# Supplementary material for: Generation of the organotypic kidney structure by integrating pluripotent stem cell-derived renal stroma
Source: Nat Commun. 2022 Feb 1;13:611. doi: 10.1038/s41467-022-28226-7 (PMC8807595; doi:10.1038/s41467-022-28226-7)
Supplement: Supplementary file 4 — Supplementary Dataset 1 [file 41467_2022_28226_MOESM4_ESM.xlsx]

## Sheet: REN and Mes(#22)
	p_val	avg_log2FC	pct.1	pct.2	p_val_adj	ave.exp(E15.5)	ave.exp(P0)	ave.exp(iSP1)	ave.exp(nd-iS1)
Mustn1	5.7721e-123	2.72977	0.879	0.041	1.34074e-118	6.7242	6.31384	8.02102	7.04845
Nrip2	3.31478e-99	1.71145	0.758	0.04	7.69958e-95	2.42924	2.49762	4.48137	5.47905
Kcna5	4.73555e-88	1.39649	0.591	0.022	1.09997e-83	0.496473	1.73841	0.867098	0.51512
Map3k7cl	2.86588e-85	2.60886	0.97	0.113	6.65686e-81	7.68588	6.85543	3.93401	4.46077
Rgs7bp	3.57459e-84	1.54075	0.667	0.036	8.30306e-80	2.40406	2.10486	2.08577	2.06353
Susd5	2.03861e-80	0.749288	0.333	0	4.73528e-76	0.37977	0.680962	0.0910025	0.066678
Rergl	1.1545e-72	1.96028	0.712	0.055	2.68168e-68	5.75681	3.70143	1.40674	0.935086
Hspb2	6.43901e-71	1.05645	0.455	0.014	1.49565e-66	0.905765	1.13471	1.49255	1.95005
Cd93	2.70358e-65	1.2486	0.485	0.022	6.27986e-61	1.55706	1.48263	1.46712	0.763422
Cav1	4.48574e-65	1.87425	0.864	0.116	1.04195e-60	1.99558	3.70321	2.56833	4.88583
Tesc	1.41933e-61	1.35259	0.379	0.01	3.29683e-57	0.0859574	1.61771	0.958446	1.65573
Ptp4a3	1.02618e-54	3.12804	0.985	0.255	2.38361e-50	6.05975	19.5236	10.3401	8.24866
Slit3	4.53056e-54	1.2927	0.636	0.065	1.05236e-49	2.03044	1.77152	3.51289	2.97298
Plce1	1.45511e-52	1.38477	0.697	0.085	3.37994e-48	2.29732	2.08513	0.815657	1.09942
Hrc	6.3839e-52	1.02965	0.545	0.045	1.48285e-47	0.972359	1.22666	1.4185	1.31876
Reln	1.19421e-50	1.71657	0.818	0.141	2.77391e-46	2.70026	3.2616	0.127398	0.0578813
Ctnna3	1.7573e-49	0.633074	0.288	0.007	4.08186e-45	0.793417	0.567148	0.40422	0.252999
Myh11	2.82378e-49	1.78597	0.667	0.085	6.55909e-45	3.30032	4.40255	7.19731	9.07432
Bcam	3.48846e-48	1.97322	0.894	0.201	8.103e-44	2.23583	4.77393	3.34142	3.01915
Cdh6	1.62708e-47	1.14265	0.515	0.046	3.77938e-43	0.964823	1.38399	0.631557	1.02959
4631405J19Rik	4.32006e-46	0.71934	0.242	0.004	1.00346e-41	0.100861	0.657981	0.0246488	0.0653574
Vill	5.93184e-46	0.913647	0.5	0.043	1.37785e-41	0.813089	1.03525	0.32924	0.156234
Crip1	7.68178e-46	3.19432	1	0.422	1.78432e-41	29.5051	28.3764	26.0399	24.3037
Prkg2	2.26913e-45	0.874242	0.394	0.024	5.27073e-41	0.902688	0.908948	0.165316	0.129215
Dgkb	2.56336e-45	0.742393	0.379	0.021	5.95417e-41	0.561942	0.737216	1.68102	1.42841
Akr1b7	5.69618e-45	2.67618	0.758	0.131	1.32311e-40	14.6644	10.6899	20.6118	4.23758
Fam81a	2.02175e-44	1.00342	0.53	0.055	4.69613e-40	1.91396	1.16397	0.633566	1.32632
Ren1	3.12104e-44	5.80175	0.758	0.151	7.24955e-40	65.2915	182.472	194.251	27.1421
Itga7	8.33337e-44	1.09442	0.561	0.063	1.93568e-39	0.599302	1.36461	0.808826	0.818521
Jag1	1.04969e-42	1.43964	0.682	0.108	2.43821e-38	3.25915	2.28625	1.31413	1.38018
Kcnab1	1.22533e-42	1.14873	0.5	0.051	2.84621e-38	1.35937	1.40098	1.91621	1.80839
Mef2c	4.48266e-42	2.68945	0.97	0.408	1.04123e-37	20.4783	17.5529	14.8229	12.7049
Olfr558	4.1591e-41	0.475501	0.197	0.002	9.66076e-37	0.392267	0.393958	1.51134	2.03257
Tcap	4.1591e-41	0.837519	0.197	0.002	9.66076e-37	0.393582	0.792801	0.0354467	0.0536761
Nkx3-1	1.09912e-40	0.649844	0.182	0.001	2.55304e-36	2.6929	0.571637	0.0216099	0
Cabp1	1.54647e-40	0.474809	0.227	0.005	3.59214e-36	0.508261	0.396396	0.537789	0.692378
Slc38a11	2.49644e-40	0.490945	0.227	0.005	5.79873e-36	0.528396	0.415836	0.658997	0.601419
Gja4	3.561e-40	1.05171	0.379	0.026	8.2715e-36	1.59515	1.19406	1.73843	3.00982
Zfhx3	3.85512e-40	1.81757	0.939	0.322	8.95467e-36	7.23376	4.94599	9.18331	8.84019
Nrarp	1.10659e-39	1.78009	0.864	0.185	2.57039e-35	8.53746	7.46193	1.84446	1.24064
Cavin3	3.74392e-39	2.08002	0.909	0.313	8.69638e-35	6.62755	6.89765	5.15414	6.42724
Notch3	7.06842e-39	1.45215	0.712	0.14	1.64185e-34	3.03348	2.41813	4.88358	4.77413
Limch1	1.91194e-38	1.36671	0.667	0.107	4.44105e-34	2.1486	2.36098	2.47523	1.35632
Hspb7	3.05625e-38	0.55378	0.303	0.015	7.09905e-34	0.125986	0.501167	0.103809	0.298281
Acan	1.39514e-37	0.406547	0.182	0.002	3.24063e-33	0.453529	0.328495	0	0
Pdgfa	2.74817e-36	1.43868	0.788	0.19	6.38344e-32	5.60891	2.85139	4.1443	5.53768
Ednrb	3.43494e-36	1.68342	0.667	0.125	7.97867e-32	0.506092	3.31819	1.78639	0.881277
Lmo1	6.35588e-36	1.12269	0.5	0.062	1.47634e-31	1.7779	1.39375	0.298719	0.148077
Filip1	6.56422e-35	1.09552	0.561	0.084	1.52474e-30	1.13398	1.43656	0.916225	1.31844
Glp1r	3.66733e-34	0.392662	0.167	0.002	8.51848e-30	0.726687	0.315096	0.187475	0.113386
Cox4i2	4.50096e-34	2.10755	0.924	0.363	1.04548e-29	3.04064	9.38051	4.1967	8.48825
Grip2	1.33088e-33	0.332926	0.152	0.001	3.09137e-29	0.216446	0.260624	0.0314034	0.0570627
Hmgcs2	1.98945e-33	1.02556	0.439	0.048	4.62109e-29	1.85062	1.31703	1.51626	0.22352
Itpk1	2.51656e-33	0.718749	0.379	0.035	5.84546e-29	1.17402	0.738518	0.376776	0.583681
Esam	4.25108e-33	1.12727	0.682	0.134	9.87441e-29	1.65592	1.8838	2.10905	2.15307
Myom1	2.13228e-32	0.86039	0.424	0.047	4.95285e-28	0.993489	0.974044	1.51391	0.78381
Aoc3	1.14784e-31	1.17944	0.591	0.105	2.6662e-27	0.70399	1.7851	1.68542	1.88634
Frmd4b	6.61012e-31	0.83156	0.439	0.054	1.5354e-26	0.818941	0.956717	0.505366	0.495499
Ldb3	1.76579e-30	0.386527	0.182	0.005	4.10158e-26	0.290981	0.313914	0.137214	0
Cryab	1.88541e-30	1.66305	0.652	0.142	4.37942e-26	3.46592	3.4191	4.15549	4.68229
Cav2	2.77773e-30	1.24881	0.561	0.099	6.45212e-26	1.12635	1.84477	1.26324	2.27622
Dgkg	3.2411e-30	0.478665	0.242	0.012	7.52843e-26	0.32416	0.426852	0.327628	0.395775
Gpr20	3.56372e-30	0.495906	0.212	0.008	8.2778e-26	0.268082	0.426252	0.225008	0.404662
Gpr137b	5.16826e-30	1.06254	0.47	0.068	1.20048e-25	1.0031	1.30891	0.660617	0.378182
Casq2	5.27384e-30	0.348851	0.121	0	1.22501e-25	0	0.273546	0	0.358967
Olfr78	5.5156e-30	0.459773	0.136	0.001	1.28116e-25	0.694809	0.37995	0.0504503	0.20364
Sncg	6.22106e-29	1.18378	0.303	0.024	1.44503e-24	0.968847	1.41186	0.0826781	0.0776329
Gm13889	9.99652e-29	1.79674	0.985	0.402	2.32199e-24	6.36599	16.2057	9.9199	8.19209
Mgst3	5.74352e-27	1.34232	0.652	0.171	1.33411e-22	1.57511	2.26478	1.43913	2.81551
Sfrp2	1.21287e-26	1.66432	0.803	0.247	2.81726e-22	6.1623	7.50694	5.00948	2.39472
Cd9	5.06008e-26	1.54087	0.727	0.233	1.17536e-21	0.853701	3.59037	3.81004	3.56147
Pcp4l1	5.36526e-26	1.19134	0.5	0.089	1.24624e-21	0.507889	1.83946	1.42284	1.91629
Tmem51	7.51853e-26	0.970261	0.561	0.116	1.7464e-21	1.60525	1.33355	1.41116	1.12644
Parm1	3.99997e-25	0.886259	0.409	0.06	9.29114e-21	3.15791	1.06004	1.05908	1.51183
Lrrc15	9.50025e-25	0.479154	0.136	0.003	2.20672e-20	0.617349	0.399566	1.28849	0.284402
Atp1b2	1.23546e-24	1.12449	0.758	0.246	2.86972e-20	2.00612	2.30342	3.46085	2.34369
Tinagl1	7.45214e-24	1.0534	0.955	0.308	1.73098e-19	5.25557	7.68293	8.13414	6.72493
Rasd1	9.2841e-24	1.36423	0.439	0.075	2.15651e-19	0.400266	2.10658	0.976678	0.597354
Ngf	1.38347e-23	1.0726	0.47	0.089	3.21352e-19	1.20626	1.45948	1.14286	0.876069
Trpc6	5.34636e-23	0.579023	0.273	0.026	1.24185e-18	0.311054	0.557777	0.591791	1.07381
Serpini1	5.69285e-23	0.880251	0.833	0.229	1.32233e-18	1.18084	3.15067	2.5509	1.45894
Cplx2	6.9673e-23	1.28648	0.606	0.167	1.61836e-18	1.09007	2.29636	0.349037	0.444885
Wwp2	7.42481e-23	0.620854	0.394	0.059	1.72464e-18	0.45124	0.680009	0.571244	0.27018
Pip5k1b	1.07173e-22	0.781205	0.379	0.056	2.48941e-18	0.305227	0.891497	0.688161	0.69265
Sgca	2.01836e-22	0.299365	0.152	0.006	4.68824e-18	0.113693	0.23826	0.0611965	0.204066
Il13ra1	7.50225e-22	1.04775	0.455	0.089	1.74262e-17	1.1637	1.39954	0.368075	0.537218
Lgi1	8.5816e-22	0.813439	0.303	0.037	1.99333e-17	1.15591	0.866164	0.389355	0.476857
Atp1a2	1.13132e-21	0.839923	0.409	0.069	2.62782e-17	0.38104	1.07774	1.21606	1.46649
Wfdc1	2.70923e-21	0.620306	0.212	0.016	6.29299e-17	0.11461	0.591059	0.623956	0.986063
Kcnk3	4.95492e-21	0.656391	0.273	0.03	1.15093e-16	0.386519	0.66021	1.2589	1.11102
Lmod1	5.45689e-21	0.914796	0.379	0.061	1.26753e-16	0.762167	1.13177	1.75657	0.94695
Rbm24	5.96685e-21	0.658363	0.227	0.02	1.38598e-16	0.341433	0.63847	1.22285	0.615705
Akap6	6.98618e-21	0.518587	0.227	0.02	1.62275e-16	0.267132	0.474777	0.671415	0.557647
Gpr137b-ps	2.27344e-20	0.982825	0.439	0.089	5.28074e-16	1.52525	1.26165	0	0.0330046
Dhx58os	2.97084e-20	0.445795	0.106	0.002	6.90067e-16	0.0403094	0.374193	0.75378	0.674405
Net1	3.80228e-20	0.98435	0.47	0.105	8.83193e-16	0.627647	1.32442	0.867986	0.390071
Ltbp1	4.72301e-20	1.00314	0.621	0.175	1.09706e-15	1.94513	1.92639	1.01819	0.619202
Hspb1	1.81273e-19	1.88552	0.894	0.463	4.21062e-15	3.82968	16.4956	5.16102	4.67929
Cavin1	1.88192e-19	1.20968	0.803	0.388	4.37132e-15	4.98091	3.21897	3.49622	4.2394
9530034E10Rik	3.74522e-19	0.573407	0.333	0.051	8.69939e-15	0.573969	0.613079	0.237165	0.414572
Ramp1	3.79429e-19	0.720151	0.273	0.034	8.81338e-15	0.0403094	0.747385	0.591015	0.380388
Sema5b	8.0737e-19	0.48965	0.227	0.023	1.87536e-14	0.469518	0.464764	0.578335	0.447585
Cobll1	1.01193e-18	0.617143	0.379	0.069	2.35051e-14	0.280907	0.702151	0.779756	0.995485
Fgf1	1.09902e-18	0.424425	0.227	0.023	2.55281e-14	0	0.390962	0.498406	0.310434
Rrad	1.30945e-18	1.14877	0.424	0.087	3.04159e-14	0.619227	1.68415	2.91746	2.86997
Gm12122	1.54202e-18	0.430474	0.152	0.008	3.58181e-14	0.166279	0.371086	0.494759	0.412387
Bmp5	4.79604e-18	0.295932	0.136	0.007	1.11402e-13	0.363884	0.238528	0.095998	0.164759
Itga4	5.02331e-18	0.879468	0.591	0.167	1.16681e-13	2.77415	1.63601	2.03132	2.02748
Fry	8.48772e-18	0.777304	0.455	0.105	1.97153e-13	0.965891	1.02028	1.36452	1.15814
Mpp7	2.60489e-17	0.86124	0.439	0.101	6.05063e-13	0.240929	1.19562	0.669062	0.477795
Slc7a2	2.65718e-17	0.54017	0.273	0.039	6.17209e-13	0.356826	0.532541	1.7746	2.30013
Gpc6	3.64074e-17	1.08966	0.879	0.494	8.45671e-13	3.05209	3.96348	3.45289	2.42839
Pkia	3.94497e-17	0.46234	0.273	0.038	9.16337e-13	0.475033	0.464295	0.411933	0.51981
Ntf3	8.2724e-17	0.493663	0.242	0.03	1.92151e-12	0.203714	0.481546	0.432492	0.324821
Mcam	1.02778e-16	0.925045	0.712	0.255	2.38733e-12	4.69012	2.33541	3.17705	2.11029
Gm13861	2.67988e-16	0.413938	0.197	0.02	6.22483e-12	0.435101	0.379036	0.442368	1.03491
Tes	3.48588e-16	0.93356	0.636	0.231	8.09701e-12	2.12343	1.81974	1.35596	0.390361
Ets2	5.5011e-16	0.921428	0.561	0.182	1.27779e-11	0.484323	1.50454	0.875531	0.603977
Rcan2	6.33468e-16	0.994485	0.53	0.161	1.47142e-11	0.81738	1.69386	0.963413	1.8897
Tagln	7.93455e-16	1.90891	0.833	0.407	1.84304e-11	30.1413	22.3318	36.3203	25.5787
Snx10	9.3969e-16	0.364095	0.197	0.021	2.18271e-11	0.225423	0.325683	0.140979	0.27986
Fhl1	1.25065e-15	0.947906	0.621	0.204	2.90502e-11	3.73213	2.1418	0.134504	0.0513355
Trarg1	1.60267e-15	0.491344	0.212	0.024	3.72268e-11	0.482118	0.479911	0.756415	0.555191
Cnn1	1.70293e-15	0.815027	0.348	0.069	3.95556e-11	2.92129	1.65566	0.525212	0.228061
Stk38l	1.8522e-15	1.05166	0.424	0.107	4.30229e-11	0.514222	1.49945	0.335581	0.515125
Sh3bgr	1.96172e-15	0.407567	0.197	0.021	4.55669e-11	0.514254	0.416888	0.136007	0.0521363
Angpt2	2.42278e-15	0.849784	0.621	0.203	5.62763e-11	2.57973	1.96941	1.18532	1.24323
Adssl1	2.48158e-15	0.265758	0.121	0.007	5.76421e-11	0.420669	0.210619	0.199549	0.13704
Entpd1	2.68511e-15	0.312268	0.121	0.007	6.23696e-11	0	0.252728	0.0720361	0.206565
Ntn4	2.90505e-15	0.242495	0.121	0.007	6.74785e-11	0.328919	0.194603	0.18276	0.235204
Tgfb2	3.0532e-15	0.912317	0.727	0.286	7.09198e-11	1.96973	2.20596	1.30047	1.23143
Mmp17	5.3786e-15	0.58488	0.303	0.055	1.24934e-10	0.872516	0.65374	0.418203	0.118074
Inhba	7.04337e-15	0.501721	0.212	0.026	1.63603e-10	0.07259	0.475875	0.407171	0.717153
Adamts8	7.40475e-15	0.201572	0.106	0.005	1.71998e-10	0.145717	0.15864	0.0246488	0
Ndrg2	9.13011e-15	0.956641	0.742	0.345	2.12074e-10	2.04687	2.66425	4.40569	3.7363
Endod1	9.3037e-15	0.528634	0.318	0.06	2.16106e-10	0.743778	0.577236	1.14372	1.04885
Ppm1l	1.16056e-14	0.559462	0.288	0.051	2.69576e-10	0.650002	0.594868	0.453818	0.655408
Ripor2	1.27077e-14	0.438941	0.227	0.031	2.95175e-10	0.635204	0.428637	0.16093	0.205682
Usp2	1.3454e-14	0.751511	0.455	0.13	3.12509e-10	0.257659	1.0509	0.458358	0.792801
Slc6a9	2.4519e-14	0.440749	0.242	0.037	5.69527e-10	0.237504	0.431827	0.567886	0.508373
Pdlim5	2.59252e-14	0.839221	0.636	0.246	6.02192e-10	2.27761	1.68456	0.930508	0.484296
Artn	3.04732e-14	0.207158	0.121	0.008	7.07831e-10	0.130318	0.164116	0.036629	0.110403
Eno3	3.24864e-14	0.334745	0.182	0.02	7.54594e-10	0.73766	0.298209	0.222347	0.122642
P2rx1	3.5296e-14	0.67458	0.227	0.033	8.19856e-10	0.524025	0.698166	0.107149	0
Sntb1	5.05057e-14	0.307872	0.212	0.027	1.17315e-09	0.0739678	0.304224	0.242624	0.107512
Tbx3os1	6.24767e-14	0.592469	0.318	0.064	1.45121e-09	0.390385	0.677916	2.29776	2.32639
Myo1e	8.72486e-14	0.735993	0.515	0.159	2.02661e-09	1.289	1.26621	1.62487	1.64973
Hebp1	1.05501e-13	0.645435	0.455	0.131	2.45057e-09	0.820325	0.905235	0.849286	0.73771
Bmp2	2.13511e-13	0.86447	0.394	0.1	4.95943e-09	0.649034	1.2232	0.296298	0.212347
Pcyox1l	2.57112e-13	0.299838	0.212	0.029	5.97219e-09	0.247805	0.283974	0.10247	0.164743
Cnnm2	2.87264e-13	0.44716	0.258	0.044	6.67258e-09	0.438781	0.469167	0.434393	0.191703
Fabp5	4.41101e-13	1.22486	0.697	0.333	1.02459e-08	9.94441	4.81556	9.16115	4.93301
Cox7a1	6.98918e-13	0.308247	0.152	0.015	1.62345e-08	0	0.268908	0.118428	0.0441167
Npr1	7.12811e-13	0.475662	0.273	0.051	1.65572e-08	0.54835	0.522055	0	0.0188805
Map3k20	8.40383e-13	0.783718	0.545	0.197	1.95204e-08	1.31456	1.36287	2.17676	3.15998
Lama5	9.12365e-13	0.448577	0.303	0.062	2.11924e-08	0.237851	0.516419	0.592566	0.74274
Pde3a	1.11661e-12	0.89215	0.773	0.429	2.59367e-08	1.30229	2.62813	3.36072	2.51479
Abcc8	1.35009e-12	0.219956	0.106	0.007	3.13598e-08	0.0995592	0.174909	0.0122369	0.214821
Slc6a17	1.44227e-12	0.273818	0.136	0.012	3.35011e-08	0.422562	0.228902	0.0130676	0.0377609
Map7d2	1.67947e-12	0.341657	0.121	0.009	3.90107e-08	0.0593039	0.286594	0.190546	0.36678
Serpine1	1.99819e-12	1.26882	0.621	0.256	4.6414e-08	0.441439	3.94383	0.327727	0.233094
Aig1	2.60933e-12	0.658341	0.545	0.197	6.06095e-08	0.608935	1.09287	0.513373	0.436261
Hey2	2.75783e-12	0.606514	0.318	0.073	6.40589e-08	1.24136	0.698913	0.484851	0.519515
Nudt4	4.36285e-12	0.918934	0.742	0.387	1.0134e-07	0.967033	2.52773	3.21095	3.55761
Abr	4.42513e-12	0.517677	0.318	0.073	1.02787e-07	0.44523	0.600073	0.275491	0.481108
Tent5a	5.47689e-12	0.896971	0.394	0.113	1.27217e-07	0.577451	1.33133	1.06888	0.389422
Cttnbp2	5.49785e-12	0.618774	0.348	0.09	1.27704e-07	0.338931	0.771599	0.495039	0.505213
Fxyd1	5.55139e-12	1.37449	0.697	0.413	1.28948e-07	3.50536	3.98242	3.19499	3.8798
Emid1	6.20211e-12	0.900399	0.697	0.326	1.44063e-07	1.29109	2.43038	3.4277	2.06069
Ptges3l	6.62853e-12	0.752446	0.424	0.134	1.53968e-07	2.24458	1.05041	0.569241	0.51091
Tuba1c	8.38986e-12	0.857552	0.515	0.197	1.9488e-07	2.14144	1.5665	1.14786	1.03852
Tlcd5	9.37199e-12	0.50942	0.273	0.055	2.17693e-07	0.212628	0.557062	0.238144	0.159023
Ager	1.0446e-11	0.308709	0.121	0.01	2.42639e-07	0.0266979	0.260503	0.0447949	0.0613077
Map2	1.13706e-11	0.200137	0.121	0.01	2.64116e-07	0.133175	0.164779	0.712913	0.519003
Ddah1	1.74099e-11	0.789751	0.652	0.298	4.04397e-07	3.42337	1.99433	1.30198	0.892463
Cacna1c	2.03437e-11	0.332589	0.182	0.026	4.72543e-07	0.100449	0.300995	0.591106	0.478835
St6gal1	2.16242e-11	0.397109	0.212	0.036	5.02287e-07	0.563207	0.389181	0.143074	0.0831077
Gpc4	2.54893e-11	0.645305	0.455	0.147	5.92065e-07	1.50716	0.986016	0.863201	0.772478
Septin8	2.72279e-11	0.536821	0.424	0.132	6.32449e-07	0.752919	0.781784	0.788409	0.903783
Nr4a2	3.97064e-11	0.877778	0.545	0.211	9.22301e-07	0.261607	2.21712	0.763514	0.370911
Cd200	5.19296e-11	0.522885	0.394	0.112	1.20622e-06	1.3008	0.793868	2.15044	1.86024
Frem2	5.2674e-11	0.625325	0.333	0.089	1.22351e-06	0.653136	0.788133	1.38682	1.40491
Npy1r	6.68624e-11	0.305228	0.136	0.015	1.55308e-06	0.260976	0.260918	0.761801	0.600949
Tppp3	6.86375e-11	0.734792	0.515	0.194	1.59431e-06	0.778549	1.55724	0.622989	0.694075
Gm44270	8.02965e-11	0.279599	0.136	0.015	1.86513e-06	0.0291899	0.240899	0.241417	0.0511483
Foxs1	9.44887e-11	0.469699	0.379	0.107	2.19478e-06	1.30811	0.681398	0.717036	0.845042
Cystm1	1.1456e-10	0.922319	0.47	0.181	2.661e-06	0.678088	1.58049	1.67651	0.476652
Slc11a1	1.15211e-10	0.402779	0.197	0.032	2.67611e-06	0.0469649	0.422089	0.801293	0.489795
Arntl2	1.44421e-10	0.397204	0.152	0.02	3.35462e-06	0	0.355675	0.136333	0.0913883
Ell2	1.62507e-10	0.596853	0.333	0.09	3.7747e-06	0.211735	0.740536	0.365313	0.208954
Gdpd1	2.00482e-10	0.223163	0.121	0.012	4.6568e-06	0.226892	0.190388	0.0421787	0.161985
Rnf152	2.05478e-10	0.2452	0.136	0.016	4.77285e-06	0.0699614	0.210809	0	0.0342098
Rapgef4	2.64995e-10	0.492759	0.273	0.064	6.15531e-06	2.09492	0.568597	0.278627	0.175387
Cpe	3.27864e-10	0.832833	0.652	0.299	7.61561e-06	0.867214	2.37073	2.8953	2.70246
Pde10a	4.12318e-10	0.812402	0.576	0.244	9.57733e-06	0.295155	1.94064	1.1267	0.260088
Gm13268	4.70437e-10	0.645931	0.303	0.079	1.09273e-05	0.445854	0.776463	0.304136	0.580856
Cap2	5.12301e-10	0.534206	0.348	0.102	1.18997e-05	0.448609	0.726054	0.675344	0.312661
Nxph4	5.43352e-10	0.233011	0.152	0.021	1.2621e-05	0.0960173	0.210942	0	0.0181715
Syt5	6.31701e-10	0.281238	0.136	0.017	1.46732e-05	0.361975	0.248296	0.231298	0.190733
AI838599	6.95544e-10	0.269656	0.121	0.013	1.61561e-05	0.337886	0.232224	0.0240819	0.160082
Gja5	7.32025e-10	0.505997	0.273	0.063	1.70035e-05	1.81323	0.630251	0.100382	0
Prdm6	7.3992e-10	0.251247	0.136	0.017	1.71869e-05	0.541161	0.224571	0.0477709	0
Cenpa	7.89962e-10	0.781868	0.561	0.237	1.83492e-05	2.12215	2.05682	0.80718	0.41732
Gata3	1.05399e-09	0.76465	0.561	0.22	2.44822e-05	2.33102	2.29453	0.846879	0.0412441
Edil3	1.31132e-09	0.286265	0.152	0.022	3.04594e-05	0.558733	0.26803	0.132322	0
Slco2a1	1.55869e-09	0.56885	0.364	0.11	3.62053e-05	0.936911	0.904996	1.78763	0.154985
Pgf	1.56133e-09	0.525628	0.333	0.096	3.62666e-05	1.72031	0.784241	1.02785	1.64025
Prkag2	1.61669e-09	0.380553	0.212	0.042	3.75525e-05	0.321175	0.385812	0.0352564	0.161054
Cspg4	1.64062e-09	0.698708	0.515	0.224	3.81083e-05	0.966797	1.3783	1.53072	1.3632
Ndst3	1.92766e-09	0.340229	0.152	0.023	4.47758e-05	0.885543	0.30562	0.987554	0.604378
Gm38197	1.97394e-09	0.564182	0.333	0.099	4.58507e-05	0.594912	0.739518	0.282904	0.0323528
Herc3	2.20765e-09	0.232211	0.121	0.014	5.12793e-05	0.224552	0.197719	0.0112177	0.198528
Pls3	2.58453e-09	0.746746	0.773	0.476	6.00333e-05	2.24026	2.66612	1.62841	1.85927
Crem	2.8114e-09	1.04703	0.621	0.296	6.53032e-05	0.0314867	2.75394	0.13927	0.288955
Adcy5	2.81574e-09	0.242754	0.152	0.023	6.54041e-05	0.113116	0.223159	0.170669	0.0101516
Ntrk3	2.8562e-09	0.345146	0.167	0.027	6.63438e-05	0.753923	0.338887	0.195668	0.0621869
Fam241a	4.89391e-09	0.538552	0.303	0.087	0.000113676	0.699852	0.674133	0.241407	0.323959
Lpcat3	4.92177e-09	0.602344	0.485	0.197	0.000114323	0.770758	1.04923	0.546933	0.54121
Adora1	5.36096e-09	0.472191	0.258	0.063	0.000124524	0.420398	0.57745	0.239551	0.145288
Crip2	6.82875e-09	0.729175	0.818	0.487	0.000158618	1.88293	3.77395	5.09572	6.36353
Sort1	8.11836e-09	0.375885	0.212	0.046	0.000188573	0.395363	0.388626	0.41724	0.436818
Slc7a8	8.61466e-09	0.373691	0.182	0.035	0.000200101	0	0.360691	0.075703	0.0538972
Ttll7	9.4178e-09	0.338653	0.136	0.02	0.000218757	0.301381	0.305658	0.607892	0.413351
Syne1	9.54241e-09	0.569016	0.379	0.137	0.000221651	0.468912	0.819484	1.07958	1.35059
Mlf1	9.82038e-09	0.798764	0.364	0.128	0.000228108	0.119912	1.16714	0.114086	0.348088
Fbxl22	1.05466e-08	0.203455	0.182	0.034	0.000244976	0.282939	0.364231	1.29151	0.579051
Rtl8a	1.06823e-08	0.629594	0.636	0.334	0.000248128	2.47003	1.56837	0.864533	0.894986
Map1b	1.1438e-08	0.702012	0.439	0.17	0.000265681	2.4878	1.42051	2.25372	2.78294
4930523C07Rik	1.1729e-08	0.712071	0.485	0.208	0.000272442	0.602033	1.39276	1.29493	1.13117
Dmpk	1.42277e-08	0.474881	0.288	0.082	0.000330482	0.478098	0.589403	0.670195	0.592989
Eef2k	1.56852e-08	0.473021	0.333	0.104	0.000364337	1.1163	0.633276	0.128165	0.167599
2900026A02Rik	1.65301e-08	0.234642	0.121	0.016	0.00038396	0.348499	0.206139	0.121174	0.194664
Slc8a1	1.7185e-08	0.562457	0.47	0.198	0.000399173	0.874084	1.01333	1.77573	1.35572
Adamtsl1	1.74693e-08	0.516025	0.455	0.172	0.000405776	1.56209	0.934662	0.74079	0.574733
Pmepa1	2.05161e-08	0.777904	0.621	0.314	0.000476548	0.976282	1.88097	3.90862	4.80062
Rab6b	2.14132e-08	0.432742	0.333	0.104	0.000497387	0.253894	0.634508	1.40032	1.71354
Atp2a2	2.20804e-08	0.615461	0.636	0.332	0.000512883	1.20744	1.53871	1.81497	1.94111
Myocd	2.52912e-08	0.303304	0.167	0.031	0.000587464	0.395364	0.299481	0.156806	0.193023
Mapre2	2.53199e-08	0.631938	0.379	0.143	0.00058813	0.300922	0.911325	1.27604	1.01181
Ppp1r12b	2.99943e-08	0.41109	0.242	0.063	0.000696707	0.291577	0.46341	0.897626	0.788846
Dusp10	3.49736e-08	0.508603	0.333	0.108	0.000812367	0.0671741	0.705876	0.143235	0.0429153
Arhgef7	3.89195e-08	0.622697	0.409	0.16	0.000904021	1.00833	0.993115	0.949389	0.854864
Lmcd1	4.12984e-08	0.565993	0.409	0.154	0.00095928	0.133909	0.961412	0.530409	0.228317
Lgalsl	4.31293e-08	0.7234	0.545	0.26	0.00100181	1.67385	1.463	1.90842	1.62088
Perp	5.21656e-08	0.197998	0.152	0.026	0.0012117	0.445302	0.198229	0.0720757	0.0721772
Stbd1	5.28474e-08	0.765702	0.621	0.346	0.00122754	1.90093	2.12322	1.58606	0.90974
Fads3	5.57043e-08	0.39783	0.364	0.123	0.0012939	0.798262	0.592281	0.836384	0.776474
Crim1	5.6507e-08	0.791997	0.47	0.209	0.00131254	1.62128	1.46625	1.4125	0.731033
Ppfibp2	5.76548e-08	0.524564	0.288	0.089	0.00133921	0.851158	0.646343	0.906012	1.09289
Syt11	5.84577e-08	0.478103	0.242	0.066	0.00135785	0.238071	0.534394	0.269014	0.141343
Bex4	6.35352e-08	0.563735	0.212	0.054	0.0014758	0.283868	0.593968	0	0.0989736
Cd151	7.21652e-08	0.545454	0.606	0.301	0.00167625	1.51301	1.47887	2.22221	2.51404
Jph2	7.5397e-08	0.455658	0.258	0.073	0.00175132	0.450295	0.5468	0.274498	0.298371
Gm13857	7.79479e-08	0.448022	0.212	0.051	0.00181057	0.244147	0.576303	0.955567	0.0322914
Rnd2	8.42952e-08	0.459432	0.197	0.045	0.00195801	0.0518891	0.477858	0.134127	0.248055
Dusp8	9.36743e-08	0.527032	0.364	0.132	0.00217587	0.585035	0.78586	0.772094	0.37432
Pank1	9.72959e-08	0.40619	0.273	0.081	0.00225999	0.263768	0.484389	0.271003	0.283607
Agpat5	1.47814e-07	0.661062	0.515	0.269	0.00343343	2.58583	1.38913	0.976611	0.946686
Cdk6	1.50068e-07	0.797281	0.515	0.255	0.00348578	0.696907	1.67717	0.397024	0.574129
Bcr	1.58758e-07	0.569055	0.409	0.157	0.00368764	0.176801	1.30003	0.550944	0.202929
Ntm	1.60063e-07	0.667833	0.409	0.174	0.00371793	0.955097	1.16156	1.08139	0.456915
Ehd2	1.75514e-07	0.593842	0.576	0.301	0.00407683	1.43681	1.54594	1.36436	1.42766
Kcnmb1	1.80628e-07	0.231779	0.121	0.019	0.00419563	0.76623	0.205287	0.183275	0.199879
Ntrk2	1.83457e-07	0.522293	0.288	0.092	0.00426134	0.428178	0.678447	0.179695	0.610219
1700120C14Rik	1.8453e-07	0.224494	0.136	0.024	0.00428626	0.111868	0.212785	0.0660679	0.0570627
Gm26771	1.84903e-07	0.379285	0.121	0.019	0.00429492	0.416137	0.341409	0.130576	0.10744
Tspan2	1.9692e-07	0.372603	0.242	0.068	0.00457405	0.295192	0.422444	0.322021	0.183297
Sorl1	1.98321e-07	0.208151	0.121	0.019	0.0046066	0.0266979	0.183305	0.0216357	0
Nab1	2.0373e-07	0.562325	0.606	0.316	0.00473224	2.75465	1.66728	1.65897	2.4121
Arhgap6	2.28848e-07	0.405154	0.182	0.04	0.00531567	0.215356	0.416437	0.286036	0.486234
Rgs2	2.58138e-07	1.08621	0.53	0.268	0.00599602	1.28785	4.04531	0.237259	0.748426
Nfkbiz	3.02208e-07	0.657177	0.576	0.298	0.00701969	0.254421	1.72516	1.91157	1.37682
AW011738	3.03727e-07	0.363286	0.242	0.069	0.00705498	0.647625	0.430986	0.651496	0.505627
Nexn	4.11782e-07	1.03044	0.485	0.241	0.00956487	2.51575	2.34642	0.92421	0.699104
Pld5	4.28304e-07	0.30644	0.197	0.049	0.00994864	0.425716	0.334631	0.131106	0.0695914
Acyp2	4.40651e-07	0.580532	0.561	0.297	0.0102354	0.922799	1.29802	1.71301	1.6122
Dmxl1	4.66024e-07	0.646943	0.364	0.143	0.0108248	0.409365	0.940414	0.641843	0.368618
Gm44667	4.73526e-07	0.181536	0.121	0.02	0.0109991	0	0.167647	0.224546	0.236136
Gamt	4.94641e-07	0.523087	0.47	0.224	0.0114895	2.98595	0.990218	1.76328	2.0715
Ralgapa2	5.8392e-07	0.274539	0.136	0.025	0.0135633	0.0808991	0.262814	0.383661	0.121188
Sc5d	6.85927e-07	0.487059	0.288	0.1	0.0159327	0.101143	0.654762	0.164907	0.0563021
Pcdh1	6.96631e-07	0.42525	0.258	0.081	0.0161814	0.452859	0.526527	0.577098	0.630975
Hopx	7.13527e-07	0.463419	0.561	0.257	0.0165738	2.51183	2.3242	9.19735	3.93964
Crtc3	7.39041e-07	0.614297	0.5	0.247	0.0171664	0.81085	1.18213	2.19375	2.00931
Zbtb7c	9.61567e-07	0.310026	0.197	0.052	0.0223353	0.261661	0.337947	0.454622	0.430974
Pfkp	1.00332e-06	0.316225	0.197	0.05	0.0233051	0.364466	0.360596	0.241895	0.454847
Msn	1.03917e-06	0.669736	0.682	0.418	0.0241379	0.586639	2.17954	2.23974	2.55651
Gm12840	1.17943e-06	0.834332	0.455	0.215	0.0273958	0	2.15174	0.371158	0
Nr4a3	1.24548e-06	0.415616	0.303	0.108	0.02893	0.142134	0.60207	0.271758	0.0603241
Corin	1.29365e-06	0.385571	0.258	0.081	0.0300489	0.707264	0.526222	0.0704384	0
Rapgef5	1.40248e-06	0.239012	0.182	0.043	0.0325768	0.384095	0.288819	0.225898	0.0886044
Pbxip1	1.51959e-06	0.563129	0.5	0.262	0.0352971	0.854939	1.21053	1.23293	1.10521
Stac	1.60657e-06	0.21802	0.152	0.032	0.0373175	0.493957	0.241799	0.350331	0.228005
Tbc1d1	1.64133e-06	0.638308	0.409	0.191	0.0381247	1.07307	1.06015	1.81922	0.970132
Idh3a	1.69105e-06	0.442434	0.424	0.192	0.0392796	0.614706	0.763951	0.696039	0.587653
Apold1	1.70878e-06	0.804897	0.288	0.101	0.0396916	0.0553504	1.30318	1.25867	0.434987
D1Ertd622e	1.92139e-06	0.380375	0.318	0.12	0.04463	0.850679	0.560748	0.374845	0.352626
Plec	2.20945e-06	0.600971	0.318	0.128	0.0513211	0.62163	0.845053	1.59477	1.70462
Atp2b4	2.38509e-06	0.454889	0.273	0.096	0.0554009	0.465884	0.583681	0.912775	0.942122
Ccdc158	2.48823e-06	0.225568	0.136	0.028	0.0577967	0	0.214913	0.14617	0.0537368
Grb14	2.57236e-06	0.431814	0.258	0.086	0.0597508	0.462132	0.543754	0.26675	0.526944
Rit1	2.69081e-06	0.543802	0.485	0.243	0.0625021	0.887877	1.06459	0.689535	1.09637
Ano1	3.06525e-06	0.572656	0.545	0.288	0.0711996	0.704922	1.46666	1.20239	1.37296
Camk2d	3.20183e-06	0.475581	0.515	0.275	0.0743722	0.620334	1.18523	0.888236	0.977811
Cbx6	3.49857e-06	0.49964	0.485	0.237	0.0812648	1.00881	1.03916	0.550534	0.811738
Utrn	3.52704e-06	0.523375	0.485	0.252	0.081926	0.377472	1.11432	1.92864	2.5174
Slc12a2	3.57328e-06	0.391856	0.606	0.298	0.0830002	0.459793	2.40173	3.07022	2.11687
Arhgap42	3.76164e-06	0.55418	0.333	0.141	0.0873753	0.706392	0.803528	0.561012	0.76524
Ifngr2	3.8198e-06	0.863902	0.561	0.357	0.0887264	1.3672	2.21755	3.8247	5.25457
Slco3a1	4.36948e-06	0.356523	0.333	0.128	0.101494	0.243665	0.593325	0.254927	0.343327
Slc48a1	6.39206e-06	0.402104	0.288	0.105	0.148475	0.324087	0.581411	0.148887	0.0742902
Creb5	6.66034e-06	0.530386	0.424	0.204	0.154706	0.323162	1.11993	0.363138	0.0843882
1500009L16Rik	7.07767e-06	0.607322	0.621	0.391	0.1644	2.39269	1.9519	2.85181	1.99905
Got1	7.38277e-06	0.422511	0.273	0.105	0.171487	0.206323	0.545474	0.315532	0.169749
Aopep	7.7482e-06	0.578048	0.5	0.286	0.179975	0.950335	1.34462	2.02242	2.0177
Vgll3	8.08706e-06	0.370189	0.212	0.066	0.187846	0.737833	0.447972	0.18514	0.134467
Adamts9	8.91945e-06	0.724855	0.394	0.193	0.207181	0.16414	1.30502	0.954476	0.343638
Dock9	9.04783e-06	0.38549	0.182	0.052	0.210163	0.0232366	0.413716	0.0427168	0.0748572
Chchd10	9.17126e-06	0.54284	0.303	0.124	0.21303	1.13853	0.769086	0.275252	0.264439
Dusp3	9.91972e-06	0.326255	0.424	0.191	0.230415	0.766608	0.759467	0.388092	0.421489
Cbfa2t3	1.0423e-05	0.368111	0.242	0.082	0.242106	1.40961	0.487431	0.902923	0.71504
Sox5	1.05295e-05	0.5586	0.348	0.157	0.24458	0.413918	0.878842	1.02567	0.532324
Ednra	1.06471e-05	0.476051	0.53	0.29	0.247311	1.62138	1.21773	2.30612	2.38207
Tiprl	1.07489e-05	0.610658	0.652	0.484	0.249675	0.981918	2.12239	0.99496	0.823444
Calcrl	1.181e-05	0.66978	0.455	0.245	0.274324	1.49624	1.37273	0.87618	0.566813
Map3k5	1.19916e-05	0.264935	0.136	0.032	0.278541	0.0266979	0.250461	0.262496	0.189152
Ppp1r14a	1.21999e-05	0.910148	0.53	0.333	0.283379	3.10059	2.50937	4.01414	2.84978
Olfml2b	1.30546e-05	0.355852	0.288	0.109	0.303233	0.570013	0.606696	0.364057	0.261799
Arvcf	1.3435e-05	0.286911	0.212	0.068	0.312068	0.243584	0.351295	0.526002	0.95124
Hcfc1r1	1.42505e-05	0.552752	0.667	0.474	0.33101	2.45133	2.06674	1.46826	1.72565
Agrn	1.49996e-05	0.42086	0.394	0.177	0.348411	1.06888	0.746375	0.49071	0.923627
Ccdc3	1.52422e-05	0.392651	0.303	0.12	0.354047	0.13488	0.605642	0.29775	0.303753
Hacd1	1.57122e-05	0.614926	0.561	0.373	0.364964	1.54967	1.72962	0.782368	1.17722
Synpo	1.58477e-05	0.389927	0.379	0.169	0.368111	0.727304	0.78322	0.183049	0.453547
Mef2a	1.82359e-05	0.453106	0.697	0.45	0.423584	1.00684	1.72403	3.71624	3.19767
Arid5a	1.94385e-05	0.528006	0.439	0.221	0.451517	0.287581	1.16801	0.877032	0.878192
Gdf11	2.01133e-05	0.362813	0.227	0.079	0.467192	0.165454	0.440743	1.03818	0.69729
Gm15594	2.18122e-05	0.226074	0.136	0.033	0.506654	0.106891	0.228702	0.104175	0.0323528
Ehbp1l1	2.32777e-05	0.408708	0.348	0.153	0.540695	0.578658	0.70347	0.416369	0.760876
Ppme1	2.33478e-05	0.477149	0.348	0.162	0.542324	0.418886	0.736005	0.321736	0.398506
Llgl2	2.34479e-05	0.158005	0.106	0.021	0.544648	0.108475	0.160529	0.0292056	0.0181715
Tob2	2.42235e-05	0.553617	0.53	0.313	0.562664	0.311681	1.44805	1.258	0.725483
Gm15261	2.58422e-05	0.406441	0.197	0.063	0.600263	0.102853	0.474194	0.209112	0.237775
Tmem200a	2.66194e-05	0.228414	0.121	0.027	0.618315	0.423392	0.217506	0.28726	0.180606
Ubr1	2.795e-05	0.44962	0.439	0.228	0.649222	0.632755	0.952553	1.26623	1.11258
Ddit4l	2.9136e-05	0.310361	0.197	0.064	0.67677	0.0296519	0.381408	0.571666	0.962884
Ptk2	2.94176e-05	0.508654	0.47	0.253	0.683313	1.70428	1.10869	1.14339	1.0186
Vamp2	3.01124e-05	0.43851	0.394	0.195	0.69945	0.851018	0.779799	0.724296	1.01147
Trpc1	3.21665e-05	0.571422	0.545	0.346	0.747162	0.680122	1.74352	1.84121	1.00189
Cog7	3.21722e-05	0.411643	0.288	0.117	0.747296	0.807553	0.60078	0.389228	0.362509
Snrpn	3.32454e-05	0.394019	0.364	0.167	0.772224	1.20943	0.648467	0.160229	0.413869
Trim47	3.57102e-05	0.388509	0.318	0.137	0.829476	0.334941	0.647175	0.229451	0.287593
Cisd3	3.68388e-05	0.441596	0.258	0.103	0.855692	0	0.579684	0.60038	1.11307
Klhl23	3.97897e-05	0.459921	0.379	0.187	0.924235	0.844032	0.915112	0.867313	0.978053
Smim12	4.04783e-05	0.375501	0.273	0.113	0.940231	0.527405	0.515036	0.570369	0.728393
Tmem35a	4.4863e-05	0.203494	0.136	0.035	1	0.0596209	0.20569	0.0515403	0.237118
Gmpr	4.69548e-05	0.369944	0.288	0.119	1	0.254272	0.60247	0.306414	0.15482
Fabp3	4.81284e-05	0.384165	0.227	0.082	1	0.770699	0.475689	0.412874	0.107628
Creld1	4.86176e-05	0.394409	0.318	0.146	1	0.2732	0.612619	0.239153	0.455934
Iscu	5.4498e-05	0.498106	0.652	0.449	1	0.859922	1.77671	1.82267	1.51336
Prps2	5.52354e-05	0.227468	0.197	0.065	1	0.0601392	0.281177	0.16491	0.169514
Trp53inp2	5.53787e-05	0.328859	0.212	0.075	1	0.374603	0.400405	0.384643	0.410331
Spg21	5.55373e-05	0.721901	0.545	0.379	1	0.588116	1.83756	0.873132	1.14457
Tlcd1	5.5872e-05	0.217908	0.197	0.064	1	0.317866	0.273991	0.0898632	0.156398
Gm9922	5.5878e-05	0.142988	0.106	0.023	1	0.180073	0.142645	0.0213584	0.0911092
Sod2	5.97565e-05	0.476552	0.591	0.382	1	0.959718	1.45697	1.26897	0.904349
Ralgapa1	6.45689e-05	0.418878	0.394	0.202	1	0.646539	0.775269	1.21366	1.40212
Akr1b3	6.57181e-05	0.391878	0.439	0.244	1	1.05646	0.919947	1.18083	1.29241
Gm47586	6.58231e-05	0.366811	0.242	0.092	1	0.0291899	0.498481	0.328796	0.125397
Fam107b	6.84636e-05	0.504894	0.652	0.425	1	1.97425	2.26023	0.79221	0.478743
Ramp3	7.0124e-05	0.478694	0.182	0.06	1	0.160789	0.538916	0.271644	0.292704
Epn2	7.12472e-05	0.420303	0.409	0.213	1	0.491898	0.816404	1.23469	0.994339
Plpp2	7.14572e-05	0.554091	0.227	0.087	1	0.425018	0.671106	0.425994	0.20774
Trp53i11	7.15903e-05	0.390302	0.227	0.086	1	0.658937	0.502459	0.479201	0.941775
Bcas3	7.27964e-05	0.408265	0.333	0.158	1	0.928855	0.660605	0.991062	1.20837
Septin5	7.43816e-05	0.26742	0.136	0.037	1	0.102422	0.262192	0.0762492	0.05616
Acadvl	7.5899e-05	0.373633	0.394	0.199	1	0.456761	0.736688	0.47519	0.58277
Hbegf	7.94825e-05	0.418305	0.621	0.395	1	0.614177	2.30339	0.659396	0.569557
Neo1	8.27394e-05	0.413963	0.318	0.15	1	1.32661	0.642655	0.719354	1.14197
Tnks	9.31984e-05	0.488565	0.394	0.205	1	1.00908	0.880518	1.0324	1.33457
Ifi27	9.44735e-05	0.809774	0.5	0.331	1	0.745601	2.1418	3.24681	3.60718
Tbx2	0.000102825	0.556608	0.47	0.281	1	1.33007	1.29583	3.08657	3.7392
Heyl	0.000105187	0.418601	0.5	0.266	1	3.91185	1.43	1.67039	1.64754
Gde1	0.000105564	0.4189	0.47	0.27	1	0.916289	0.96162	0.946848	0.849688
Prkg1	0.000108744	0.366885	0.364	0.173	1	1.47422	0.721223	2.12017	2.24841
Smarcd3	0.000110429	0.424174	0.333	0.161	1	0.476135	0.656527	0.453166	0.624985
Nme2	0.00011269	0.297362	0.288	0.124	1	0.756923	0.465874	0.143897	0.203046
Med29	0.000113626	0.375564	0.424	0.227	1	0.604679	0.783733	0.64829	0.488085
Sec22a	0.000114589	0.334533	0.242	0.097	1	0.198753	0.452707	0.328814	0.293213
Rbpms2	0.000119149	0.388461	0.364	0.189	1	1.03302	0.727985	0.597162	0.844451
Tle5	0.000129062	0.433107	0.636	0.43	1	2.53429	1.65519	1.32748	1.58915
Fam129a	0.000141022	0.484183	0.182	0.063	1	0.198986	0.602485	1.26655	0.268231
Pvr	0.000149636	0.460088	0.379	0.202	1	0	0.897668	0.400515	0.246861
Acadm	0.000151033	0.457627	0.53	0.324	1	1.42241	1.23683	0.83768	0.956873
Gucy1b1	0.000164637	0.533926	0.636	0.463	1	1.82899	2.20316	4.46107	4.58368
Slc2a4	0.00016519	0.261972	0.136	0.04	1	0.281448	0.263358	0.608946	0.532987
Stim1	0.000167954	0.292443	0.227	0.089	1	0.183945	0.391906	0.376867	0.573674
Stk24	0.000171552	0.339497	0.576	0.354	1	0.573694	1.12274	1.05842	1.05118
Ncf2	0.000178008	0.178977	0.106	0.025	1	0.0465192	0.174745	0.289754	0.405313
Ttll1	0.000185445	0.206257	0.152	0.046	1	0.225283	0.237991	0.124644	0.1601
Sorbs2	0.000187458	0.660119	0.364	0.186	1	0.189275	1.29046	0.663604	0.179184
Dennd5b	0.000188672	0.375758	0.439	0.243	1	0.487169	0.915384	0.426809	0.194269
Smpdl3a	0.000194639	0.336104	0.273	0.119	1	0.147414	0.521032	0.207489	0.322024
Pde1a	0.000207642	0.328915	0.273	0.118	1	0.310107	0.544499	1.2383	1.06207
Ephx1	0.000220378	0.256278	0.152	0.047	1	0.16389	0.298606	0.262408	0.0797389
BC031181	0.000220809	0.381462	0.636	0.453	1	2.46632	1.53203	1.08972	1.08273
Spint2	0.000232298	0.256864	0.227	0.09	1	0.121353	0.368809	0.141125	0.199847
Fryl	0.000236372	0.318063	0.318	0.152	1	0.692861	0.56652	0.246583	0.26693
Pitpnc1	0.000253895	0.434576	0.515	0.315	1	0.758071	1.36645	2.1684	1.15997
Mettl26	0.000255251	0.348016	0.318	0.156	1	0.784099	0.597692	0.651713	0.458628
Mrpl36	0.000270681	0.358733	0.455	0.272	1	0.676283	0.893545	0.924459	1.21356
Pygm	0.000278331	0.308785	0.364	0.181	1	0.378915	0.615639	0.463365	0.367342
Acer3	0.000299312	0.216049	0.182	0.065	1	0.100323	0.27736	0.105162	0.0593663
Rusc1	0.000309378	0.276593	0.167	0.057	1	0.201924	0.317037	0.0830673	0.111125
Naf1	0.000315844	0.304029	0.318	0.154	1	0.271598	0.564356	0.608298	0.655503
Carmil1	0.00032227	0.396343	0.182	0.066	1	0.186156	0.462319	0.285672	0.227094
Bpnt1	0.000323603	0.272497	0.227	0.094	1	0.213908	0.366758	0.180622	0.384591
Ppp2r5b	0.000342949	0.286058	0.197	0.077	1	0.128925	0.3515	0.054148	0.147961
Tmem38b	0.000352475	0.269394	0.288	0.131	1	0.497382	0.456926	0.427639	0.221947
Sike1	0.000354743	0.350808	0.364	0.189	1	0.38057	0.673775	0.501008	0.635531
Gpatch2l	0.000356759	0.286303	0.152	0.05	1	0.131221	0.307279	0.0725006	0.217896
Atad3a	0.00036769	0.286695	0.288	0.136	1	0.341096	0.470595	0.376587	0.446508
Unc45a	0.000373228	0.27489	0.318	0.152	1	0.355188	0.518255	0.584031	0.663705
Nudt11	0.000376115	0.17985	0.136	0.041	1	0.282231	0.204229	0.0155473	0.173664
Inpp5a	0.000379269	0.256959	0.227	0.094	1	0.360105	0.366844	0.359592	0.390938
Crispld2	0.000384797	0.459092	0.258	0.115	1	0.0469649	0.690851	0.483514	0.564429
Slc25a16	0.000388343	0.265237	0.197	0.076	1	0.212173	0.340719	0.222888	0.281069
Nat14	0.000398396	0.290171	0.136	0.043	1	0.112319	0.295658	0.142095	0.114599
Ppp1r1a	0.00040621	0.14233	0.106	0.027	1	0.244915	0.147995	0.460386	0.694813
Ier3	0.000420394	0.467683	0.5	0.297	1	0.208286	1.55273	0.710655	0.394377
Inpp4b	0.000430437	0.226909	0.167	0.058	1	0.36632	0.284135	1.25903	2.38109
Asap2	0.00045357	0.369793	0.318	0.163	1	0.543615	0.65383	0.452179	0.700703
Bcar3	0.00046918	0.231209	0.227	0.091	1	0.098189	0.484628	0.472157	0.288375
Palm	0.000475851	0.369194	0.409	0.241	1	0.804083	0.807858	0.270911	0.324268
Phgdh	0.000483793	0.419702	0.318	0.162	1	2.4869	0.734004	0.264056	0.13558
Neurl2	0.000498744	0.198274	0.121	0.036	1	0.135314	0.204122	0.196479	0.218122
Cited2	0.000507757	0.374778	0.742	0.498	1	2.50188	3.18704	4.9536	3.93232
Cbx4	0.000510438	0.335535	0.333	0.17	1	0.262901	0.610296	0.181952	0.152553
Pi15	0.000519582	0.312292	0.182	0.068	1	0.32901	0.418845	3.03691	3.52675
Gem	0.000564724	0.502308	0.424	0.243	1	0.267603	1.33851	0.761323	0.441796
Uchl1	0.00058066	0.370199	0.258	0.115	1	1.11327	0.58822	0.320366	0.18223
Tmx4	0.000598492	0.615075	0.409	0.242	1	0.582956	1.26096	0.828128	0.571182
Csrnp1	0.000601954	0.402048	0.591	0.396	1	0.277437	1.73613	0.443809	0.168907
Ror1	0.000607566	0.251962	0.258	0.115	1	0.555047	0.424952	0.607945	0.312701
Fnip2	0.000608693	0.243014	0.152	0.053	1	0.251641	0.273737	0.171247	0.350146
Vps37b	0.000629801	0.516821	0.379	0.218	1	0.79043	0.983584	0.618252	0.697693
Rex1bd	0.000650631	0.490112	0.591	0.434	1	1.94507	1.62712	2.7265	2.6562
Galnt18	0.000654046	0.261877	0.182	0.069	1	0.626491	0.353913	0.559768	0.590792
Notch2	0.000708146	0.737458	0.333	0.18	1	1.54749	1.28871	1.41619	0.414904
Stom	0.000711154	0.343109	0.227	0.1	1	0.815451	0.472449	0.12586	0.274837
Mafk	0.000712098	0.518446	0.424	0.263	1	0.21056	1.17261	0.257581	0.069507
Plekha2	0.000750154	0.281483	0.333	0.17	1	0.406282	0.616977	0.92567	0.711695
Zdhhc14	0.000765448	0.212988	0.303	0.141	1	0.506828	0.491161	0.133379	0.128906
H2-Ke6	0.000792509	0.291181	0.182	0.071	1	0.0266979	0.342807	0.0621566	0.144563
Htra1	0.000800056	0.559873	0.227	0.102	1	0	0.825139	0.234614	0.460678
Pcnx4	0.00080251	0.267329	0.197	0.08	1	0	0.343683	0.117544	0.102179
Gcnt2	0.000816322	0.257837	0.167	0.061	1	0.113693	0.337786	0.199657	0.264669
Zdbf2	0.000840648	0.385966	0.182	0.072	1	0.166616	0.485494	0.0558088	0.0763202
Ankrd37	0.000896284	0.289327	0.273	0.127	1	0.303878	0.549533	0.0677114	0.408607
Sharpin	0.000897363	0.304862	0.197	0.082	1	0.126343	0.397507	0.131623	0.198353
Vti1b	0.000956371	0.275018	0.379	0.208	1	0.506223	0.631273	0.440017	0.501824
Grk3	0.000964538	0.342541	0.288	0.148	1	0.689638	0.603886	0.366616	0.527641
Pcp4	0.00100299	0.855137	0.182	0.074	1	0.455977	1.31892	0	0.0972974
Ift43	0.00100842	0.413951	0.5	0.33	1	0.982331	1.23083	1.75234	1.42132
Arhgef17	0.00103401	0.317514	0.379	0.202	1	0.816064	0.704611	1.85436	1.46079
Tubb4a	0.00106941	0.268889	0.152	0.056	1	0.397633	0.310315	0.29513	0.219776
Insig2	0.00107445	0.378399	0.409	0.229	1	0.513259	0.82584	0.387995	0.342306
Gm44080	0.00107631	0.186781	0.121	0.038	1	0	0.210743	0.0144655	0
Pkp4	0.00108186	0.316947	0.182	0.075	1	0.0944602	0.371593	0.111418	0.215054
Wbp2	0.0010826	0.387724	0.424	0.263	1	0.932956	0.964916	0.593644	0.308979
Arhgap10	0.00110107	0.342851	0.591	0.404	1	0.949677	1.3523	0.986995	0.879542
Bnip2	0.00110254	0.492557	0.53	0.381	1	1.40533	1.40943	1.7306	0.894659
Pigu	0.00116619	0.237552	0.197	0.082	1	0.121426	0.325449	0.119129	0.083223
Sik1	0.00117285	0.19194	0.288	0.138	1	0.123657	0.42684	0.123547	0.312151
Fam174a	0.00118734	0.340188	0.515	0.341	1	0.738309	1.10672	0.735002	0.57949
Rgs4	0.00128196	0.206896	0.333	0.167	1	0.0699073	1.14514	1.83705	2.17246
Scamp1	0.00131676	0.250262	0.197	0.081	1	0.301741	0.337639	0.512078	0.164378
Actg2	0.00132165	0.327164	0.121	0.039	1	1.00709	1.25911	0.936943	1.48183
Septin6	0.00138376	0.240769	0.242	0.111	1	0.382148	0.404075	0.354549	0.448484
Rbm38	0.00139512	0.259298	0.152	0.056	1	0.171906	0.285953	0.0380572	0.0740296
mt-Co3	0.00140658	0.284458	0.455	0.274	1	0.70074	0.854717	0.954103	0.746688
Casz1	0.00141427	0.269057	0.106	0.032	1	0	0.264275	0.0683761	0.0347957
B3gnt2	0.00145692	0.135397	0.106	0.031	1	0.02901	0.149633	0.0280414	0
Rasl12	0.00153177	0.388094	0.197	0.088	1	0.788721	0.502234	1.19001	1.69028
Neat1	0.00159928	0.313919	0.379	0.218	1	0.0581847	0.991052	1.06355	1.16022
Hif1a	0.00161251	0.448202	0.545	0.379	1	0.762042	1.4702	1.06485	1.68817
Cltb	0.00166815	0.426906	0.439	0.29	1	0.834521	1.03119	0.679984	0.644334
Arpc5l	0.00170197	0.259885	0.591	0.393	1	1.5213	1.10928	0.905941	1.14102
Rb1	0.00171044	0.341275	0.182	0.077	1	0.0588419	0.409746	0.526378	0.254453
Cd164	0.00175688	0.365465	0.576	0.423	1	1.19412	1.30121	0.803756	0.76141
Pam16	0.00182194	0.341714	0.5	0.339	1	1.14209	1.01863	0.736273	0.496488
Hif3a	0.00183473	0.195987	0.167	0.063	1	0.653896	0.272924	0.264989	0.382093
Cox17	0.00186321	0.388042	0.394	0.245	1	1.52728	0.871516	1.0717	0.549887
Fam13c	0.00189557	0.208974	0.121	0.04	1	0.183442	0.232389	0.121664	0.234735
Ccn2	0.0019846	0.648543	0.47	0.313	1	0.285263	2.55927	2.26065	0.900449
Dmd	0.00200651	0.172471	0.182	0.073	1	0.324148	0.283278	0.465834	0.381297
Bola3	0.00216844	0.275083	0.439	0.264	1	0.701219	0.761105	0.709054	0.930672
Sik3	0.00217488	0.305788	0.288	0.152	1	0.309054	0.549742	0.283323	0.566311
Enpep	0.0021811	0.287026	0.424	0.257	1	0.679933	0.989911	1.19135	0.845143
Sh3glb2	0.00225288	0.324833	0.394	0.236	1	0.400867	0.838301	0.610048	0.798892
S1pr3	0.0023107	0.441831	0.5	0.36	1	0.484455	1.44681	1.01253	0.918223
Fdps	0.00231322	0.462399	0.409	0.253	1	1.15896	1.13476	0.884615	0.226197
Otud1	0.00232831	0.594168	0.258	0.137	1	0.0739686	0.85795	0.734788	0.55398
E430021H15Rik	0.00235397	0.22954	0.167	0.068	1	0.0697099	0.294596	0.0421787	0.0532333
Mapt	0.00240609	0.281679	0.136	0.051	1	0.174422	0.314993	0.222066	0.148595
Hectd1	0.00245689	0.339126	0.621	0.451	1	0.699216	1.42373	1.44353	1.27142
Atp13a3	0.00247371	0.378708	0.318	0.18	1	0.621352	0.720017	0.86222	0.501506
Rfx2	0.00247926	0.176072	0.136	0.05	1	0.0232366	0.214597	0.0585019	0.041245
Lrch1	0.00250471	0.24826	0.273	0.143	1	0.196204	0.476353	0.214798	0.27741
Tceal3	0.00250661	0.108985	0.106	0.033	1	0.313847	0.148419	0.258657	0.195723
Nrgn	0.00254075	0.223998	0.152	0.059	1	0	0.293559	0.577342	0.296554
Otud6b	0.00260018	0.281082	0.258	0.131	1	1.15118	0.466727	0.414915	0.585507
Isca1	0.00261427	0.272067	0.424	0.271	1	0.344324	0.808263	0.408892	0.36801
Fyco1	0.00264319	0.205432	0.182	0.078	1	0.366766	0.294807	0.60394	0.536237
Lmo7	0.00265732	0.0955704	0.455	0.256	1	0.897046	1.33761	0.494483	0.665817
Col18a1	0.00270791	0.512377	0.318	0.183	1	1.62146	1.12417	5.72288	3.51172
Itgb5	0.0027444	0.3795	0.515	0.347	1	1.29902	1.2819	1.06859	1.1444
2610306M01Rik	0.00285635	0.1878	0.121	0.042	1	0.111375	0.210606	0.0960116	0.179772
Ndfip2	0.00288511	0.307231	0.606	0.451	1	0.710535	1.38564	1.22986	0.813719
Gimap6	0.0029783	0.371863	0.273	0.145	1	0.259625	0.647796	0.366559	0.136079
Zdhhc2	0.00298156	0.23483	0.106	0.035	1	0.251906	0.231795	0.204605	0.379747
Tnk2	0.00299823	0.162145	0.121	0.042	1	0.28485	0.184438	0.206988	0.219549
Klc2	0.00302906	0.149903	0.197	0.086	1	0.501509	0.26609	0.0882483	0.181692
B3galnt1	0.00305218	0.248807	0.288	0.153	1	0.593464	0.504584	0.415285	0.51018
Esyt2	0.00307907	0.300665	0.348	0.199	1	0.615063	0.668714	1.04319	0.729983
Ptpn9	0.00308735	0.28	0.5	0.319	1	0.897133	0.938928	1.27089	0.609089
Cxcl13	0.00309812	0.510384	0.136	0.05	1	0.71427	0.783952	0	0
Morrbid	0.0031163	0.256222	0.182	0.077	1	0.138921	0.382683	0.583925	0.709043
Dock10	0.0031669	0.240702	0.197	0.089	1	0.0553504	0.379834	0.341719	0.387418
Ndel1	0.00318638	0.338089	0.576	0.435	1	0.63131	1.42315	0.634601	0.351309
Ndufaf3	0.00323308	0.18759	0.258	0.128	1	0.310136	0.369503	0.361767	0.356314
Tspo	0.00328566	0.305532	0.364	0.216	1	0.437444	0.73615	0.879276	1.22547
Gm38042	0.0033003	0.23657	0.106	0.035	1	0.550745	0.240007	0.918935	0.875858
Epas1	0.00331087	0.247267	0.424	0.256	1	0.57173	0.971117	3.6321	3.87132
Esyt1	0.0033307	0.227301	0.288	0.152	1	0.293521	0.477568	0.491569	0.735968
Arhgef12	0.00334488	0.38468	0.561	0.412	1	0.749076	1.46382	1.87396	1.98784
Pde4b	0.00339195	0.276351	0.242	0.118	1	0.676485	0.54303	0.282369	0.290762
Zfp580	0.00339475	0.318114	0.303	0.178	1	0.728347	0.575698	0.755727	0.641498
Dr1	0.00343176	0.207217	0.303	0.159	1	0.148248	0.466896	0.32124	0.363431
Timmdc1	0.00360936	0.172462	0.227	0.108	1	0.297816	0.31835	0.164158	0.113282
Dhps	0.00361706	0.288521	0.288	0.159	1	0.181693	0.540081	0.562385	0.52119
Col13a1	0.00365862	0.307512	0.106	0.036	1	0.259482	0.313051	1.14189	0.355934
Dusp4	0.00381201	0.241493	0.242	0.123	1	0.0266979	0.433789	0.295097	0.0582907
Gm47088	0.00400938	0.1564	0.121	0.043	1	0.0232366	0.219455	0.206188	0
Pdlim7	0.00403412	0.460074	0.591	0.49	1	3.6447	1.86898	2.02674	2.0502
Lrrc32	0.00404392	0.249201	0.273	0.145	1	0.396371	0.500262	0.843714	0.611889
Ctdspl	0.00408629	0.331622	0.318	0.189	1	1.11099	0.708384	1.36074	1.24218
Pdgfrl	0.00410327	0.0727863	0.197	0.086	1	0.121635	0.268751	1.05446	0.955802
Pcdh7	0.00416941	0.361328	0.167	0.072	1	0.307708	0.462692	0.244225	0.179775
Gpkow	0.00422501	0.256801	0.227	0.112	1	0.305905	0.401486	0.0568147	0.231557
Mcrip2	0.00425119	0.190905	0.152	0.061	1	0.0693194	0.258013	0.0866794	0.0601249
Ppp3r1	0.00430662	0.282075	0.53	0.35	1	0.704115	1.03238	0.838577	0.549267
Tet3	0.00438123	0.370628	0.379	0.234	1	0.67818	0.839543	0.712436	0.913025
Ninj1	0.00444424	0.307639	0.273	0.143	1	0.319568	0.552777	0.198643	0.159779
Uxt	0.00465915	0.220957	0.212	0.102	1	0.150101	0.341632	0.200215	0.328079
Srm	0.00475361	0.285462	0.394	0.234	1	0.311595	0.754736	0.753251	1.04443
Hspb6	0.00475453	0.0781125	0.121	0.044	1	0.380639	0.207277	0.0934075	0.0454007
Mtarc2	0.00480843	0.312371	0.5	0.358	1	0.630062	1.05586	0.974823	0.979607
Abhd11os	0.00484759	0.187899	0.136	0.053	1	0.57623	0.249894	0.951165	0.672949
Fam49b	0.00490828	0.241664	0.394	0.241	1	0.787463	0.676261	0.370197	0.357196

## Sheet: Mes(#17)
	p_val	avg_log2FC	pct.1	pct.2	p_val_adj	ave.exp(E15.5)	ave.exp(P0)	ave.exp(iSP1)	ave.exp(nd-iS1)
Tinagl1	1.47184e-120	2.9016	1	0.23	3.41878e-116	5.23769	15.8214	8.73621	4.39195
Slc12a2	4.43746e-105	2.42025	0.929	0.207	1.03073e-100	5.52252	7.53315	5.70014	2.17547
Serpini1	4.3321e-103	2.23846	0.882	0.154	1.00626e-98	1.79004	6.15444	6.14688	2.94572
Hopx	1.45671e-102	2.41149	0.876	0.168	3.38365e-98	4.40516	6.94078	17.6929	9.51352
Dkk2	3.12161e-98	2.50928	0.929	0.206	7.25088e-94	20.324	9.91407	13.6246	5.32531
Lmo7	8.38451e-96	2.1066	0.859	0.163	1.94755e-91	6.40543	5.31353	3.36707	1.62017
Nostrin	1.99893e-75	1.59255	0.776	0.156	4.64313e-71	1.59382	3.2228	1.73759	1.88739
Zmat4	3.27977e-72	1.14533	0.465	0.031	7.61824e-68	0.133863	1.32364	0.0899989	0.0517513
Cd248	8.44915e-72	1.64666	0.824	0.246	1.96257e-67	2.17014	3.57535	2.39963	1.24558
Gata3	3.88559e-65	1.56449	0.729	0.153	9.02546e-61	8.5402	3.60989	3.91961	2.20687
Osmr	1.22514e-63	1.67805	0.665	0.14	2.84576e-59	0.0505485	3.06387	0.519493	0.258175
Efnb2	4.2523e-61	1.5189	0.676	0.148	9.87724e-57	2.01479	2.7451	2.22123	1.36776
Nt5e	5.67176e-61	1.29571	0.429	0.035	1.31744e-56	0	1.62232	0.106238	0.078349
Slco2a1	2.06696e-60	1.14677	0.5	0.058	4.80112e-56	1.70674	1.47171	4.72037	1.3785
Art3	7.9325e-60	1.13029	0.465	0.047	1.84256e-55	0.506311	1.41753	0.486718	0.448539
Agtr1a	3.22575e-57	1.42274	0.794	0.241	7.49278e-53	1.89752	3.40501	6.13948	4.53256
Avpr1a	1.13507e-54	1.15273	0.488	0.067	2.63654e-50	0.443642	1.51147	0.146248	0
Gm13889	1.73263e-54	2.00113	0.876	0.358	4.02456e-50	2.46216	14.6234	7.32541	11.3578
Gprin3	3.24393e-53	0.85209	0.353	0.024	7.535e-49	0.529626	0.864437	1.73578	1.56476
Itga8	8.16356e-52	1.61468	0.882	0.462	1.89623e-47	1.90363	5.81988	1.51239	1.8028
Adamts5	1.38619e-50	1.79695	0.665	0.196	3.21985e-46	3.13099	3.98167	1.73528	0.969129
Ptp4a3	4.44198e-48	1.08974	0.765	0.215	1.03178e-43	1.61984	5.2048	1.33557	1.84013
Rgs4	8.28253e-47	1.74852	0.541	0.112	1.92387e-42	0.0647836	3.64805	1.02276	1.11408
Mecom	4.08652e-45	1.30275	0.8	0.313	9.49218e-41	7.18609	3.31923	3.13865	1.844
Coro2a	2.25973e-44	0.565815	0.241	0.007	5.24889e-40	0	0.494587	0.0171673	0
Pdgfrb	2.94105e-44	1.35662	0.906	0.5	6.83146e-40	4.30737	5.45659	3.32796	6.38736
Spry4	6.99042e-44	1.23997	0.612	0.173	1.62373e-39	0.293487	2.10522	1.23747	1.33093
Crip2	1.63473e-42	1.32956	0.853	0.445	3.79716e-38	4.16979	5.12056	4.77225	4.04604
Arhgef6	2.54192e-41	0.800586	0.3	0.025	5.90437e-37	0.320534	0.805793	0.712571	0.718365
Plscr2	9.56858e-41	0.958153	0.394	0.059	2.22259e-36	0	1.12889	0.291627	0
Rnf144a	5.84323e-40	1.11405	0.612	0.189	1.35726e-35	0.733316	1.91997	0.711919	0.49906
Sfrp2	1.08467e-39	1.64704	0.676	0.209	2.51947e-35	4.7522	6.16926	10.514	14.6036
Rab6b	3.4658e-39	0.799554	0.406	0.066	8.05037e-35	0.386042	0.934884	1.24751	0.472917
Hs3st3b1	4.13705e-39	0.704842	0.288	0.025	9.60954e-35	0.384166	0.682298	0.161545	0.215428
Gja5	2.30064e-38	0.801361	0.312	0.033	5.34392e-34	0.590956	0.843458	0.407925	0
Anxa1	2.54399e-38	1.19943	0.576	0.164	5.90919e-34	0.91116	2.24454	3.45223	3.55613
Tns3	2.81646e-38	1.12615	0.729	0.31	6.54207e-34	1.80413	2.5373	3.06366	2.82179
Cd151	3.3828e-38	1.11249	0.676	0.256	7.85756e-34	1.2109	2.20906	2.57046	1.53154
Des	5.30356e-38	1.25821	0.641	0.219	1.23191e-33	4.30219	2.81765	2.60394	3.34739
Rgs2	9.86737e-38	1.97108	0.635	0.221	2.29199e-33	1.19965	5.89431	1.39846	0.513141
Cpm	4.61424e-37	1.2416	0.7	0.282	1.07179e-32	1.63802	3.08449	7.17941	5.12211
Mcam	5.28101e-37	1.20916	0.641	0.218	1.22667e-32	2.53059	2.56921	0.922132	1.64467
Rasl11a	6.02652e-37	1.80358	0.812	0.467	1.39984e-32	4.53262	8.10509	8.39881	7.50435
Neu1	6.2316e-37	1.37574	0.5	0.128	1.44748e-32	0.380514	2.28244	0.669878	0.537491
Dleu2	1.18793e-35	1.42934	0.659	0.26	2.75933e-31	1.95606	3.36724	1.95387	1.66557
Bcar3	1.08595e-34	0.987955	0.353	0.054	2.52244e-30	0.115332	1.20697	0.91722	0.301443
Epas1	1.16805e-34	1.0695	0.606	0.206	2.71314e-30	1.08218	2.0228	3.73411	4.29882
Errfi1	1.29739e-34	1.43547	0.841	0.48	3.01358e-30	0.544968	6.61339	1.89898	0.37188
Plscr1	2.0408e-34	1.00878	0.447	0.098	4.74037e-30	0.865665	1.40178	1.3678	0.522709
Fam107b	4.56577e-34	1.16467	0.765	0.38	1.06054e-29	1.39564	3.44502	1.52644	1.66952
Hrct1	4.86927e-34	0.714774	0.353	0.055	1.13103e-29	0.491005	0.800285	0.36647	0.583936
Apbb2	1.29991e-33	1.20098	0.712	0.341	3.01942e-29	2.81178	3.01834	2.53033	3.39242
Septin4	3.89364e-33	1.31077	0.641	0.254	9.04414e-29	1.00366	3.08218	2.51043	4.4537
Bcam	4.98123e-33	0.842602	0.588	0.18	1.15704e-28	0.919893	1.75878	0.872539	0.747246
Nrarp	8.63923e-33	1.65355	0.559	0.165	2.00672e-28	1.43202	5.69127	0.0285747	0.207005
Emid1	2.50541e-32	1.1258	0.682	0.288	5.81956e-28	1.48844	2.57657	3.4322	3.77485
Apold1	5.59176e-32	0.978401	0.371	0.066	1.29885e-27	0.146607	1.36518	0.822678	0.078349
Klhl3	6.38006e-32	0.829719	0.312	0.045	1.48196e-27	0.0660371	0.913142	0.0292706	0.11076
Sh2b3	1.44027e-31	0.898265	0.529	0.168	3.34545e-27	1.6824	1.39236	0.69513	0.766175
Bcr	1.55116e-31	1.33203	0.459	0.121	3.60304e-27	0.499764	2.26646	0.313124	0.0706949
Sbno2	2.69846e-31	1.09119	0.465	0.128	6.26797e-27	0.132074	1.61582	0.850231	0.48907
Il6	2.7347e-31	1.36589	0.212	0.015	6.35216e-27	0	1.6412	0	0
Plcl1	2.91281e-31	0.97408	0.559	0.185	6.76588e-27	0.466062	1.62951	1.46375	2.08919
Arap2	3.08761e-31	0.68765	0.329	0.052	7.17189e-27	0.161521	0.747073	0.379919	0.64046
Vcl	5.2191e-31	1.18226	0.765	0.471	1.21229e-26	2.76069	3.65178	2.65361	1.97552
Angpt2	1.57344e-29	1.00874	0.547	0.171	3.65478e-25	0.764382	2.01152	0.659028	0.476189
Akr1b7	1.68879e-29	1.06207	0.471	0.114	3.92273e-25	10.6562	3.31577	19.9899	8.98291
Nab1	2.09306e-29	1.05839	0.641	0.279	4.86177e-25	1.08435	2.32435	1.06173	1.47409
Mtus1	3.1353e-29	0.930789	0.571	0.204	7.28268e-25	0.544267	1.66382	1.00849	1.14567
Mt1	4.70749e-29	2.58693	0.647	0.314	1.09346e-24	0.100638	16.9018	0.587457	0.63397
Gm13857	8.10677e-29	0.742593	0.247	0.027	1.88304e-24	0.0575772	0.792687	0.999479	0.358295
Acer2	1.60697e-28	0.919856	0.418	0.108	3.73266e-24	0.239444	1.23223	0.28244	0.334918
Fam102a	2.80315e-28	0.642371	0.259	0.033	6.51117e-24	0.246339	0.632943	0.163306	0
Gm48878	3.70949e-28	0.487773	0.212	0.018	8.6164e-24	0.197155	0.458754	0.0414393	0
B4galt5	8.14351e-28	0.832627	0.424	0.115	1.89158e-23	0	1.10543	0	0.174013
Prex2	9.12563e-28	0.855135	0.312	0.056	2.1197e-23	0.107844	0.952718	0.0926166	0.11076
Ptger4	2.19204e-27	0.780796	0.3	0.052	5.09166e-23	0.253693	0.851324	0.456337	0.078349
Clic4	2.51795e-27	0.923918	0.724	0.407	5.8487e-23	1.98645	2.46017	2.70257	1.07848
Il2rg	4.17723e-27	0.610044	0.259	0.035	9.70287e-23	0.170103	0.599794	0.289783	0.103503
Psen2	4.5293e-27	0.817544	0.371	0.085	1.05207e-22	0.587715	1.02021	0.382479	0.502386
Prkca	6.91772e-27	1.06843	0.635	0.294	1.60685e-22	0.762757	2.28131	0.703402	0.18883
Lrrc8c	1.58513e-26	0.785248	0.424	0.118	3.68193e-22	0.369523	1.05152	1.06382	0.570998
Atp1b2	1.89813e-26	0.842213	0.576	0.222	4.40898e-22	1.1019	1.59403	2.04306	1.75373
Fosl2	2.80826e-26	1.07891	0.618	0.288	6.52302e-22	0.0647836	2.36701	0.978089	0.353424
Eps8	3.15795e-26	0.702797	0.3	0.054	7.33529e-22	0.0477418	0.758815	0.408819	0.152113
Smagp	5.3792e-26	0.86839	0.424	0.119	1.24948e-21	0.332318	1.23759	0.217227	0.635625
Cdc42ep2	8.56886e-26	0.994536	0.506	0.18	1.99038e-21	0.769285	1.67799	0.501754	0.369984
Cep85l	9.90155e-26	0.864332	0.488	0.169	2.29993e-21	0.250174	1.35618	0.656833	0.550654
Tspan15	1.02066e-25	0.693766	0.324	0.066	2.37078e-21	0.586153	0.798531	0.518066	0.786768
Itga4	1.04743e-25	0.960144	0.459	0.144	2.43296e-21	1.66364	1.55981	1.25355	0.376963
Rtn4rl1	2.20319e-25	0.58031	0.271	0.043	5.11758e-21	0.377093	0.597012	1.89125	0.727747
Tgfb2	2.76108e-25	0.948249	0.606	0.26	6.41344e-21	0.417813	2.03173	1.27258	1.69699
Lpp	3.35485e-25	0.845564	0.782	0.485	7.79265e-21	1.94274	3.02582	5.46056	4.36307
Ehd2	4.42243e-25	0.952653	0.594	0.268	1.02724e-20	0.715283	1.9467	1.53227	1.08397
Esam	4.96919e-25	0.78273	0.429	0.119	1.15424e-20	0.765306	1.19073	0.785422	0.915324
Limch1	5.09215e-25	0.871365	0.388	0.096	1.1828e-20	0.660192	1.31513	3.57093	1.37504
Ipmk	7.54538e-25	0.865161	0.312	0.065	1.75264e-20	0.130821	1.00182	0.0572692	0.0890623
Cxxc5	7.54907e-25	0.950412	0.665	0.337	1.7535e-20	1.41915	2.31728	1.05906	1.73649
Abcg2	9.12911e-25	0.985731	0.647	0.323	2.12051e-20	0.897022	2.22674	1.9687	1.75989
Trpc1	9.84343e-25	0.976484	0.641	0.307	2.28643e-20	0.79319	2.2606	3.00098	3.11537
Rab20	1.71004e-24	1.07908	0.541	0.227	3.97208e-20	0.24665	1.99744	0.323306	0.368241
Myo1e	6.28352e-24	0.870415	0.429	0.136	1.45954e-19	0.365499	1.2976	1.40818	1.05425
Bcl3	7.9376e-24	0.696683	0.288	0.056	1.84375e-19	0	0.753565	0	0
Tgfb1	8.36416e-24	0.867869	0.559	0.241	1.94283e-19	0.257989	1.61908	0.765347	0.665455
Robo1	9.30177e-24	0.778032	0.465	0.154	2.16062e-19	0.320759	1.1996	0.444204	0.440123
Srgn	9.90828e-24	0.705205	0.276	0.05	2.3015e-19	0.144678	0.777355	0.125955	0.224529
Rapgef5	1.34407e-23	0.480408	0.206	0.024	3.12202e-19	0.239444	0.453089	0.810971	0.140403
Noct	3.88123e-23	0.857979	0.482	0.175	9.01533e-19	0	1.39815	0.0775476	0.0903914
Cldn15	1.24238e-22	0.461451	0.212	0.028	2.88579e-18	0.339538	0.429735	0.602811	1.02057
Rras2	1.51009e-22	0.88279	0.541	0.235	3.50763e-18	0.788924	1.62831	0.415716	0.189109
Ets1	1.98249e-22	0.926828	0.729	0.429	4.60493e-18	1.34522	2.74302	2.73161	1.48637
Mbnl3	2.14601e-22	0.695765	0.294	0.063	4.98475e-18	0.151884	0.773594	0.660768	0.384544
Cdc42ep3	2.46092e-22	1.47352	0.647	0.347	5.71622e-18	0.189073	5.32796	1.08688	0.25215
Ddah1	2.4678e-22	0.898015	0.594	0.269	5.7322e-18	2.16425	1.97779	1.00823	0.277893
Plekhh3	5.12335e-22	0.822243	0.524	0.216	1.19005e-17	0.573348	1.45281	0.91789	1.02352
Rab37	6.50422e-22	0.41666	0.165	0.015	1.5108e-17	0.0575772	0.360284	0.227381	0.078349
Gpsm3	6.81153e-22	0.753547	0.4	0.127	1.58218e-17	0.504823	1.01515	0.914937	0.230794
Adora1	8.21366e-22	0.654454	0.247	0.044	1.90787e-17	0.843326	0.684682	1.15136	0.180991
Cxcl1	1.21747e-21	1.99111	0.453	0.163	2.82795e-17	0.122872	5.6319	3.4377	0.531693
Arid5a	2.03673e-21	0.965877	0.482	0.19	4.73091e-17	0.0595061	1.63428	0.204138	0.430766
Sh3bp5	3.28078e-21	0.862473	0.494	0.19	7.6206e-17	0.315853	1.50025	1.93387	1.42156
Ifi203	4.6439e-21	0.961672	0.359	0.102	1.07868e-16	0	1.37325	2.6822	2.44873
Mndal	5.66804e-21	0.82408	0.347	0.093	1.31657e-16	0	1.14946	1.57122	0.76792
Tmigd1	6.68401e-21	1.34381	0.182	0.022	1.55256e-16	0.180116	1.61713	0.106948	0
Zbtb16	7.31456e-21	0.455945	0.171	0.018	1.69903e-16	0	0.412302	0	0
Ephb1	8.21793e-21	0.369149	0.135	0.008	1.90886e-16	0.0575772	0.313465	0.491104	0.439678
Smim3	1.32782e-20	1.09604	0.541	0.26	3.08426e-16	0.0647836	2.23686	0.192029	0.145101
Ppfibp1	5.03139e-20	0.755623	0.541	0.252	1.16869e-15	1.56133	1.43879	1.94177	1.13518
Nipal1	6.2769e-20	0.57704	0.235	0.044	1.458e-15	0.366315	0.596556	0.113603	0.1797
Ehd3	7.64227e-20	0.892367	0.371	0.114	1.77515e-15	0.268706	1.27239	0.162505	0.694979
Ctnnal1	8.27395e-20	0.504885	0.241	0.046	1.92187e-15	0	0.526439	0.0202952	0.227105
Tns1	9.36547e-20	0.755897	0.588	0.309	2.17541e-15	0.654658	1.76403	1.6538	1.89492
Sorbs2	1.0251e-19	0.768772	0.435	0.154	2.38111e-15	0.925966	1.30858	0.774514	0.268152
Pcdh12	1.19116e-19	0.44128	0.188	0.026	2.76683e-15	0.129567	0.402015	0.0427974	0.0890623
Msn	1.57644e-19	0.836051	0.653	0.395	3.66174e-15	1.45022	2.3008	2.0389	1.86748
Sdc1	1.58814e-19	1.09152	0.512	0.241	3.68893e-15	0.673037	2.18213	0.524626	0.80074
Shc3	3.16578e-19	0.336854	0.147	0.014	7.35348e-15	0.0595061	0.286563	0.608562	0.24263
Crem	4.6201e-19	1.05471	0.553	0.272	1.07316e-14	0.401339	2.44939	0.239814	0.450835
Rab3a	5.35101e-19	0.879887	0.388	0.136	1.24293e-14	0.109098	1.23115	1.38573	1.02458
Tcn2	5.75965e-19	0.763369	0.541	0.256	1.33785e-14	0.840495	1.54752	1.07491	1.06853
Neat1	5.97078e-19	0.908373	0.465	0.186	1.38689e-14	0.42114	1.69312	3.82411	1.523
Ache	7.77087e-19	0.353658	0.171	0.021	1.80502e-14	0	0.318502	0.165961	0.17398
Tspan12	1.95244e-18	0.643977	0.371	0.123	4.53513e-14	0.703169	0.878082	0.802986	0.295486
Trf	2.00232e-18	0.352569	0.135	0.011	4.65099e-14	0	0.315074	0	0
Pitpnc1	2.03041e-18	0.806631	0.571	0.283	4.71623e-14	0.405293	1.80856	2.02837	1.44133
Rapgef3	2.48887e-18	0.37152	0.153	0.017	5.78116e-14	0.165703	0.31723	0.184396	0.0853279
Mef2c	2.60349e-18	0.579791	0.729	0.389	6.04738e-14	7.04349	4.27637	5.70782	5.48852
Cep112	3.01297e-18	0.747965	0.412	0.163	6.99853e-14	0.0660371	1.07772	0.444418	0.156023
Slc25a25	3.43688e-18	0.756204	0.353	0.117	7.9832e-14	0.0954836	0.985206	0.245621	0.0956636
Synpo	3.63737e-18	0.770682	0.4	0.143	8.44887e-14	0.308263	1.13659	0.318722	0.439296
Spink8	4.62571e-18	0.596255	0.176	0.025	1.07446e-13	0	0.568632	0.0855937	0
Batf	5.57152e-18	0.678381	0.288	0.078	1.29415e-13	0	0.812079	0.0329973	0
Il6st	5.59579e-18	0.904315	0.588	0.325	1.29979e-13	0.673431	2.1341	0.515638	1.10938
Vip	5.72189e-18	1.62937	0.129	0.01	1.32908e-13	0.178518	2.43512	1.20924	0.0686507
Cyb5r3	7.24157e-18	0.753238	0.706	0.494	1.68207e-13	1.6668	2.5018	1.94884	2.15159
Rgs3	8.88503e-18	0.964493	0.494	0.235	2.06382e-13	0.442663	1.86574	2.03235	0.952094
Piezo2	1.38024e-17	0.709558	0.559	0.276	3.20602e-13	1.77676	1.5378	2.65292	1.25112
Mylip	1.44065e-17	0.958979	0.412	0.167	3.34635e-13	0.346383	1.48676	0.949686	0.660435
Arf6	2.48527e-17	0.795254	0.724	0.497	5.77279e-13	0.869925	2.64539	0.901613	1.06956
Trpc3	3.3268e-17	0.519695	0.306	0.085	7.72748e-13	0.188197	0.670559	0.05686	0.213751
Lpl	3.60866e-17	0.737001	0.441	0.174	8.38219e-13	0.321788	1.50239	0.664051	0.762467
Cpd	4.94663e-17	0.761967	0.506	0.255	1.149e-12	2.42484	1.47109	1.88733	1.49216
Gm11713	6.47744e-17	0.928841	0.488	0.233	1.50458e-12	0.108126	1.79999	0.178094	0.417649
Cracr2b	6.66755e-17	0.300483	0.135	0.014	1.54874e-12	0	0.256801	0.0297552	0.157302
Cdk2ap2	1.14112e-16	0.708014	0.524	0.258	2.65059e-12	1.09582	1.43137	0.378777	0.385221
Cd34	1.58596e-16	0.505381	0.253	0.061	3.68386e-12	0.0595061	0.606188	0.0802506	0.103503
Hipk2	1.62241e-16	0.669724	0.388	0.149	3.76853e-12	0.831671	0.96404	1.13223	0.585165
Maml3	2.22061e-16	0.692804	0.412	0.167	5.15803e-12	0.693932	1.07778	3.10798	2.34223
Idh1	2.22524e-16	0.733892	0.459	0.205	5.16879e-12	2.174	1.30019	1.08424	0.633381
Ano1	2.57263e-16	0.631081	0.541	0.261	5.9757e-12	0.938356	1.44005	0.544889	0.311328
Prag1	3.31611e-16	0.453493	0.271	0.071	7.70266e-12	0.230862	0.536105	0.222168	0.632294
Fam241a	6.30746e-16	0.491191	0.265	0.07	1.4651e-11	0.166754	0.567163	0.551951	0.172778
Serpine1	7.13941e-16	1.01076	0.512	0.236	1.65834e-11	0.0505485	2.88135	0.268103	0.0903914
C1qtnf6	1.93996e-15	0.750302	0.541	0.3	4.50614e-11	2.40627	1.58525	1.33865	1.48468
Mir22hg	2.17447e-15	0.68228	0.371	0.142	5.05087e-11	0.0477418	1.008	0.172788	0.346734
Rcan2	2.24032e-15	0.670589	0.382	0.147	5.20382e-11	0.303804	1.09068	0.513905	0.633663
Dlgap1	2.58767e-15	0.484547	0.229	0.054	6.01063e-11	0.46515	0.524883	0.399472	0.62478
Coq10b	2.84264e-15	0.77964	0.688	0.47	6.60289e-11	0.107844	2.74418	1.79513	0.764006
Gnai1	2.94084e-15	0.735712	0.429	0.188	6.83099e-11	0.505315	1.21307	0.217118	0.191097
St3gal1	3.2371e-15	0.657871	0.365	0.141	7.51914e-11	0.26684	0.957613	0.074456	0
Dock10	3.25631e-15	0.535217	0.253	0.067	7.56375e-11	0.386897	0.601872	1.734	1.40849
Adgrl3	3.2941e-15	0.738194	0.518	0.275	7.65153e-11	2.05338	1.51063	2.40712	1.34968
Ednrb	3.47969e-15	0.787176	0.353	0.122	8.08262e-11	0.0871004	1.36202	0.897049	0.300736
Klhl24	3.49165e-15	0.738185	0.671	0.451	8.11041e-11	1.72666	2.35837	2.77824	2.1857
Il4ra	4.862e-15	0.535411	0.271	0.077	1.12935e-10	0.0871004	0.65105	0.0496306	0.11076
C630043F03Rik	5.09198e-15	0.641826	0.318	0.108	1.18276e-10	0.137649	0.841104	0.506934	0.280373
Pla2r1	6.41427e-15	0.592403	0.406	0.164	1.48991e-10	0.178563	0.976551	0.716957	0.196088
Dusp5	6.94356e-15	0.651577	0.394	0.16	1.61285e-10	0.0430608	1.01056	0.335087	0.0956636
Adamts12	7.53125e-15	0.527449	0.271	0.08	1.74936e-10	0.0647836	0.610772	0.186143	0.770989
Pcp4l1	7.81015e-15	0.63523	0.282	0.082	1.81414e-10	0	0.916478	0.390226	0.056449
Fxyd5	8.02693e-15	0.496379	0.229	0.057	1.8645e-10	0.0861215	0.532491	0.372736	0.159757
Sh3glb2	1.49172e-14	0.750918	0.435	0.212	3.46497e-10	0.401101	1.27253	0.63503	0.724075
Prkaa2	1.55035e-14	0.296773	0.141	0.02	3.60115e-10	0	0.263286	0.0588781	0
Tnfaip2	1.58829e-14	0.477022	0.194	0.041	3.68928e-10	0.160144	0.494525	0.116355	0.0890623
Myo1c	1.6114e-14	0.640677	0.435	0.201	3.74297e-10	0.695693	1.06248	0.564052	0.517043
Slc4a7	2.05479e-14	0.733009	0.459	0.214	4.77286e-10	0.276174	1.31787	0.94614	0.622158
F11r	2.52048e-14	0.702195	0.441	0.203	5.85456e-10	0.651112	1.27998	0.732636	0.335137
Cish	3.08712e-14	0.558073	0.265	0.078	7.17077e-10	0.246153	0.658781	0.115486	0.0956636
Snrk	3.21917e-14	0.657842	0.524	0.284	7.47748e-10	0.8647	1.4617	1.38732	1.45809
Dusp3	3.35038e-14	0.680401	0.4	0.17	7.78227e-10	0.419913	1.09237	0.384991	0.598943
Chd7	3.88053e-14	0.349522	0.165	0.029	9.01369e-10	0.202299	0.340163	0.0375671	0
Trib1	4.53054e-14	0.745982	0.506	0.259	1.05235e-09	0.308679	1.65441	0.260868	0.166358
Isyna1	5.58696e-14	0.747605	0.688	0.468	1.29774e-09	2.15148	2.6013	5.20834	4.16563
Mbnl1	5.70803e-14	0.717997	0.494	0.259	1.32586e-09	0.834752	1.46342	1.70118	0.992901
Atp10a	9.94294e-14	0.291285	0.124	0.016	2.30955e-09	0	0.245349	0.0136524	0
Cited2	1.02898e-13	1.05202	0.694	0.48	2.39012e-09	5.57741	4.86312	7.92989	10.5506
Gm37420	1.27852e-13	0.387813	0.194	0.044	2.96976e-09	0.0660371	0.40438	0.735852	0.125724
Myct1	1.71576e-13	0.262478	0.135	0.02	3.98536e-09	0	0.232881	0.00970369	0
Capg	1.78369e-13	0.601907	0.553	0.342	4.14316e-09	0	1.46964	1.57159	2.73767
Pls3	3.14966e-13	0.686783	0.653	0.466	7.31603e-09	1.13976	2.34868	1.91659	1.38291
Tmem182	3.53333e-13	0.266319	0.118	0.015	8.20721e-09	0.177903	0.242525	0.154753	0.221516
Grap	3.79015e-13	0.327678	0.135	0.021	8.80376e-09	0	0.289969	0.0351119	0.121026
Slc6a6	3.88242e-13	0.620565	0.559	0.316	9.0181e-09	0.926809	1.70364	1.79554	1.29019
Pvr	4.3988e-13	0.557934	0.4	0.18	1.02175e-08	0.122361	0.937593	0.277923	0.373112
Ift43	5.08125e-13	0.648557	0.524	0.307	1.18027e-08	1.02529	1.46494	1.63602	1.45484
Senp2	5.17772e-13	0.738654	0.529	0.319	1.20268e-08	0.779774	1.67296	0.750754	0.844598
Klf13	5.40685e-13	0.630796	0.671	0.472	1.2559e-08	0.477524	2.3591	1.57686	1.13756
Ap1s2	6.22513e-13	0.464078	0.235	0.068	1.44597e-08	0.291221	0.518876	0.385993	0.250502
Cystm1	8.37799e-13	0.609171	0.382	0.165	1.94604e-08	0.0647836	1.0254	2.13231	0.516578
Pparg	1.16661e-12	0.326197	0.159	0.031	2.70981e-08	0.579194	0.30468	0.64819	0.858589
Osr2	1.47587e-12	0.456041	0.194	0.048	3.42816e-08	0.116586	0.476521	0.15948	0.112898
Itga1	1.49791e-12	0.571085	0.665	0.421	3.47933e-08	1.68049	2.30446	3.05443	6.46396
Itprip	1.51679e-12	0.518525	0.306	0.114	3.5232e-08	0	0.684729	0.172781	0.11076
Cav2	1.60324e-12	0.437311	0.288	0.097	3.72402e-08	0.177309	0.662731	0.383899	0.0692751
Pmaip1	1.83277e-12	0.507533	0.176	0.04	4.25716e-08	0	0.529333	0.100587	0
Gpr146	1.93796e-12	0.277157	0.106	0.013	4.50149e-08	0	0.229599	0.125693	0
Cpne2	2.13293e-12	0.538977	0.306	0.116	4.95438e-08	0.425431	0.708398	1.25167	1.33406
Itpkb	2.28352e-12	0.561537	0.282	0.101	5.30416e-08	0.122872	0.709465	0.624918	0.537596
Ifi203-ps	2.60328e-12	0.273328	0.106	0.013	6.04689e-08	0	0.237713	0.219747	0.11076
Map3k20	2.80637e-12	0.585847	0.4	0.185	6.51864e-08	1.1736	0.996304	1.07321	1.01365
H2-Q7	4.19451e-12	0.341603	0.159	0.033	9.743e-08	0	0.322079	0.21965	0.356156
Rab4a	5.72404e-12	0.628902	0.382	0.181	1.32958e-07	0.371657	1.01562	0.574895	0.178895
Traf4	6.53717e-12	0.633416	0.571	0.363	1.51845e-07	1.35601	1.68464	1.02835	0.554538
C530043K16Rik	7.0717e-12	0.518685	0.247	0.078	1.64261e-07	0.145628	0.637763	0.47905	0.376036
Sntb1	7.66326e-12	0.328309	0.129	0.022	1.78002e-07	0	0.291503	0.132297	0.460485
Fgd5	8.00178e-12	0.352785	0.176	0.042	1.85865e-07	0.287534	0.358445	0.0751289	0
Erich4	8.22346e-12	0.300462	0.106	0.014	1.91014e-07	0.160656	0.259368	0.109077	0.469304
Mafg	8.92452e-12	0.628826	0.547	0.348	2.07299e-07	1.26749	1.58758	0.9527	0.763954
Phf20l1	1.09523e-11	0.700439	0.659	0.492	2.544e-07	1.62036	2.33594	2.19988	1.09981
Usp18	1.14812e-11	0.299032	0.141	0.026	2.66685e-07	0	0.299661	0.547859	0.0890623
Itprid2	1.19603e-11	0.642571	0.418	0.217	2.77815e-07	0.732578	1.14842	1.14031	0.685614
Myh9	1.26882e-11	0.645658	0.612	0.402	2.94722e-07	1.57161	1.88155	2.6168	2.6358
Nfil3	1.32615e-11	0.694908	0.459	0.254	3.08039e-07	0.478064	1.38126	0.625599	0.163023
Adam9	1.36591e-11	0.579583	0.388	0.186	3.17274e-07	0.229609	0.956919	0.887076	0.3684
Slc48a1	1.39011e-11	0.492699	0.259	0.091	3.22895e-07	0.456425	0.616404	0.255465	0.155254
Iqsec1	1.45754e-11	0.437021	0.247	0.081	3.38556e-07	0.0580889	0.524967	0.330301	0.0517513
Rap2a	1.48552e-11	0.618032	0.553	0.323	3.45056e-07	0.803998	1.70548	1.61988	0.712727
Htatsf1	1.53791e-11	0.778777	0.494	0.306	3.57225e-07	1.26693	1.69691	2.50437	0.511121
Map3k8	1.61681e-11	0.490261	0.235	0.075	3.75553e-07	0	0.573014	0.0772473	0.078349
Cox4i2	1.66336e-11	0.325392	0.635	0.354	3.86364e-07	3.27161	2.47024	1.64625	2.67429
Gngt2	1.87782e-11	0.388096	0.182	0.047	4.36181e-07	0.229067	0.390457	0.414632	0.593912
Limd1	2.15949e-11	0.58481	0.482	0.27	5.01607e-07	0.629596	1.26697	0.731885	1.03887
Picalm	2.31856e-11	0.616227	0.6	0.42	5.38555e-07	0.509076	1.85461	2.17702	2.40611
Fmnl2	2.32351e-11	0.563389	0.435	0.23	5.39704e-07	0.429746	1.0683	1.91555	1.32147
Socs3	2.71278e-11	1.13768	0.671	0.468	6.30125e-07	1.14952	5.86835	5.53914	2.60411
Etf1	2.79271e-11	0.616183	0.659	0.497	6.48692e-07	0.594347	2.25847	0.484691	1.20324
H2-D1	2.80874e-11	0.796544	0.488	0.297	6.52414e-07	0	1.78462	1.66135	2.60902
Esr2	2.84596e-11	0.312586	0.124	0.021	6.61059e-07	0.388172	0.283686	0.0596279	0
Hbegf	3.02415e-11	0.851627	0.588	0.377	7.0245e-07	1.01023	3.05662	2.1373	0.386459
Gcnt2	3.27821e-11	0.404995	0.182	0.047	7.61461e-07	0.115332	0.428629	0.182358	0.408098
Tmem131	3.40408e-11	0.560414	0.376	0.18	7.907e-07	1.04729	0.913835	0.668502	1.10058
Lifr	3.6088e-11	0.587689	0.394	0.195	8.38251e-07	0.989305	1.06277	0.826492	0.504145
Swap70	3.80463e-11	0.492746	0.329	0.142	8.8374e-07	0	0.768184	0.374548	0.232965
Hspa1b	4.24583e-11	1.06498	0.429	0.231	9.86221e-07	0	2.5487	18.1054	17.4759
Galnt18	4.50405e-11	0.406591	0.194	0.054	1.0462e-06	0.599266	0.443379	0.694388	0.134798
Tcim	5.30996e-11	0.74112	0.565	0.346	1.2334e-06	0.365707	2.16393	9.05019	4.08994
2810025M15Rik	5.38442e-11	0.480369	0.429	0.221	1.25069e-06	1.12332	0.937421	0.912205	0.798453
Rasal2	5.43296e-11	0.49391	0.265	0.099	1.26197e-06	0.115154	0.616315	0.929532	0.568056
Pik3c2a	5.90087e-11	0.690099	0.424	0.237	1.37065e-06	1.10426	1.26352	0.834075	0.731476
B430010I23Rik	6.21262e-11	0.661335	0.312	0.127	1.44307e-06	0.17466	0.979204	0.0604344	0.122446
Rab22a	7.22881e-11	0.568966	0.5	0.313	1.67911e-06	0.785079	1.30357	0.980349	0.638223
Man2a1	7.49512e-11	0.586777	0.482	0.276	1.74097e-06	1.57321	1.29239	0.719872	0.618611
Emcn	7.64336e-11	0.651082	0.506	0.282	1.7754e-06	0.747857	1.6627	3.13907	5.49334
Pdgfa	9.16588e-11	0.579216	0.4	0.194	2.12905e-06	0.181867	1.17337	0.909155	0.988235
Myo18a	9.32612e-11	0.518315	0.329	0.147	2.16627e-06	0.915142	0.775024	0.430898	0.39646
Zfp36	9.95608e-11	1.37932	0.612	0.459	2.3126e-06	3.26658	5.42492	6.10363	3.88859
Igf2bp2	1.10351e-10	0.633326	0.465	0.263	2.56323e-06	0.562989	1.25523	0.114592	0
Tiparp	1.36468e-10	0.697754	0.659	0.468	3.16987e-06	1.05666	3.08782	0.730754	1.00816
Klf7	1.42323e-10	0.71026	0.553	0.364	3.30589e-06	0.758095	1.92221	2.67982	1.51382
Crim1	1.56551e-10	0.589875	0.394	0.194	3.63637e-06	0.580133	1.07745	1.24044	0.697061
Plvap	2.16372e-10	0.470078	0.229	0.079	5.02589e-06	0.511929	0.546048	1.72042	0.667117
Maml2	2.2789e-10	0.499697	0.259	0.099	5.29343e-06	0.122361	0.639907	0.302328	0.287901
Arrdc3	2.47773e-10	0.780688	0.512	0.332	5.75528e-06	0.600175	1.93376	1.06325	0.934737
Gm43343	2.51262e-10	0.39509	0.188	0.054	5.8363e-06	0.595662	0.440092	0.46402	0.261942
Slc2a3	2.84184e-10	0.736852	0.318	0.147	6.60102e-06	0.0871004	1.08887	0.231543	0.304289
Mxd1	2.86018e-10	0.741853	0.306	0.13	6.64363e-06	0.109098	1.08345	0.494829	0.638487
P2rx1	3.4066e-10	0.319392	0.135	0.028	7.91284e-06	0	0.324415	0	0.056449
Slc9a3r1	3.73869e-10	0.428445	0.253	0.094	8.68423e-06	0.596201	0.541829	0.140239	0.0517513
Icam2	3.87797e-10	0.314992	0.124	0.024	9.00774e-06	0.318573	0.287916	0.0534371	0
Pip5k1b	4.96232e-10	0.376218	0.188	0.055	1.15265e-05	0.402289	0.424633	1.33263	0.880963
Gcc1	6.68698e-10	0.435233	0.253	0.095	1.55325e-05	0.339028	0.564184	0.270431	0.0956636
Hoxb4	8.10996e-10	0.520644	0.271	0.111	1.88378e-05	0.450463	0.692437	0.950662	1.09682
Smox	8.46222e-10	0.578472	0.271	0.112	1.9656e-05	0.0477418	0.740728	0.463768	0.399198
Ier5	8.73635e-10	0.693887	0.629	0.466	2.02928e-05	0.102567	2.58998	1.33843	1.06336
H2-Q4	9.22481e-10	0.660129	0.229	0.084	2.14274e-05	0	0.78151	0.295142	0.288236
Atp11c	1.02106e-09	0.451497	0.253	0.097	2.37171e-05	0.801981	0.570412	0.759861	0.163648
Birc3	1.15735e-09	0.387353	0.188	0.057	2.68829e-05	0	0.414877	0.0917013	0
Midn	1.21861e-09	0.590979	0.459	0.279	2.83058e-05	1.0339	1.22625	0.998625	0.899458
E230020D15Rik	1.30384e-09	0.428439	0.135	0.031	3.02855e-05	0.622415	0.405407	0.689338	0.483212
Phf23	1.36458e-09	0.570454	0.447	0.265	3.16965e-05	0.498683	1.16151	0.492159	1.00921
Cebpa	1.3662e-09	0.468445	0.235	0.087	3.17341e-05	0.122872	0.559369	0.116391	0.321477
Tmem11	1.49148e-09	0.527172	0.571	0.416	3.4644e-05	0.405063	1.54942	0.705477	0.48688
Glis3	1.56218e-09	0.215442	0.112	0.021	3.62863e-05	0	0.195123	0.0744146	0
Nr2f1	1.58001e-09	0.708685	0.453	0.273	3.67006e-05	2.50205	1.479	4.75686	4.42841
Prkg1	1.62428e-09	0.455807	0.335	0.158	3.77288e-05	0.179938	0.762948	1.01871	1.37647
Gm45074	1.66378e-09	0.307555	0.124	0.026	3.86463e-05	0.145628	0.280727	0.293441	0.302147
Scn1b	1.67757e-09	0.256933	0.153	0.039	3.89666e-05	0.0430608	0.270015	0.556542	0.751721
Irf2bpl	1.71695e-09	0.792461	0.565	0.412	3.98813e-05	0.416382	2.29047	0.591777	0.450588
Slfn5	1.72141e-09	0.61653	0.371	0.182	3.9985e-05	0.117083	1.17307	2.41776	1.58358
Abhd17b	1.89633e-09	0.64868	0.4	0.229	4.40479e-05	0.332429	1.16169	0.723031	0.374042
Unc5b	1.94454e-09	0.50432	0.318	0.149	4.51678e-05	0.387204	0.765555	0.73691	0.167001
Pde4b	2.06974e-09	0.555285	0.259	0.101	4.8076e-05	0.0595061	0.770049	0.237613	0.435386
Rassf1	2.15904e-09	0.648915	0.624	0.489	5.01501e-05	0.677845	2.40518	1.03385	0.951967
Smad7	2.21736e-09	0.670389	0.588	0.419	5.15048e-05	0.638234	2.12048	1.35395	1.17115
Pkig	2.23747e-09	0.561012	0.582	0.43	5.1972e-05	1.68747	1.72162	1.31363	1.11245
Gprc5c	2.43956e-09	0.367216	0.235	0.087	5.66661e-05	0.947245	0.472883	0.748183	0.617134
P2rx4	2.45348e-09	0.4702	0.288	0.126	5.69895e-05	0.607259	0.680959	0.64081	1.02384
Myo1d	2.66928e-09	0.350782	0.194	0.063	6.20021e-05	0.281726	0.401346	0.417638	0.417141
Pcdh1	2.78756e-09	0.417026	0.206	0.071	6.47494e-05	0.620439	0.473845	0.484114	0.772041
Gm17823	2.93917e-09	0.335336	0.147	0.038	6.8271e-05	0.0430608	0.332282	0.0921062	0.0517513
A830082K12Rik	3.00466e-09	0.362834	0.218	0.078	6.97922e-05	0.385862	0.427841	0.871845	0.599868
Zeb1	3.16481e-09	0.518759	0.524	0.333	7.35122e-05	1.4091	1.34845	2.15178	2.30735
Lyn	3.24007e-09	0.363995	0.2	0.067	7.52605e-05	0.313199	0.411323	0.179432	0.258385
Ppard	3.70974e-09	0.451346	0.271	0.116	8.61697e-05	0.0430608	0.601692	0.388433	0.312512
Frmd4a	4.13777e-09	0.443513	0.335	0.164	9.61122e-05	1.43215	0.703054	0.98448	1.13959
Ehd4	4.70075e-09	0.459286	0.3	0.139	0.000109189	0.581795	0.686737	0.208694	0.0692751
Sat1	5.06384e-09	0.693584	0.635	0.46	0.000117623	0.499644	2.62749	1.88124	2.04488
Stac	5.73295e-09	0.278799	0.118	0.025	0.000133165	0	0.266891	0.349617	0.397057
Steap4	5.83905e-09	0.54633	0.212	0.074	0.000135629	0.117595	0.699986	0.255198	1.4361
Slc66a2	5.85329e-09	0.542391	0.365	0.188	0.00013596	0.145189	1.00323	0.31281	0.267242
Fhod1	6.26963e-09	0.408405	0.271	0.116	0.000145631	0.33568	0.572152	0.617186	0.560574
Hdac9	6.45625e-09	0.317088	0.124	0.028	0.000149966	0.237412	0.288958	0.298484	0.0686507
Pdcd10	6.93358e-09	0.538403	0.612	0.492	0.000161053	1.07295	1.90505	1.89334	1.53806
Trim47	7.89901e-09	0.427062	0.282	0.123	0.000183478	0.0430608	0.637367	0.278594	0.0686507
Tmem37	8.25299e-09	0.590581	0.282	0.124	0.0001917	0.198111	0.852934	0.206035	0.142143
Pcmtd1	9.30944e-09	0.55988	0.488	0.317	0.00021624	0.45754	1.40348	1.51887	0.703181
Axl	9.67982e-09	0.489032	0.629	0.483	0.000224843	1.46171	1.96811	1.3947	1.1623
Morrbid	9.69629e-09	0.303766	0.194	0.064	0.000225225	0.0430608	0.395952	0.137196	0.0517513
Nfe2l2	9.78003e-09	0.671275	0.576	0.424	0.000227171	0.714062	2.10432	1.24308	1.4901
Ddit3	1.1081e-08	0.567453	0.547	0.368	0.00025739	0.230862	1.70869	0.377489	0.633982
Pgf	1.24762e-08	0.468173	0.229	0.089	0.000289798	0.829021	0.662619	0.569508	1.2261
Diaph2	1.3119e-08	0.496971	0.312	0.156	0.000304728	0.130161	0.742058	0.817741	0.893195
Lin7c	1.33352e-08	0.405378	0.453	0.27	0.00030975	0.840972	0.94358	0.804898	0.872367
Adgrg6	1.61508e-08	0.368547	0.206	0.073	0.00037515	0.988354	0.451129	0.178175	0.0686507
Nectin2	1.67145e-08	0.54598	0.618	0.484	0.000388244	0.679336	1.99629	0.507453	0.410626
Pde8a	1.69788e-08	0.311449	0.112	0.024	0.000394384	0	0.286214	0.184182	0.13997
Eif4e3	1.71897e-08	0.521123	0.494	0.324	0.000399283	1.33819	1.33537	0.846833	0.754658
Gm37472	1.93716e-08	0.317602	0.129	0.032	0.000449964	0.100638	0.307193	0.421475	0.0853279
Rhog	2.22e-08	0.492429	0.318	0.163	0.000515661	0.725733	0.768387	0.702831	0.680847
Spred2	2.25801e-08	0.486994	0.318	0.164	0.00052449	0.479117	0.760628	0.755878	0.754684
Cdh2	2.33755e-08	0.398248	0.241	0.1	0.000542966	1.1616	0.53365	1.0108	1.38534
Pde8b	2.39509e-08	0.30539	0.135	0.035	0.00055633	0	0.307513	0.507787	0.843183
Irf9	2.45665e-08	0.441044	0.306	0.147	0.000570631	0.0580889	0.690048	0.54694	0.471821
Lrrc8a	2.51443e-08	0.634114	0.412	0.255	0.000584051	0.51129	1.31865	0.704044	0.785633
Hmox1	2.74437e-08	0.902518	0.4	0.236	0.000637462	0.556641	2.15352	0.243387	0.0517513
Stc1	3.50757e-08	0.665298	0.212	0.081	0.000814737	0.0861215	0.872359	0.33039	0.618807
Rapgef4	3.73742e-08	0.338389	0.176	0.058	0.000868129	0.617556	0.387712	1.36673	1.19721
Arhgef12	3.77501e-08	0.536563	0.559	0.397	0.000876859	1.85458	1.60914	3.05824	2.59685
Dennd5b	3.81236e-08	0.538895	0.394	0.23	0.000885535	0.434105	1.04262	0.871838	0.579067
Mafk	3.99758e-08	0.515511	0.418	0.246	0.000928558	0.158393	1.0879	0.345374	0
Arhgap18	4.00192e-08	0.402745	0.188	0.067	0.000929565	0.265069	0.450076	0.48284	0.322241
Kctd10	4.21219e-08	0.622028	0.547	0.414	0.000978407	0.557817	1.83004	0.615428	0.802279
Tnfaip1	4.21369e-08	0.468482	0.506	0.343	0.000978756	1.06602	1.2442	0.915097	0.176851
Ifnar2	4.40736e-08	0.438372	0.435	0.26	0.00102374	0.384289	0.946112	0.825063	1.41085
Stk38l	4.41541e-08	0.434796	0.247	0.104	0.00102561	0.158393	0.644985	0.594689	0.280735
Hip1	4.42718e-08	0.550255	0.4	0.24	0.00102835	1.11149	1.12889	1.06473	0.921012
Sertad1	4.58423e-08	0.619025	0.606	0.456	0.00106482	0.0477418	2.17004	0.726809	0.851802
Cds2	4.59717e-08	0.346239	0.247	0.105	0.00106783	0.189073	0.478256	0.458057	0.480568
Psmd10	4.66379e-08	0.470111	0.388	0.23	0.0010833	0.693421	0.896065	0.896977	0.845339
Phactr2	4.9256e-08	0.511693	0.5	0.342	0.00114412	1.20244	1.39843	1.06328	0.869849
Zyx	5.25402e-08	0.533037	0.482	0.331	0.0012204	0.643895	1.33493	0.800907	0.592126
Cblb	7.32758e-08	0.460476	0.271	0.128	0.00170205	0.385901	0.644665	0.917113	0.698043
Gm42679	7.33543e-08	0.227965	0.1	0.021	0.00170387	0	0.211867	0.281511	0
Csrnp1	8.14863e-08	0.590724	0.547	0.383	0.00189276	0.0595061	1.95194	0.315896	0.226577
Cspg4	8.21539e-08	0.422688	0.388	0.215	0.00190827	0.638686	0.936416	0.810609	0.782254
Cerk	8.93619e-08	0.304569	0.182	0.065	0.0020757	0.171868	0.354596	0.278723	0
Mef2a	9.12434e-08	0.407592	0.594	0.442	0.0021194	0.346444	1.56997	2.47274	1.82599
Arhgap31	9.24498e-08	0.526582	0.341	0.188	0.00214742	1.03858	0.894468	0.57064	0.816768
Stard8	1.06772e-07	0.270639	0.135	0.038	0.0024801	0	0.278312	0.138638	0.294145
Htra4	1.11653e-07	0.23694	0.118	0.029	0.00259347	0.551172	0.2402	0.671083	0.549923
Mgll	1.18622e-07	0.484434	0.265	0.123	0.00275535	0.108126	0.697587	0.0602418	0
Atp1b3	1.57935e-07	0.534991	0.565	0.469	0.00366851	0.973624	1.77816	1.22167	1.15622
Nrgn	1.58236e-07	0.358833	0.153	0.049	0.00367551	0.178518	0.375696	1.35114	0.757588
Tnfrsf12a	1.60801e-07	0.736978	0.488	0.339	0.00373508	0	2.09834	0.163093	0.14684
Tspan17	1.61971e-07	0.342494	0.194	0.074	0.00376226	0.347636	0.404915	0.359518	0.619589
Ggt7	1.637e-07	0.242147	0.106	0.025	0.00380243	0	0.216686	0.106933	0
Clip1	1.91156e-07	0.49903	0.4	0.252	0.00444018	0.408203	1.04874	0.610584	0.965165
Gm22146	1.98089e-07	0.28885	0.129	0.037	0.0046012	0.0430608	0.294428	0	0
Itga9	2.13557e-07	0.448263	0.565	0.445	0.00496051	1.26328	1.64338	1.17231	0.502531
S1pr3	2.28353e-07	0.590175	0.476	0.349	0.00530418	0.230364	1.57268	1.01012	1.49654
Bcar1	2.69433e-07	0.543618	0.365	0.217	0.0062584	0.395701	1.03984	0.58468	0.601536
Ndrg1	2.73526e-07	0.589031	0.441	0.284	0.00635347	0.122872	1.35521	0.700789	0.455996
Uaca	3.25745e-07	0.432421	0.294	0.149	0.00756641	0.271252	0.735642	0.422003	0.267242
Il3ra	3.29899e-07	0.278895	0.182	0.069	0.0076629	0.105319	0.33554	0.170353	0.295076
Arl15	3.36377e-07	0.378905	0.182	0.069	0.00781336	0.24536	0.428797	0.094893	0.0706949
Sncg	3.43345e-07	0.258394	0.112	0.028	0.00797521	0.455652	0.325257	1.32287	0.784252
Eng	3.53237e-07	0.470021	0.365	0.21	0.00820498	0.289834	0.929256	0.659396	1.38561
Phf1	3.55118e-07	0.341058	0.206	0.085	0.00824867	0.21961	0.433209	0.162549	0.409166
Bmpr1b	3.99593e-07	0.376493	0.176	0.066	0.00928175	0.160267	0.42592	0.282974	0
Rasl12	4.79035e-07	0.355369	0.194	0.076	0.011127	0.803475	0.434671	0.911599	1.39407
Ppm1a	4.83299e-07	0.400235	0.576	0.444	0.0112261	0.423923	1.50152	1.16586	0.973335
Gpcpd1	4.89593e-07	0.495198	0.259	0.129	0.0113723	0.109098	0.668071	0.304281	0.335099
B3gnt2	5.01698e-07	0.199631	0.1	0.024	0.0116534	0.0580889	0.18245	0.056809	0
Metrnl	5.77653e-07	0.409782	0.288	0.143	0.0134177	0.318573	0.729954	0.581813	0.646848
Foxc1	6.02612e-07	0.403788	0.271	0.137	0.0139975	0.641457	0.634903	0.832281	0.447357
Gyg	6.40155e-07	0.590738	0.382	0.243	0.0148695	0.407273	1.10647	0.249315	0.211508
Tle5	6.41168e-07	0.507624	0.547	0.424	0.014893	1.72844	1.68272	2.67472	3.87475
Sun2	6.61474e-07	0.298149	0.206	0.085	0.0153647	0.151698	0.411114	0.393284	0.159667
Leprotl1	7.03054e-07	0.380422	0.447	0.294	0.0163305	0.920422	0.938299	0.864698	0.375314
Sbf2	7.40698e-07	0.419156	0.494	0.334	0.0172049	0.424879	1.21684	0.929038	0.67244
Sptlc2	7.50662e-07	0.460059	0.324	0.18	0.0174364	0.18045	0.7795	0.394336	0.52652
Vgll3	7.61621e-07	0.24856	0.165	0.058	0.0176909	0.5446	0.316381	0.277744	0
Ptpn1	7.70823e-07	0.488056	0.518	0.401	0.0179047	0.672007	1.56985	0.980185	0.931375
Rapgef2	8.33964e-07	0.458293	0.294	0.16	0.0193713	0.0954836	0.710898	0.4957	0.987196
Hoxc10	8.40387e-07	0.435695	0.571	0.444	0.0195205	1.46542	1.6566	2.31549	2.01697
Gmpr	8.41058e-07	0.528944	0.235	0.11	0.0195361	0.22258	0.705917	0.37014	0.0853279
Ralb	8.41721e-07	0.484951	0.576	0.45	0.0195515	1.1246	1.67679	1.13447	1.17063
Zfhx3	9.02424e-07	0.322316	0.5	0.333	0.0209615	1.6247	1.33274	4.70336	5.40007
1700017B05Rik	9.05981e-07	0.24021	0.2	0.081	0.0210441	0.374046	0.333566	0.0794057	0.618937
Septin6	9.24308e-07	0.345898	0.224	0.1	0.0214698	0.213079	0.466381	0.352591	0.215399
Desi2	9.61665e-07	0.407779	0.559	0.408	0.0223375	1.23585	1.45351	1.14665	1.17742
Tnfrsf1a	1.00345e-06	0.462042	0.512	0.376	0.0233081	0.240673	1.38201	1.18373	1.62046
Selenbp1	1.04318e-06	0.46831	0.465	0.32	0.0242309	0.449517	1.41454	0.285843	0.364761
Rai14	1.08006e-06	0.501789	0.512	0.384	0.0250876	0.424283	1.60119	0.901138	1.2504
Phtf2	1.10248e-06	0.312933	0.188	0.076	0.0256083	0.428627	0.37842	0.606472	0.163023
Gk5	1.10909e-06	0.282358	0.129	0.041	0.025762	0	0.286705	0.19555	0.120402
Speg	1.15987e-06	0.31242	0.224	0.101	0.0269415	0.756195	0.433396	0.548759	0.471779
Ttyh2	1.25072e-06	0.307979	0.212	0.092	0.0290518	0.105319	0.404656	0.234248	0.841076
Itga6	1.31868e-06	0.306698	0.206	0.087	0.0306303	0.668687	0.438138	0.542682	0.568032
Adgre5	1.39638e-06	0.399278	0.3	0.162	0.0324352	0.697073	0.672323	0.584667	1.14371
Ptk2	1.41117e-06	0.461319	0.388	0.244	0.0327787	0.4404	0.978728	0.353971	0.479107
Gatad2b	1.42565e-06	0.470096	0.553	0.435	0.0331151	0.76617	1.55535	1.25032	1.08487
Il17rd	1.49016e-06	0.202918	0.106	0.028	0.0346135	0.0505485	0.205711	0.0702944	0.232923
Sgk1	1.59169e-06	0.706801	0.524	0.397	0.0369718	0.12429	2.60898	1.13667	0.95914
Pip4k2a	1.72909e-06	0.342652	0.271	0.136	0.0401633	0.0861215	0.560399	0.283494	0.551301
Rcsd1	1.76337e-06	0.493587	0.518	0.37	0.0409596	1.52876	1.50696	1.91792	1.34903
Gjc1	1.80124e-06	0.430064	0.559	0.423	0.0418391	0.511635	1.68348	2.67673	1.44023
Npr3	1.82747e-06	0.326201	0.171	0.066	0.0424485	0.119012	0.383309	0.376397	0.257999
Hcfc1r1	1.87668e-06	0.482704	0.576	0.469	0.0435915	1.64069	1.83163	1.7853	1.35975
Scarf2	1.92144e-06	0.485539	0.488	0.359	0.0446311	0.647304	1.40659	0.447261	0.418896
Arhgef17	2.15599e-06	0.404132	0.329	0.191	0.0500793	1.38876	0.750854	1.70473	2.21605
Tspan9	2.20257e-06	0.374287	0.424	0.287	0.0511613	0.489076	0.93204	0.351572	0.207271
Wbp2	2.26743e-06	0.420446	0.394	0.251	0.0526678	0.705881	0.946974	0.460477	0.833026
Egln3	2.32349e-06	0.492107	0.271	0.139	0.05397	0.404163	0.739949	0.0626806	0
Plk2	2.33974e-06	0.939005	0.488	0.357	0.0543475	0.175172	2.72099	0.612218	0.548386
Plekhb2	2.3487e-06	0.234178	0.124	0.039	0.0545555	0	0.234727	0.033254	0.1251
Pcgf5	2.98503e-06	0.384255	0.159	0.061	0.0693362	0.0647836	0.429963	0.0504745	0.274707
Gm15050	3.1741e-06	0.322293	0.165	0.064	0.0737279	0.0647836	0.378415	0.0635574	0
Osbpl8	3.24186e-06	0.399962	0.241	0.12	0.075302	0.389142	0.563834	0.572972	0.437721
Cpne8	3.45619e-06	0.222116	0.147	0.052	0.0802804	0.130161	0.268137	0.12003	0.0706949
Rlf	3.49281e-06	0.421843	0.453	0.312	0.081131	0.172909	1.12815	0.938621	0.410062
Hoxd4	3.49384e-06	0.288344	0.188	0.08	0.0811549	0.712196	0.366134	0.28008	0.485868
Adamts4	3.67909e-06	0.461534	0.276	0.146	0.0854579	0	0.815814	0.139819	0.306971
Syf2	3.86769e-06	0.45408	0.588	0.499	0.0898387	0.646591	1.78686	1.72025	1.81091
3110080O07Rik	4.41119e-06	0.201817	0.112	0.033	0.102463	0.0595061	0.211979	0.421224	0.268352
Atp2c1	4.5565e-06	0.385838	0.418	0.281	0.105838	1.07713	0.955453	1.09296	1.7829
Hif1a	4.60809e-06	0.591275	0.482	0.372	0.107037	0.973857	1.58827	0.896473	1.3291
Setbp1	4.71057e-06	0.400267	0.394	0.255	0.109417	0.185049	0.926802	0.571946	0.461856
Sypl	4.74597e-06	0.390177	0.582	0.476	0.110239	0.850568	1.55028	1.22475	0.619189
Prkx	4.90558e-06	0.492504	0.335	0.21	0.113947	0.228191	0.869357	0.313691	0.252329
Csnk1e	5.20151e-06	0.425518	0.529	0.412	0.120821	1.27414	1.45889	1.77498	2.16129
Phldb2	5.22517e-06	0.354174	0.471	0.324	0.12137	0.589929	1.15359	0.800103	0.341148
Pon3	5.41783e-06	0.263212	0.118	0.038	0.125845	0	0.261585	0.176103	0.172153
Khk	5.44516e-06	0.234642	0.147	0.054	0.12648	0.224764	0.269805	0.307011	0.246485
Fsd1l	5.51879e-06	0.253095	0.141	0.05	0.12819	0.102567	0.291795	0.381725	0.218752
Kiz	5.53456e-06	0.397561	0.276	0.157	0.128557	0.360118	0.617608	0.634315	0.695909
Lama5	5.68924e-06	0.265362	0.159	0.062	0.13215	0.470457	0.32378	0.43249	0.373919
Ikzf4	5.95014e-06	0.308316	0.159	0.063	0.13821	0	0.357724	0.084871	0.14684
Nipsnap3b	6.22804e-06	0.352021	0.382	0.245	0.144665	0.847372	0.811276	0.762517	0.729692
Ajuba	6.4022e-06	0.312667	0.218	0.103	0.14871	0.561141	0.43754	0.244943	0.231205
Ssh2	6.46155e-06	0.308108	0.188	0.082	0.150089	0.100638	0.404287	0.312519	0.319252
Usp53	6.83887e-06	0.410553	0.282	0.156	0.158853	0.101097	0.720184	0.270272	0.519244
Pold4	6.9608e-06	0.362134	0.459	0.322	0.161686	1.01918	1.10171	1.08275	1.48546
Tnks1bp1	7.81262e-06	0.299522	0.247	0.129	0.181472	0.737859	0.469373	1.19869	0.728996
Atp1a1	9.34355e-06	0.329058	0.576	0.477	0.217032	0.230998	1.6474	0.794057	0.698888
Unc93b1	9.35785e-06	0.24792	0.141	0.052	0.217364	0	0.280895	0.260394	0.121026
Gnl3	9.49318e-06	0.484873	0.518	0.41	0.220508	0.297786	1.63751	0.658096	0.234776
Fzd4	9.68833e-06	0.307571	0.176	0.075	0.22504	0.48391	0.389992	0.500507	0.392877
Smad1	1.15031e-05	0.393073	0.435	0.303	0.267194	0.26847	1.02039	0.61898	0.0890623
Cdc42bpb	1.23233e-05	0.337503	0.235	0.121	0.286245	0.0954836	0.504019	0.510068	0.29475
Map4k4	1.29519e-05	0.495903	0.518	0.399	0.300847	1.53445	1.53165	3.40599	3.27699
Chmp1b	1.41233e-05	0.403698	0.288	0.167	0.328056	0.399424	0.668322	0.710941	0.58784
Stard3	1.42376e-05	0.360688	0.306	0.184	0.330711	0.477365	0.653108	0.505055	0.55678
Hivep2	1.48965e-05	0.472039	0.435	0.314	0.346015	0.451606	1.22625	1.21888	0.620217
Fam43a	1.49332e-05	0.314373	0.153	0.062	0.346869	0	0.378873	0.0989357	0.262022
Hexim1	1.53769e-05	0.315465	0.329	0.195	0.357174	0.523038	0.686256	0.789994	0.896908
Hectd2	1.54135e-05	0.382916	0.188	0.088	0.358025	0.397525	0.489872	0.50657	0.191327
Cbfa2t3	1.56111e-05	0.249507	0.176	0.076	0.362615	0.213079	0.354791	0.122946	0.259804
Asah1	1.56251e-05	0.425846	0.482	0.363	0.362939	0.774794	1.29721	0.579926	1.22756
Pisd	1.5645e-05	0.427666	0.306	0.184	0.363402	0.780894	0.751436	0.300675	0.618306
Ndrg2	1.56497e-05	0.417998	0.482	0.348	0.363511	1.28052	1.5331	1.9215	2.36126
Arhgef7	1.56531e-05	0.310842	0.282	0.156	0.36359	0.557238	0.598452	0.425181	0.385301
Dazap2	1.66358e-05	0.370478	0.476	0.357	0.386417	0.827835	1.14712	1.40798	0.95398
Vamp8	1.70068e-05	0.393355	0.465	0.349	0.395033	1.28443	1.16593	0.897829	0.807827
Rbm22	1.72709e-05	0.454196	0.518	0.419	0.401168	0.477233	1.50789	0.994076	0.813333
Pde10a	1.72906e-05	0.517062	0.376	0.243	0.401626	0.35948	1.34965	0.920942	1.1315
Ptprk	1.74596e-05	0.433753	0.406	0.276	0.405551	1.35509	1.12907	1.63662	2.32857
Abi1	1.75703e-05	0.382884	0.465	0.342	0.408123	0.483659	1.17381	0.933507	0.241213
Inpp5a	1.80775e-05	0.295962	0.188	0.087	0.419905	0.158674	0.373195	0.521073	0.463804
Nr4a3	1.83466e-05	0.351404	0.212	0.103	0.426154	0	0.499917	0.361191	0
Ccdc3	1.91828e-05	0.230532	0.229	0.113	0.445577	0.968465	0.424058	0.153826	0.2771
Herc4	2.05024e-05	0.371418	0.247	0.134	0.47623	0.0580889	0.562838	0.432843	0.315689
Eps15	2.05611e-05	0.325455	0.253	0.139	0.477594	0.476437	0.518791	0.482543	0.765239
Cdk14	2.06093e-05	0.38965	0.324	0.203	0.478712	0.439787	0.754314	0.676313	1.0145
Tob2	2.11121e-05	0.473567	0.429	0.307	0.490393	0.247162	1.24768	1.10109	1.41052
Glb1	2.11926e-05	0.431885	0.276	0.16	0.492263	0.35847	0.69037	0.103881	0.056449
Ube2a	2.14679e-05	0.354387	0.482	0.371	0.498656	0.363912	1.16328	0.998967	1.00468
Inpp5b	2.16424e-05	0.254155	0.182	0.084	0.50271	0.314228	0.335816	0.799548	0.17439
Heyl	2.19307e-05	0.368784	0.4	0.259	0.509406	0.93883	1.29311	1.19182	1.99072
Per2	2.23587e-05	0.255908	0.112	0.038	0.519349	0	0.267374	0.0838668	0.134798
Casp4	2.38158e-05	0.428988	0.3	0.18	0.553194	0	0.817415	0.063739	0.0853279
Poldip3	2.42727e-05	0.344876	0.376	0.246	0.563807	1.19713	0.815582	0.481178	0.761501
Frmd6	2.50332e-05	0.459383	0.359	0.235	0.581471	0.971272	0.948852	0.536141	0.6508
Fam222b	2.5731e-05	0.213399	0.159	0.066	0.597681	0.414874	0.28728	0.710543	0.450794
Rasd1	2.79068e-05	0.351917	0.182	0.081	0.648219	0	0.614733	0.546026	0.14139
Pttg1ip	2.82886e-05	0.414948	0.547	0.465	0.657088	0.669883	1.52288	1.04883	0.839764
mt-Atp8	2.84492e-05	0.434156	0.488	0.389	0.660818	2.33764	1.45158	0.41311	0.623842
Mboat1	2.8668e-05	0.325274	0.182	0.087	0.665901	0.29088	0.398962	0.0814281	0.11076
Nfkbiz	3.01616e-05	0.548082	0.412	0.297	0.700594	0.396144	1.44191	2.39137	1.70665
Agpat2	3.02636e-05	0.31009	0.229	0.121	0.702962	0.787364	0.461231	0.342516	0.206576
Mt2	3.11783e-05	0.36786	0.171	0.076	0.724209	0.175684	0.679863	0.0449713	0
Taok1	3.1394e-05	0.411444	0.388	0.268	0.72922	0.411572	0.929264	1.53909	1.42681
Slc44a2	3.17846e-05	0.453696	0.394	0.282	0.738293	1.13205	1.0365	0.609714	0.53107
Fry	3.32783e-05	0.281897	0.218	0.109	0.772988	0.270158	0.445948	1.22771	0.873701
Sipa1l2	3.33134e-05	0.262868	0.271	0.152	0.773804	0.241373	0.48747	0.208505	0.291458
Dbndd2	3.33368e-05	0.205275	0.118	0.042	0.774347	0.165933	0.217691	0.105213	0.0890623
Enah	3.3564e-05	0.388115	0.429	0.312	0.779625	0.631159	1.11103	1.62205	0.533163
Zfp467	3.45162e-05	0.351365	0.259	0.144	0.801743	0.299974	0.574655	0.739593	0.564755
Scarb2	3.45897e-05	0.382815	0.306	0.191	0.803449	0.167632	0.720639	0.608983	0.613763
Crebrf	3.54099e-05	0.343428	0.329	0.209	0.8225	0.202433	0.696512	0.89968	0.934108
Zbtb11	3.65721e-05	0.371822	0.406	0.293	0.849496	0.203205	0.964483	0.24796	0.147415
Msi2	3.81671e-05	0.502759	0.459	0.362	0.886546	0.540493	1.37622	1.8239	1.17587
Slc31a1	3.91092e-05	0.388998	0.353	0.238	0.908428	0.679022	0.785402	0.400229	0.405384
Hmbox1	3.91198e-05	0.306573	0.218	0.115	0.908674	0.688526	0.450917	0.649316	0.515741
Syde1	3.9917e-05	0.324101	0.276	0.161	0.927192	0.172032	0.586146	0.327433	0.448949
Plk3	4.0783e-05	0.381402	0.235	0.128	0.947307	0.0430608	0.575678	0.103814	0
Gm38197	4.11437e-05	0.32778	0.2	0.097	0.955687	1.51341	0.461758	1.1823	0.333679
Gna13	4.28313e-05	0.403433	0.376	0.262	0.994885	0.51641	0.925168	0.848695	0.549251
Carmn	4.46871e-05	0.406036	0.265	0.152	1	0.555112	0.706104	1.01178	0.792328
Tmem38b	4.84191e-05	0.317232	0.229	0.124	1	0.18825	0.469664	0.106669	0.278172
Wrnip1	4.85658e-05	0.3424	0.288	0.174	1	0.308562	0.627798	0.412497	0.432247
Adcy6	4.8784e-05	0.262156	0.212	0.106	1	1.17211	0.39353	0.786335	0.350831
Selenot	4.96519e-05	0.334858	0.524	0.422	1	1.60115	1.30171	0.52315	0.61318
Zdhhc14	5.03659e-05	0.323792	0.247	0.134	1	0.0595061	0.565811	0.324047	0.0886517
Nmb	5.09481e-05	0.236457	0.106	0.037	1	0	0.236545	0.284752	0.0943726
Ptpn2	5.12994e-05	0.438662	0.376	0.267	1	0.108126	0.996528	0.510559	0.505801
Mtf1	5.19458e-05	0.321742	0.182	0.089	1	0	0.406827	0.0742565	0.220492
B3glct	5.2324e-05	0.349061	0.365	0.252	1	0.580413	0.80109	1.0123	0.551439
Wdr1	5.32623e-05	0.414423	0.576	0.496	1	1.39213	1.72286	1.37953	1.03463
Phf3	5.665e-05	0.37385	0.5	0.399	1	1.29461	1.31041	1.40552	0.724251
Adipor1	5.88478e-05	0.327046	0.535	0.437	1	1.11553	1.31479	0.589911	0.432364
Camk1d	5.91289e-05	0.224623	0.1	0.033	1	0.122361	0.224944	0.0248813	0.331052
Lrrc17	5.99384e-05	0.533633	0.5	0.394	1	1.75871	1.72081	0.490707	0.86719
Cdc42bpa	6.0491e-05	0.317434	0.324	0.206	1	0.453654	0.674544	1.12243	1.6129
Serp2	6.21298e-05	0.215785	0.112	0.041	1	0	0.224886	0.0904542	0
Mef2d	6.27556e-05	0.285383	0.229	0.123	1	0.346298	0.44677	0.558057	0.306761
Clec2d	6.3208e-05	0.335502	0.2	0.098	1	0.107248	0.494748	2.39021	1.68358
Adamts9	6.35667e-05	0.426603	0.3	0.188	1	0	0.850182	0.484638	0.575658
Ldlrap1	6.58985e-05	0.295863	0.171	0.08	1	0.412114	0.365744	0.516582	0.421852
Csnk1d	7.11784e-05	0.399662	0.565	0.48	1	0.83541	1.62643	0.524386	0.980146
Olfml2b	7.1444e-05	0.365787	0.206	0.104	1	0.0595061	0.575745	0	0.1082
Dusp16	7.16165e-05	0.319729	0.224	0.122	1	0.145189	0.468035	0.123755	0.285151
Tap2	7.50518e-05	0.234859	0.129	0.051	1	0	0.273077	0.363316	0.121026
Fam174a	8.12294e-05	0.394057	0.441	0.335	1	0.512248	1.12052	0.794919	0.600987
Tbx3	8.3769e-05	0.474817	0.365	0.254	1	0.390388	1.09878	0.765144	1.18751
Rnf114	8.93294e-05	0.324159	0.388	0.271	1	0.630426	0.837014	0.588948	0.163677
Dennd2a	9.19511e-05	0.396765	0.382	0.276	1	0.635903	0.927194	0.277087	0.825588
Col12a1	9.23902e-05	0.692747	0.512	0.434	1	1.52186	2.3854	4.09063	1.58746
S100a1	9.30674e-05	0.375432	0.312	0.204	1	0.451084	0.756233	1.07999	0.674103
Fam110a	9.31598e-05	0.381676	0.206	0.11	1	0.209815	0.532091	0.145081	0
Ppp2r2d	9.35176e-05	0.410679	0.471	0.381	1	0.404138	1.30719	0.860977	0.966239
Cyth2	9.41447e-05	0.390246	0.547	0.462	1	1.16015	1.48332	0.896724	0.983483
Isg15	9.61139e-05	0.574212	0.253	0.143	1	0	1.10804	0.41123	0.356502
Mkln1	9.79652e-05	0.380941	0.506	0.407	1	0.899376	1.3216	1.5611	1.2047
Rbm18	9.89498e-05	0.501308	0.488	0.411	1	0.155867	1.47697	0.72971	0.522482
Nufip2	0.000100296	0.337037	0.424	0.309	1	0.26755	0.979438	2.00926	1.24983
Ell2	0.00010289	0.25592	0.182	0.091	1	0.0505485	0.37518	0.281754	0.563058
Abcc9	0.000103348	0.31457	0.524	0.392	1	2.18731	1.76083	3.98529	4.10515
Ppp1r18	0.000107415	0.291775	0.218	0.119	1	0.446899	0.444679	0.309832	0.280327
Gls	0.000108044	0.483738	0.341	0.24	1	0.386448	0.958816	0.847532	1.30007
Rras	0.000108275	0.356493	0.341	0.231	1	0.3792	0.754864	1.88203	1.76003
Xylt1	0.000108457	0.293238	0.135	0.057	1	0.0660371	0.334499	0.775151	0.685028
St3gal6	0.000109823	0.310221	0.171	0.082	1	0.640832	0.407957	0.25101	0.140814
Alas1	0.000110576	0.344089	0.318	0.21	1	0.374286	0.718357	0.608923	0.421129
Trim25	0.000113644	0.215522	0.124	0.049	1	0.0595061	0.249564	0.101242	0.189109
Nras	0.000119109	0.415756	0.488	0.391	1	0.751296	1.37894	0.815428	0.7351
Arhgdib	0.000122853	0.288008	0.271	0.157	1	0.0647836	0.567889	0.554908	0.380158
Agpat4	0.000123444	0.400567	0.471	0.377	1	0.565845	1.26497	0.595173	0.586547
Dock11	0.00012418	0.253421	0.124	0.05	1	0	0.281597	0.157435	0.266014
Sox13	0.000125432	0.275677	0.165	0.077	1	0.160144	0.360645	0.461784	0.695231
Orai1	0.000127186	0.264811	0.176	0.087	1	0.436168	0.360146	0.364799	0.33697
Cap1	0.000127342	0.371679	0.465	0.363	1	1.58206	1.14392	1.31662	0.823988
Sfxn3	0.000133287	0.248651	0.171	0.08	1	0.26096	0.342007	0.365934	0.306761
Rspo3	0.00014242	0.323728	0.312	0.184	1	0.196858	1.11306	0.907991	0.549308
Specc1l	0.000143296	0.333749	0.347	0.241	1	1.04995	0.755193	0.765805	0.277397
Plekhf1	0.000144048	0.341235	0.218	0.119	1	0.119012	0.535203	0.071195	0
Egfl7	0.000144543	0.320938	0.259	0.153	1	0.153573	0.574774	0.19181	0.186549
Agrn	0.000147411	0.279761	0.282	0.173	1	0.942631	0.564589	0.551419	0.167411
Tacc2	0.000154962	0.307	0.235	0.135	1	0.648426	0.500084	0.68305	0.359489
Rnf115	0.000157725	0.356772	0.329	0.228	1	0.380641	0.72827	0.448871	0.453902
Ube2e1	0.000158443	0.430195	0.541	0.486	1	0.717553	1.66645	0.929752	0.631966
Mmp17	0.000166074	0.230068	0.135	0.057	1	0.0954836	0.297204	0.506743	0.0517513
Ccdc186	0.000169936	0.331371	0.4	0.3	1	1.09313	0.949081	1.13168	1.12171
Gpm6b	0.000171091	0.423387	0.441	0.34	1	0.570614	1.34487	1.55821	1.01232
Ankrd44	0.000176455	0.252994	0.124	0.051	1	0.169561	0.286844	0.584168	0.551508
St7	0.000177887	0.302995	0.206	0.112	1	0.297496	0.440196	0.161263	0
Marchf7	0.000187218	0.435599	0.524	0.439	1	0.630724	1.56588	1.30177	1.64798
Akap7	0.000189591	0.282988	0.247	0.145	1	0.360563	0.504224	0.362474	0.746595
Wsb2	0.000191768	0.391825	0.312	0.214	1	0.48811	0.77976	0.857456	0.813423
Foxp1	0.000191857	0.488395	0.365	0.265	1	0.68716	1.09217	0.860255	1.03074
Ptpn13	0.000200745	0.310126	0.194	0.103	1	0.680206	0.432582	0.626984	0.472865
Kctd20	0.000201044	0.361814	0.394	0.288	1	0.169561	0.943039	0.462983	0.338918
Cav1	0.000207713	0.170056	0.259	0.142	1	0.0595061	0.637669	0.146543	0.169347
Itpr1	0.000209662	0.471634	0.359	0.257	1	0.687381	1.05209	1.50168	1.46993
Ccn2	0.000215818	0.882211	0.412	0.306	1	0.174267	2.83651	1.77307	1.2747
Atf1	0.000215893	0.383047	0.429	0.338	1	0.246747	1.11882	0.783708	0.573689
Spon2	0.000218938	0.165188	0.106	0.04	1	0	0.196434	0	0
Pacsin2	0.000223154	0.438489	0.3	0.205	1	0.146032	0.774091	0.561493	0.909424
Pde12	0.000229635	0.418263	0.282	0.184	1	0.107844	0.763489	0.273654	0.161086
Il10rb	0.000230393	0.266443	0.212	0.116	1	0.463056	0.431224	0.517337	0.376032
Tbc1d2b	0.000245595	0.22058	0.141	0.064	1	0.0430608	0.28549	0.553893	0.127144
Ndfip2	0.000246826	0.382454	0.512	0.451	1	0.367072	1.43676	1.01696	1.34291
As3mt	0.000247794	0.285036	0.212	0.118	1	0.594571	0.42975	0.675775	0.778907
Zcchc14	0.000247943	0.398007	0.288	0.19	1	0.303424	0.721889	0.97078	1.36785
Clip2	0.000249689	0.269082	0.247	0.147	1	0.37572	0.479472	0.16089	0.333359
Kctd11	0.000253817	0.229826	0.112	0.045	1	0.0505485	0.247949	0.0930015	0.356521
Kalrn	0.000258449	0.268459	0.2	0.108	1	0.264224	0.414826	0.172503	0.305425
Ucp2	0.000264374	0.445181	0.335	0.243	1	2.17239	0.959548	0.763759	1.36717
Amotl1	0.000269721	0.344188	0.459	0.355	1	2.74354	1.17825	1.91626	2.44035
Stk40	0.000271467	0.28823	0.318	0.22	1	0.213079	0.675676	0.269592	0.24576
Ddit4	0.000275376	0.54464	0.335	0.236	1	0	1.12835	0.160819	0.13997
Celf2	0.000288064	0.276458	0.318	0.21	1	0.137649	0.687908	0.203232	0.13997
Gimap6	0.000290337	0.326464	0.235	0.138	1	0.421189	0.564352	0.684615	0.941942
Lrch3	0.000292658	0.29641	0.188	0.102	1	0.182584	0.416426	0.641489	0.354774
Plekhg2	0.000293052	0.334069	0.382	0.283	1	1.1343	0.872208	1.0689	1.17584
Specc1	0.000300018	0.306217	0.229	0.132	1	0.158215	0.520358	0.312658	0.69564
Trak1	0.000311088	0.233377	0.171	0.086	1	0.200857	0.317623	0.219484	0.479594
Atg4a	0.000314095	0.245137	0.165	0.082	1	0.818242	0.322018	0.311616	0.298165
Elf1	0.000314849	0.325875	0.371	0.269	1	0.409681	0.851593	0.350493	0.65262
Chp1	0.000316439	0.336286	0.347	0.244	1	0.694425	0.764253	0.526097	0.231452
H2-K1	0.000318781	0.349042	0.3	0.199	1	0.853813	0.707884	1.80411	1.18653
Zrsr2	0.000319383	0.327626	0.529	0.456	1	0.873495	1.37565	0.739616	0.464575
Pon2	0.000322615	0.356864	0.335	0.235	1	0.877263	0.793409	0.705893	0.746373
Fam214a	0.000330186	0.294868	0.165	0.085	1	0.41768	0.379558	0.740517	0.284079
S100a13	0.000333756	0.386519	0.453	0.365	1	1.0111	1.25644	1.26582	1.74558
Map2k3	0.000334937	0.367344	0.406	0.315	1	0.259132	1.03248	0.536831	0.554684
Flii	0.000342934	0.282988	0.306	0.205	1	0.345037	0.615564	0.507896	0.235009
Vcpkmt	0.000349399	0.288179	0.176	0.093	1	0.287958	0.381596	0.134994	0.11076
Sorbs1	0.00035002	0.381879	0.294	0.193	1	0.776447	0.776882	0.554011	0.594725
Med24	0.000350511	0.269502	0.129	0.057	1	0.244514	0.299336	0.0911307	0.137079
Nbeal1	0.000352644	0.301081	0.388	0.291	1	0.415378	0.922783	2.20309	1.93388
Frk	0.000356524	0.187548	0.247	0.142	1	0.679894	0.431273	0.147757	0.192154
Mapk3	0.000357324	0.307528	0.447	0.352	1	0.64406	1.05411	1.35398	1.14624
Aff4	0.00036149	0.393242	0.541	0.463	1	1.01394	1.61006	1.64561	1.51633
C130089K02Rik	0.000362044	0.296454	0.241	0.143	1	0.692036	0.531343	2.6461	1.38989
Pim3	0.000367403	0.556177	0.429	0.336	1	0.499134	1.61207	0.941974	0.277119
tdTomato	0.000368158	0.973845	0.529	0.398	1	0	7.45529	0	0
Cab39	0.000370389	0.341597	0.365	0.272	1	0.383633	0.845155	0.731039	1.24211
Plce1	0.000388486	0.273429	0.2	0.106	1	1.46838	0.514978	0.616278	1.05976
0610010K14Rik	0.000393927	0.354839	0.441	0.355	1	0.682203	1.11978	0.468745	0.331566
Fbxo30	0.000400472	0.34844	0.335	0.239	1	0.0575772	0.81587	0.67828	0.704901
Ssbp4	0.000402793	0.377189	0.5	0.426	1	0.775082	1.41287	2.55186	3.89936
Wipf2	0.000405666	0.202017	0.135	0.062	1	0.0595061	0.260224	0.34316	0.153979
Rrad	0.000418407	0.197657	0.182	0.093	1	0.225223	0.455015	1.00488	0.284857
Fryl	0.000418861	0.297345	0.241	0.147	1	0.329749	0.514238	0.278008	0.315581
Ubald2	0.000425371	0.391552	0.541	0.498	1	1.16474	1.78322	1.27707	1.36611
Klhdc8b	0.000425577	0.38769	0.359	0.264	1	1.25702	1.00643	1.73218	1.22027
Tifa	0.000432618	0.183967	0.124	0.053	1	0.138544	0.228525	0.053389	0.419329
Stk24	0.000436575	0.392633	0.429	0.356	1	0.594818	1.13589	0.842858	0.753653
BC031181	0.000436626	0.347741	0.541	0.45	1	0.569557	1.41801	1.37727	0.857091
Git2	0.000438727	0.32672	0.3	0.201	1	0.823339	0.694478	0.63445	0.829001
Atp13a3	0.000439066	0.363191	0.271	0.173	1	0.14838	0.65989	0.972493	0.338758
Asap1	0.000441365	0.356326	0.471	0.391	1	0.787207	1.26133	1.35444	0.855306
4930503L19Rik	0.000456115	0.28162	0.188	0.103	1	0.40882	0.39931	0.623253	0.422045
Cdk9	0.000458278	0.326541	0.365	0.271	1	0.259542	0.834757	0.737046	0.354774
Itgb5	0.000458896	0.321699	0.441	0.341	1	1.65792	1.14994	0.757993	0.972875
Spty2d1	0.000474933	0.307095	0.394	0.296	1	0.116178	0.930834	0.909894	0.411211
Kctd1	0.000484421	0.218486	0.135	0.063	1	0	0.262776	0.425562	0.653053
Usp20	0.000486165	0.199817	0.1	0.04	1	0.0595061	0.215285	0.0911113	0.217535
Arih1	0.000500536	0.26452	0.524	0.444	1	0.75676	1.35494	1.06267	0.493256
Hmga1	0.000504041	0.229148	0.129	0.061	1	0.44609	0.258082	0	0.056449
Rnf44	0.000517313	0.261012	0.206	0.118	1	0.110055	0.396962	0.411136	0.156698
Jmjd1c	0.000528484	0.416095	0.476	0.395	1	0.628486	1.47645	1.06073	0.962804
Gdf10	0.000542642	0.216103	0.194	0.104	1	0	0.394408	0.342477	0.762024
Kcnj8	0.000561576	0.394754	0.576	0.455	1	3.72229	2.51088	3.32583	4.86386
Ube2e2	0.000570937	0.320298	0.412	0.325	1	0.306876	0.955179	0.660607	0.517426
Zbtb7a	0.00057378	0.308333	0.447	0.346	1	0.700125	1.06307	1.33195	0.592885
Osbpl9	0.000601081	0.276941	0.3	0.203	1	0.21818	0.618351	1.00836	0.931692
Fez2	0.000613956	0.302127	0.359	0.267	1	0.803751	0.791423	0.890756	1.07765
Nbea	0.000632615	0.294027	0.294	0.195	1	0.303768	0.631405	1.32792	0.676143
Hdac7	0.000655034	0.291812	0.194	0.112	1	1.39857	0.420449	0.449288	0.533112
Sh3bp4	0.000663069	0.264143	0.206	0.12	1	0	0.43558	0.119443	0
Tslp	0.000664147	0.38067	0.165	0.087	1	0.622939	0.493667	0.10125	0.181852
Tgoln1	0.000674123	0.387124	0.382	0.293	1	0.206113	1.02286	0.568346	0.354795
Hspa12a	0.000674424	0.248689	0.188	0.104	1	0.334743	0.378771	0.364398	0.162512
Foxs1	0.000675936	0.233905	0.2	0.11	1	0.44246	0.422295	0.153804	0.256272
Klf3	0.000679548	0.299577	0.412	0.312	1	0.687062	1.0187	1.36394	0.90312
Snhg16	0.000717481	0.258924	0.182	0.101	1	0	0.366304	0.085819	0
Akirin1	0.000724067	0.325429	0.382	0.292	1	0.391066	0.88847	0.599099	0.17439
Nsmf	0.000743584	0.282297	0.194	0.111	1	0.296341	0.41896	0.0539644	0.159347
Dennd6a	0.000759436	0.332297	0.259	0.169	1	0.507474	0.601114	0.515562	0.273826
Rnd2	0.000785811	0.177842	0.106	0.045	1	0.158393	0.218397	0.0820333	0
Tmem51	0.000797911	0.18727	0.224	0.127	1	0.501922	0.402971	0.706711	0.830854
Tes	0.000798884	0.43623	0.329	0.241	1	1.02816	0.997617	3.90677	1.04019
Rexo1	0.000803608	0.319229	0.418	0.34	1	0.778836	0.977973	0.688932	0.794745
Cd2ap	0.000822316	0.362375	0.424	0.337	1	0.818251	1.10696	1.13839	1.27007
Tlcd5	0.000827287	0.203359	0.124	0.057	1	0.322124	0.261844	0.431834	0.542924
Rnpepl1	0.000828497	0.223345	0.235	0.142	1	0.225209	0.446504	0.603044	0.487882
Npepl1	0.000831117	0.274335	0.241	0.152	1	0.196581	0.492545	0.383912	0.0706949
Slco3a1	0.000851278	0.343805	0.212	0.127	1	0.116586	0.542681	1.1905	0.614136
Tob1	0.000862559	0.384879	0.441	0.348	1	0.619964	1.30689	0.517051	0.0517513
Hoxb2	0.000864128	0.296188	0.229	0.14	1	0.465959	0.536326	0.678485	0.90917
Col25a1	0.000884552	0.185379	0.147	0.073	1	0.816591	0.280603	1.07431	0.461139
Stx7	0.000884785	0.327968	0.459	0.383	1	0.674455	1.18366	0.979893	1.22965
Mrvi1	0.000892792	0.33329	0.288	0.2	1	0.459784	0.707368	0.773913	0.912092
Ptpn12	0.000912938	0.363331	0.3	0.213	1	0.174838	0.756603	0.31643	0.1082
Ripk1	0.000917489	0.346352	0.312	0.221	1	0.318373	0.742199	0.289414	0.0692751
Crk	0.000933322	0.351606	0.465	0.388	1	1.03587	1.1815	1.03614	0.484828
Fbn2	0.000943537	0.328024	0.488	0.409	1	2.61519	1.34429	1.29037	1.61635
Pitpna	0.000958371	0.374421	0.488	0.441	1	0.465803	1.34799	1.60303	1.38482
Aopep	0.000991885	0.357865	0.376	0.285	1	0.421561	0.986504	1.41963	0.676067
Hk1	0.000995311	0.31788	0.265	0.177	1	0.613636	0.592025	0.397999	0.666246
Pnpla2	0.00101143	0.255033	0.153	0.079	1	0.112525	0.332887	0.225182	0.372189
Pde4c	0.00106626	0.181998	0.112	0.05	1	0	0.224824	0.119393	0.0692751
Pde9a	0.00106768	0.247094	0.182	0.102	1	0.173285	0.367991	0.475197	0.192565
Serpinb1a	0.00108287	0.346163	0.194	0.111	1	0.573464	0.560431	0.2836	0.0517513
Htra1	0.00118081	0.120964	0.182	0.096	1	0	0.36574	0.0827244	0.959605
Becn1	0.00119974	0.290694	0.335	0.246	1	0.296915	0.694098	0.609803	0.490057
N4bp2l2	0.00120362	0.23891	0.553	0.485	1	0.873845	1.37707	1.52831	0.933991
Gabarapl1	0.00120504	0.288506	0.471	0.385	1	0.523258	1.13849	0.686133	0.477735
Clk3	0.00121688	0.348	0.306	0.225	1	0.436833	0.701877	0.34855	0.331813
4930523C07Rik	0.00122156	0.276287	0.312	0.209	1	0.172731	0.778426	0.875047	0.707389
Camk2g	0.0012216	0.367544	0.324	0.233	1	0.659409	0.828154	0.655136	0.351196
Cd200	0.00122691	0.250171	0.2	0.116	1	0.46325	0.480595	0.90005	1.26329
Phc2	0.00126638	0.244888	0.312	0.217	1	0.359988	0.611804	1.30886	1.55879
Stk17b	0.00129048	0.320576	0.247	0.162	1	0.0660371	0.565213	0.141434	0.134798
Il13ra1	0.00130024	0.148657	0.182	0.098	1	0.163074	0.345041	0.0864771	0.20155
Dnttip2	0.00130728	0.29132	0.488	0.414	1	0.331217	1.20531	0.992799	0.87767
Pawr	0.00133333	0.280316	0.318	0.224	1	0.0647836	0.735259	0.22528	0.457085
Slc9a3r2	0.00135911	0.362285	0.359	0.272	1	0.644117	0.926384	0.237758	0.650267
Atp10d	0.00136704	0.180463	0.1	0.043	1	0.31478	0.203324	0.224195	0
Psme1	0.00138026	0.355154	0.524	0.471	1	2.13759	1.47838	2.22777	1.46101
Baz2a	0.00139684	0.289171	0.259	0.175	1	0.686566	0.553154	0.433801	0.284703
Tspan2	0.00143865	0.182033	0.135	0.068	1	0.0477418	0.242734	0.203732	0.0692751
Armcx1	0.00144761	0.437709	0.341	0.267	1	0.629479	0.987272	0.742771	1.08142
Atp6v1h	0.00147748	0.344605	0.306	0.221	1	0.130161	0.713679	0.357212	0.242504
Optn	0.00153932	0.284169	0.147	0.079	1	0.297881	0.358964	0.224567	0.140403
Cpeb4	0.00154103	0.354223	0.206	0.128	1	0	0.535529	0.81722	0.508153
Arid1b	0.00154226	0.277779	0.265	0.183	1	0.635355	0.56709	0.503238	0.552471
Lpar4	0.00158485	0.269494	0.241	0.151	1	1.162	0.516781	0.343163	0.682519
Afap1	0.00158748	0.417005	0.347	0.262	1	0.232927	0.940718	0.967652	0.620496
Cdc42se1	0.00159528	0.285155	0.282	0.196	1	0.486888	0.594291	0.471506	0.819033
Ifngr2	0.00160128	0.265113	0.441	0.356	1	1.48889	1.16081	1.2777	1.99014
Il1r1	0.00160376	0.159569	0.124	0.058	1	0	0.220979	0.101972	0
Pcsk7	0.001613	0.242172	0.182	0.105	1	0.303404	0.374746	0.619396	0.362636
Akap13	0.00161782	0.369711	0.406	0.322	1	0.747363	1.10917	1.29807	0.768891
Lrrfip2	0.00163364	0.26883	0.294	0.206	1	0.561902	0.610459	0.37021	0.595527
Wasl	0.00167895	0.336663	0.441	0.371	1	0.165703	1.1098	1.26724	1.07847
Mafb	0.0016903	0.388711	0.294	0.207	1	0.592399	0.874092	1.75531	2.71572
Ostf1	0.00170537	0.313386	0.465	0.399	1	0.617113	1.22959	1.00196	1.23137
Mak16	0.00174202	0.268747	0.218	0.138	1	0.168604	0.463263	0.440761	0.44579
Stxbp6	0.00175365	0.180929	0.171	0.093	1	0.134842	0.318916	0.642071	0.1251
Mbd1	0.00178704	0.260551	0.259	0.172	1	0.229957	0.549705	0.448818	0.291941
Gns	0.00181707	0.254036	0.288	0.2	1	0.493694	0.583722	0.678447	0.799219
Hotairm1	0.00184877	0.271808	0.176	0.104	1	0.260905	0.399442	0.0893563	0.0903914
Myd88	0.00185106	0.281305	0.229	0.146	1	0.0430608	0.521305	0.586473	0.512918
Rabgef1	0.00186497	0.280649	0.212	0.133	1	0.0430608	0.455983	0.179807	0
Rnf2	0.0018975	0.364252	0.429	0.378	1	0.905241	1.1822	0.92864	0.438034
Ctdspl	0.00196612	0.291321	0.271	0.184	1	0.37983	0.631426	0.921103	0.469614
Map4k2	0.00197989	0.120034	0.106	0.047	1	0.0982903	0.168556	0.143502	0.0943726
Ehbp1l1	0.00199962	0.291662	0.235	0.152	1	0.833765	0.548535	0.84044	0.854107
Rftn1	0.00201277	0.247242	0.171	0.096	1	0.175135	0.37346	0.239687	0.056449
Mark4	0.00202966	0.26123	0.218	0.137	1	0.166675	0.459544	0.315108	0
Ankrd12	0.00205232	0.291908	0.453	0.359	1	0.513233	1.20052	1.57617	1.28009
Relch	0.00209663	0.178285	0.188	0.109	1	0.107844	0.327144	0.615373	0.515403
Camk2d	0.00211245	0.28678	0.365	0.276	1	0.239956	0.898068	0.947353	1.01401
Atf7ip	0.00212732	0.338653	0.288	0.209	1	0.371993	0.721407	0.801344	0.812585
Rlim	0.0021531	0.330782	0.353	0.271	1	0.94464	0.887133	1.13753	0.709811
Setd7	0.00223973	0.248933	0.188	0.11	1	0.201735	0.401915	0.692569	0.384833
Kazn	0.00225506	0.186851	0.165	0.092	1	0.278541	0.298663	0.137581	0.448639
Dusp8	0.00227452	0.29373	0.212	0.134	1	0	0.507114	0.174568	0
Mpp5	0.00236508	0.288299	0.276	0.192	1	0.172032	0.591779	0.588511	0.293777
Peak1	0.00240928	0.319446	0.5	0.443	1	0.8151	1.47866	0.947171	1.35107
Tspyl2	0.00243815	0.249692	0.194	0.117	1	0.122361	0.413622	0.316739	0.222629
Lyst	0.00247172	0.16304	0.165	0.092	1	0.165933	0.285217	0.228011	0.196088
Dnm2	0.00251464	0.283956	0.247	0.168	1	0.311454	0.522628	0.493389	0.521104
Dda1	0.00254339	0.31522	0.418	0.352	1	0.580342	0.979716	1.07974	0.668598
Gpr153	0.00256228	0.21692	0.159	0.089	1	0.274518	0.324254	0.184668	0.127144
Ccdc85b	0.00257006	0.229339	0.453	0.362	1	0.880064	1.0975	1.99414	1.52184
Naf1	0.00260554	0.288797	0.229	0.152	1	0.152159	0.518456	0.350887	0.473816
Agpat5	0.00264761	0.285255	0.353	0.271	1	0.392114	0.843132	0.793238	0.723225
Nt5c	0.00265342	0.271779	0.224	0.146	1	0.947173	0.479913	0.73588	0.752536
Pear1	0.00265847	0.210748	0.288	0.196	1	0.643514	0.569822	0.374946	0.443037
Fbxw11	0.00268704	0.244613	0.2	0.125	1	0.246747	0.414673	0.120921	0.314209
Nes	0.002699	0.250211	0.329	0.24	1	0.996377	0.697201	1.21226	0.838052
Pag1	0.0027516	0.1214	0.1	0.045	1	0.0430608	0.157807	0.0343328	0.149044
Agps	0.00275489	0.269788	0.241	0.161	1	0.746349	0.523577	0.730537	0.442784
Bmp2	0.00278623	0.202799	0.182	0.105	1	0	0.440112	0.0422218	0
Nhsl1	0.00281256	0.205164	0.118	0.058	1	0	0.258021	0.0466325	0.0692751
Dbn1	0.00284255	0.311032	0.476	0.424	1	1.09604	1.33102	0.879702	1.01939
Actr2	0.0028667	0.375826	0.388	0.328	1	1.48975	1.05007	1.3905	2.08489
Rragc	0.00289156	0.323195	0.371	0.301	1	0.408267	0.893883	0.819913	0.553336
Dusp4	0.00293391	0.25925	0.194	0.119	1	0.160267	0.424751	0.13299	0.14684
Bend7	0.00294103	0.205544	0.1	0.046	1	0.407348	0.236757	0.178997	0.165067
Tnfsf9	0.0029459	0.390628	0.247	0.163	1	0.0430608	0.835036	0.20171	0.201152
Plxna2	0.00300208	0.207543	0.118	0.058	1	0.0647836	0.261592	0.499667	0.122446
Fam129a	0.00306275	0.179402	0.124	0.061	1	0	0.301612	0.701831	0.191327
Cbarp	0.00326042	0.141204	0.106	0.05	1	0.21115	0.183185	0.098718	0.056449
Etv6	0.00334912	0.22404	0.188	0.115	1	0.351302	0.366501	0.482546	0.0853279
Napg	0.0033756	0.223617	0.282	0.199	1	0.349935	0.541343	0.479258	0.743698
Ago2	0.00339656	0.317075	0.376	0.304	1	1.09166	0.94047	0.802941	0.856893
Tmem259	0.00341356	0.234607	0.218	0.141	1	0.0908026	0.428622	0.685896	0.876149
Ldlrad4	0.00342294	0.151027	0.118	0.058	1	0	0.221935	0.0344084	0.167209
Ppp6c	0.00344577	0.330128	0.406	0.35	1	0.50044	1.03258	0.760721	0.895153
Cers5	0.0034461	0.347725	0.359	0.293	1	0.872054	0.88325	0.815874	0.414997
Rapgef6	0.00346687	0.240108	0.288	0.207	1	0.266434	0.581424	0.393087	0.377456
Gypc	0.00348962	0.217332	0.212	0.136	1	0.613957	0.411244	0.371279	0.680611
Ro60	0.00355827	0.280987	0.212	0.138	1	0.210816	0.474118	0.829048	0.1082
Lrrfip1	0.003586	0.372733	0.365	0.292	1	0.232749	0.975882	0.425649	0.826441
Camsap2	0.00368037	0.210107	0.206	0.134	1	0.303582	0.39718	0.529542	0.220126
Nudt4	0.00369222	0.295954	0.465	0.398	1	0.924905	1.33008	1.51761	1.67793
Riox1	0.00371161	0.176176	0.118	0.061	1	0.165422	0.226203	0.138385	0.205133
Tjp2	0.00385301	0.257311	0.176	0.108	1	0.518163	0.392317	0.563189	0
Tor1aip2	0.0039707	0.325068	0.418	0.368	1	0.395378	1.09138	0.6666	0.218961
Ube2h	0.00397444	0.232657	0.382	0.305	1	0.289992	0.842428	1.80545	1.149
Bhlhe40	0.00397706	0.277215	0.282	0.2	1	0	0.681629	0.153154	0.078349
Mdm2	0.00406998	0.290138	0.353	0.276	1	0.512289	0.793671	0.522764	0.346324
Gm47087	0.00407708	0.198114	0.135	0.073	1	0.105831	0.278374	0.491917	0.159667
Ablim1	0.00413961	0.185633	0.241	0.151	1	0.0647836	0.512244	0.0136524	0.39532
Tmed5	0.00421887	0.329123	0.418	0.356	1	0.281449	1.11654	1.00224	0.534667
Clock	0.0042819	0.345938	0.282	0.209	1	0.349696	0.7205	0.925904	0.660052
Slc25a51	0.00430539	0.307409	0.341	0.258	1	0.663306	0.758396	0.283351	0.374596
Txnrd3	0.00452931	0.180567	0.141	0.078	1	0.189667	0.269498	0.267376	0.0903914
Fads3	0.00454017	0.211025	0.2	0.126	1	0.434751	0.391847	0.246973	0.267957
Arhgef11	0.00454346	0.166373	0.1	0.048	1	0.0477418	0.202011	0.533438	0.433412
Mul1	0.00466309	0.219148	0.147	0.082	1	0.0505485	0.320877	0.1044	0.0692751
Gm22107	0.00472019	0.15406	0.106	0.052	1	0.0936092	0.202105	0	0
Flcn	0.0047381	0.280906	0.159	0.096	1	0	0.395031	0.112947	0.216899
Camta1	0.00475429	0.207347	0.353	0.28	1	0.463696	0.732636	0.320632	0.51613
AW011738	0.00481934	0.21808	0.129	0.07	1	0	0.28407	0.0901607	0.236477

## Sheet: SP(#8)
	p_val	avg_log2FC	pct.1	pct.2	p_val_adj	ave.exp(E15.5)	ave.exp(P0)	ave.exp(iSP1)	ave.exp(nd-iS1)
Fibin	3.5236e-43	1.21201	0.548	0.113	8.18461e-39	1.37629	1.95426	0	N/A
Cadm1	1.04732e-41	1.02335	0.439	0.069	2.43272e-37	2.05628	1.28634	0.174398	N/A
Aldh1a2	1.37695e-36	1.055	0.587	0.158	3.19838e-32	6.0015	1.81607	0	N/A
Mme	2.21684e-29	0.674524	0.394	0.08	5.14927e-25	0.674713	0.817993	0	N/A
Dkk1	2.0199e-24	1.19487	0.297	0.052	4.69182e-20	1.08531	1.83996	0	N/A
Gja1	3.0717e-23	0.622971	0.361	0.085	7.13495e-19	0.632975	0.781339	0	N/A
Tgfbi	3.53162e-21	0.841694	0.826	0.465	8.20325e-17	2.16437	3.78106	2.44158	N/A
Aox3	1.61604e-17	0.297496	0.155	0.017	3.75375e-13	0.29327	0.261996	0	N/A
Adgrl2	3.4928e-16	0.529467	0.458	0.176	8.11307e-12	2.56584	0.924389	0	N/A
Iqgap2	1.46219e-15	0.548136	0.368	0.125	3.39637e-11	0.442316	0.793034	0.317379	N/A
Igfbp6	2.12791e-15	0.383302	0.194	0.035	4.9427e-11	2.2251	0.444482	0.138007	N/A
Dtd1	3.24133e-15	0.511805	0.348	0.116	7.52897e-11	0.400381	0.694245	0	N/A
Tnnt1	5.62135e-15	0.635273	0.477	0.205	1.30573e-10	0.779247	1.18979	0	N/A
Cd55	1.0929e-14	0.348722	0.181	0.032	2.53858e-10	0.0860226	0.346073	0	N/A
Loxl1	2.55363e-14	0.528336	0.51	0.227	5.93157e-10	0.762824	1.24621	0.759477	N/A
Rspo3	2.58131e-14	0.740976	0.426	0.168	5.99586e-10	0.76492	1.68137	0	N/A
Sesn3	4.91895e-14	0.531463	0.613	0.325	1.14257e-09	1.22687	1.37789	0.747859	N/A
Foxd1	5.78908e-14	0.45955	0.323	0.103	1.34469e-09	2.96031	0.693445	0	N/A
Ptgr1	1.1619e-13	0.480482	0.342	0.124	2.69885e-09	0.815389	0.638113	0.179372	N/A
Tnfsf13b	1.28568e-13	0.35372	0.213	0.049	2.98637e-09	0.335639	0.378957	0	N/A
Shisa3	6.05446e-13	0.650408	0.432	0.187	1.40633e-08	2.94561	1.25311	0	N/A
Ank3	8.1239e-13	0.549821	0.452	0.207	1.88702e-08	0.70675	1.09596	2.87639	N/A
Lratd1	3.0414e-12	0.249405	0.116	0.015	7.06456e-08	0.248482	0.211411	0	N/A
Cldn1	4.66754e-12	0.330333	0.219	0.058	1.08418e-07	0.548315	0.410605	0	N/A
Khdrbs2	1.08891e-11	0.263835	0.103	0.012	2.52932e-07	0.0976383	0.222673	0	N/A
Col4a4	1.7267e-11	0.403547	0.213	0.058	4.01078e-07	0.28861	0.480305	0	N/A
Lbhd2	2.0244e-11	0.451423	0.316	0.116	4.70228e-07	0.516509	0.708184	0	N/A
Plagl1	4.17546e-11	0.660252	0.548	0.314	9.69875e-07	2.56757	1.91569	5.80335	N/A
Pde10a	6.35318e-11	0.604384	0.465	0.231	1.47572e-06	0.256782	1.48102	0.611522	N/A
Ntn1	2.23137e-10	0.282644	0.148	0.032	5.18303e-06	1.89248	0.288641	0.179372	N/A
Ntng1	9.88936e-10	0.488763	0.245	0.085	2.2971e-05	0.212691	0.684972	0	N/A
Jam2	1.48271e-09	0.305479	0.161	0.041	3.44403e-05	0.0589143	0.319154	0.174398	N/A
Lmo2	3.625e-09	0.252051	0.129	0.028	8.42016e-05	0.0835705	0.244047	0	N/A
Ptgis	5.33309e-09	0.467793	0.574	0.355	0.000123877	1.0679	1.48656	0	N/A
Boc	1.23996e-08	0.347329	0.303	0.133	0.000288018	0.614349	0.553511	0	N/A
Bex2	1.44908e-08	0.398471	0.168	0.048	0.000336592	0.605074	0.46175	0.174398	N/A
Gdnf	1.94741e-08	0.490401	0.226	0.085	0.000452344	1.20112	0.610053	0	N/A
Klf10	2.04614e-08	0.660292	0.458	0.262	0.000475277	0.180527	1.59879	0.276014	N/A
Nfatc1	2.69297e-08	0.290644	0.181	0.058	0.000625522	0.107343	0.319125	0	N/A
C1qtnf4	4.53041e-08	0.267489	0.181	0.059	0.00105232	0.568578	0.315095	0	N/A
Slc40a1	6.19637e-08	0.43951	0.342	0.165	0.00143929	0.976336	0.806775	0	N/A
Wwp1	7.05396e-08	0.467539	0.432	0.248	0.00163849	0.834156	0.997587	0.174398	N/A
Atp8a1	1.1051e-07	0.238336	0.155	0.046	0.00256692	0.269053	0.265872	0.779423	N/A
Lor	1.43407e-07	0.242827	0.123	0.031	0.00333106	0.0382293	0.246727	0	N/A
Efna5	2.00666e-07	0.352251	0.265	0.117	0.00466106	0.649405	0.522638	0	N/A
Gsta4	4.06305e-07	0.417182	0.497	0.307	0.00943765	2.00796	1.2486	0	N/A
Meis1	4.56283e-07	0.484094	0.652	0.487	0.0105985	2.44557	2.17696	0	N/A
Cyp1b1	5.18822e-07	0.481129	0.245	0.11	0.0120512	0.324914	0.696406	0	N/A
Ica1	5.41801e-07	0.23608	0.142	0.043	0.012585	0.185232	0.250919	0	N/A
Cd83	6.79024e-07	0.349361	0.439	0.25	0.0157724	0.346405	0.995479	0	N/A
Rnf121	9.49844e-07	0.414025	0.335	0.182	0.022063	1.75508	0.721265	0.131363	N/A
Emp1	1.19567e-06	0.430763	0.639	0.442	0.0277729	0.877101	2.04917	1.16188	N/A
Sms	1.2368e-06	0.411313	0.477	0.302	0.0287283	1.19985	1.07577	0.138007	N/A
Hic1	1.40398e-06	0.367039	0.574	0.401	0.0326116	2.92261	1.56473	0.174398	N/A
Fxyd6	1.49028e-06	0.461493	0.542	0.356	0.0346163	0.783026	1.56213	0.131363	N/A
Pdgfc	1.56954e-06	0.263343	0.168	0.062	0.0364573	0.137156	0.302903	0.131363	N/A
Ctsh	1.7066e-06	0.228358	0.129	0.039	0.0396409	0.334893	0.251403	0	N/A
Gria1	2.10514e-06	0.16058	0.11	0.029	0.0488983	0.0520251	0.176402	0	N/A
Ghr	2.15229e-06	0.378074	0.477	0.307	0.0499933	0.821762	1.07515	0	N/A
Mvb12b	2.62737e-06	0.200958	0.174	0.065	0.0610285	0.269282	0.26569	0.131363	N/A
Fgf2	2.87283e-06	0.196483	0.129	0.04	0.0667301	0.214688	0.21988	0.174398	N/A
St8sia1	3.03756e-06	0.337724	0.206	0.088	0.0705566	0.326979	0.437372	0	N/A
Vkorc1	3.19209e-06	0.416765	0.6	0.465	0.0741459	0.938086	1.72421	0.616496	N/A
Pcdh9	3.23104e-06	0.297248	0.226	0.1	0.0750506	0.224537	0.47729	0	N/A
Larp7	3.9309e-06	0.413473	0.535	0.388	0.0913069	1.14634	1.39625	0.179372	N/A
Peg10	4.39611e-06	0.252229	0.142	0.048	0.102113	0.134098	0.285442	0.490107	N/A
Klhl21	4.92569e-06	0.272999	0.161	0.061	0.114414	0.0610342	0.320545	0	N/A
Spry1	6.5039e-06	0.450542	0.619	0.449	0.151073	0.597715	2.07272	1.36603	N/A
Islr	7.56471e-06	0.262639	0.542	0.365	0.175713	1.07938	1.17902	4.12687	N/A
Dusp6	9.99049e-06	0.309425	0.413	0.251	0.232059	0.740996	0.91939	2.6528	N/A
Slc1a5	1.02815e-05	0.253016	0.2	0.087	0.238819	0.182214	0.352307	0	N/A
Riox2	1.02984e-05	0.213701	0.129	0.044	0.239211	0.0928322	0.22554	0.26937	N/A
Odc1	1.18001e-05	0.363247	0.555	0.408	0.274094	1.24776	1.50274	0.713138	N/A
Klf5	1.21303e-05	0.343035	0.213	0.099	0.281762	0.10042	0.50388	0.138007	N/A
Plp2	1.23476e-05	0.342842	0.484	0.323	0.28681	0.706266	1.08659	0.939473	N/A
Asb4	1.4385e-05	0.307226	0.297	0.159	0.334136	0.138759	0.767416	0	N/A
Ptgs1	1.49287e-05	0.27466	0.187	0.081	0.346763	0.167949	0.360555	0	N/A
Tnfrsf11b	1.64812e-05	0.242662	0.103	0.031	0.382825	0.0103954	0.246455	0	N/A
Gtpbp4	1.85276e-05	0.397496	0.529	0.406	0.430359	1.11546	1.42685	1.02885	N/A
Sf3a3	1.91685e-05	0.357805	0.374	0.233	0.445246	0.665129	0.775681	0.747859	N/A
Arl5b	2.27376e-05	0.432776	0.394	0.262	0.528148	0.346374	1.00455	1.30156	N/A
Gfpt1	2.28477e-05	0.266769	0.361	0.209	0.530706	0.57882	0.671315	1.04879	N/A
Col8a1	2.30682e-05	0.334041	0.174	0.072	0.535828	0.0467235	0.443409	0.953822	N/A
Jarid2	2.88268e-05	0.26942	0.348	0.203	0.669589	0.643241	0.648663	0	N/A
Gm12840	3.18922e-05	0.34411	0.361	0.208	0.740793	0.288209	1.26282	0	N/A
Adss	4.67146e-05	0.307295	0.503	0.357	1	0.730152	1.07344	1.35288	N/A
Nab2	5.78232e-05	0.299915	0.452	0.304	1	0.799621	0.991403	0.702567	N/A
Amot	5.89402e-05	0.207289	0.187	0.085	1	0.330803	0.320098	0	N/A
Acot1	6.13182e-05	0.279184	0.252	0.134	1	0.710766	0.473727	0.305761	N/A
Fbn2	6.52373e-05	0.364306	0.542	0.402	1	2.13771	1.40169	2.84964	N/A
Mettl1	7.00742e-05	0.276864	0.329	0.198	1	0.82461	0.606562	0.690036	N/A
Piezo2	7.09351e-05	0.266765	0.452	0.297	1	0.997683	0.990301	0.131363	N/A
Nipsnap1	7.26405e-05	0.155649	0.148	0.06	1	0.516751	0.218662	0	N/A
Nr4a2	7.73079e-05	0.559096	0.342	0.213	1	0.113252	1.54065	1.28601	N/A
Dap	7.82116e-05	0.306096	0.503	0.357	1	0.922368	1.10885	1.10163	N/A
Lpar1	9.21879e-05	0.250826	0.394	0.247	1	0.971233	0.817101	1.07126	N/A
Stx3	0.000117612	0.228411	0.155	0.068	1	0.147913	0.302326	0	N/A
Grasp	0.000130901	0.35111	0.258	0.149	1	0.149042	0.609258	0	N/A
Tgfb3	0.000135144	0.245121	0.226	0.118	1	0.780673	0.408925	1.12822	N/A
Mecom	0.000137167	0.190598	0.535	0.363	1	5.52235	1.3934	1.55885	N/A
Dctd	0.00013974	0.220373	0.226	0.12	1	0.434088	0.383735	0.443768	N/A
Srsf1	0.000140607	0.318838	0.594	0.462	1	2.13101	1.47921	0.394089	N/A
Dsel	0.000152211	0.208546	0.2	0.1	1	0.246732	0.334654	0.779423	N/A
Fap	0.000152493	0.275659	0.226	0.118	1	0.130243	0.476701	0.131363	N/A
Asxl3	0.000153914	0.236735	0.206	0.105	1	0.789166	0.400533	0.174398	N/A
Stt3a	0.000189058	0.270625	0.555	0.418	1	0.579635	1.2726	1.22319	N/A
Prpf19	0.000194751	0.218482	0.606	0.464	1	1.24012	1.35543	0.628114	N/A
Col8a2	0.000216307	0.201661	0.239	0.128	1	0.311137	0.444511	0	N/A
Ola1	0.00022415	0.289906	0.4	0.277	1	0.815294	0.78004	0.706494	N/A
Mri1	0.000256951	0.202265	0.213	0.11	1	0.229337	0.345712	0.616496	N/A
Psmg4	0.000259133	0.249535	0.432	0.3	1	0.850279	0.83791	1.22817	N/A
Lsamp	0.000290218	0.177726	0.116	0.045	1	0.207457	0.220476	0	N/A
Kpnb1	0.000292828	0.265311	0.471	0.342	1	0.941215	0.923468	0.353771	N/A
Klhdc10	0.000307366	0.240874	0.187	0.096	1	0.783702	0.354085	0.262726	N/A
Tgif2	0.000313235	0.277464	0.284	0.175	1	0.633237	0.560676	0.174398	N/A
Svopl	0.000317416	0.120768	0.11	0.041	1	0.0443298	0.163471	0	N/A
Gm266	0.000344452	0.207486	0.2	0.103	1	0.264461	0.361946	0.836187	N/A
Laptm4b	0.000349596	0.331678	0.51	0.411	1	0.97145	1.32945	0.448742	N/A
Dhrs3	0.000350663	0.298844	0.51	0.36	1	1.98019	1.61078	0	N/A
Pdlim4	0.000352741	0.268959	0.381	0.253	1	0.528036	0.766046	2.14832	N/A
Mir100hg	0.000359567	0.273361	0.277	0.166	1	1.49628	0.554793	2.23211	N/A
Golm1	0.000363249	0.252377	0.194	0.101	1	0.307818	0.375651	0.443768	N/A
Fgfr1	0.000420568	0.338826	0.548	0.43	1	1.43303	1.41855	4.0499	N/A
2700033N17Rik	0.000428634	0.213069	0.168	0.083	1	0.474563	0.304493	0	N/A
Rnf138	0.00044222	0.280411	0.458	0.343	1	0.754725	1.00439	0.804183	N/A
Crybg3	0.000446781	0.171976	0.129	0.055	1	0.330856	0.222752	0.953822	N/A
Rgcc	0.000448483	0.360156	0.181	0.094	1	0.0248603	0.507064	0	N/A
Man1a2	0.000471489	0.359974	0.555	0.434	1	0.671619	1.41655	1.01226	N/A
Apbb1ip	0.000498435	0.181661	0.123	0.052	1	0.0207279	0.214738	0	N/A
Yif1a	0.000548802	0.257181	0.394	0.285	1	0.658245	0.765385	0.174398	N/A
Hacd2	0.000551244	0.285884	0.297	0.19	1	0.696231	0.596947	0.131363	N/A
8430419K02Rik	0.000599949	0.141576	0.116	0.047	1	0.0786338	0.194635	0	N/A
Abcd2	0.000604474	0.137024	0.148	0.068	1	0.10537	0.230424	0	N/A
Zfp512b	0.000637926	0.261923	0.187	0.099	1	0.290706	0.385947	0	N/A
Hspe1-rs1	0.000669657	0.219738	0.213	0.117	1	0.122727	0.385013	0	N/A
Ccdc42	0.000705881	0.145173	0.116	0.048	1	0.146376	0.191072	0	N/A
Serpina3g	0.000707729	0.186008	0.323	0.202	1	0.0282664	0.837606	0	N/A
Pum3	0.000729068	0.264668	0.31	0.206	1	0.617609	0.583503	1.94962	N/A
Cyp51	0.000798779	0.337745	0.348	0.244	1	0.474663	0.958261	0	N/A
Snhg17	0.000887052	0.2465	0.219	0.125	1	0.292198	0.422694	0.131363	N/A
Tjap1	0.000895368	0.205689	0.206	0.116	1	0.129023	0.363038	0	N/A
Gnpnat1	0.000914851	0.221184	0.284	0.177	1	0.384868	0.504077	0.174398	N/A
Fat4	0.000935829	0.187984	0.226	0.131	1	0.760873	0.373786	0	N/A
Scd2	0.000946846	0.254381	0.51	0.386	1	2.95715	1.22873	4.98003	N/A
Mex3b	0.00095446	0.342071	0.329	0.226	1	0.307886	0.801421	0.262726	N/A
Napepld	0.0010684	0.192572	0.129	0.06	1	0.187591	0.24011	0	N/A
Mapre2	0.00107159	0.24771	0.239	0.144	1	0.756354	0.473602	0	N/A
Tenm4	0.00112144	0.210491	0.323	0.206	1	0.490378	0.608839	0.276014	N/A
4933421O10Rik	0.00112976	0.16394	0.116	0.051	1	0.0719967	0.19656	0.174398	N/A
Isoc1	0.00114151	0.224762	0.503	0.381	1	1.04131	1.12341	0.443768	N/A
Leng8	0.00115348	0.181955	0.213	0.117	1	0.38254	0.3641	0.26937	N/A
Thoc3	0.00121606	0.241177	0.387	0.283	1	0.704464	0.74796	0.131363	N/A
Polr1c	0.00133977	0.247548	0.458	0.346	1	0.959628	0.933195	0.790895	N/A
Nit2	0.00155049	0.235305	0.374	0.269	1	0.619123	0.695194	0	N/A
Fbxl12	0.00156521	0.175993	0.142	0.07	1	0.14003	0.254624	0.138007	N/A
Uck2	0.00157121	0.189289	0.187	0.103	1	0.351225	0.32019	0.138007	N/A
Rbm28	0.00158539	0.282119	0.426	0.308	1	0.945042	0.926932	1.8877	N/A
C1qtnf3	0.0016462	0.173554	0.103	0.043	1	0.334999	0.219009	0	N/A
Spsb1	0.00170686	0.153021	0.129	0.062	1	0.199342	0.212563	0.138007	N/A
Sp4	0.00171436	0.131284	0.116	0.052	1	0.0631544	0.183724	0	N/A
Foxc2	0.00179338	0.217122	0.465	0.349	1	0.638619	1.04024	0	N/A
Ugdh	0.00181492	0.267468	0.445	0.334	1	0.401037	1.14526	0	N/A
Tmem39b	0.00189741	0.187042	0.245	0.15	1	0.260601	0.411609	0.450413	N/A
Lmnb1	0.00189846	0.126027	0.445	0.302	1	1.62145	1.00437	1.01226	N/A
Sp100	0.00191536	0.137396	0.142	0.069	1	0.00326176	0.241665	0	N/A
Wnt5b	0.00194909	0.12221	0.123	0.057	1	0.148494	0.191903	0	N/A
Vstm2b	0.00198996	0.203078	0.142	0.072	1	0.41397	0.266771	0	N/A
Bcl2l11	0.00207114	0.300906	0.226	0.138	1	0.147929	0.530584	0.131363	N/A
Rab26os	0.00207409	0.20942	0.368	0.253	1	0.784878	0.688495	0.48016	N/A
Dffb	0.00215629	0.148561	0.11	0.049	1	0.182027	0.190265	0	N/A
Ruvbl1	0.00220514	0.253782	0.439	0.345	1	0.740813	0.917213	0.262726	N/A
Denr	0.00224636	0.241416	0.568	0.46	1	1.70507	1.32032	1.16188	N/A
Cdc25b	0.00225249	0.18029	0.103	0.046	1	0.203578	0.200072	0	N/A
Lrrc59	0.00229058	0.30215	0.458	0.369	1	1.18468	1.13876	0.971937	N/A
Mmp16	0.00230422	0.20481	0.174	0.097	1	0.345614	0.32441	0.174398	N/A
Ctu2	0.00235929	0.143466	0.142	0.072	1	0.193938	0.211319	0.174398	N/A
Copa	0.00239703	0.222555	0.561	0.465	1	0.867448	1.32946	1.27105	N/A
Polr3d	0.00244761	0.238572	0.265	0.171	1	0.448716	0.519818	0.581776	N/A
Snrpa1	0.00245924	0.234839	0.535	0.434	1	1.27116	1.23239	0.792565	N/A
Crispld2	0.00247853	0.120481	0.2	0.111	1	0.104841	0.350282	0	N/A
Slc16a2	0.00267824	0.185378	0.29	0.194	1	0.314067	0.51994	0	N/A
Copz2	0.00282838	0.192197	0.523	0.392	1	0.729924	1.03446	0.690036	N/A
Tcim	0.00289934	0.241515	0.471	0.364	1	0.385674	1.40411	0.174398	N/A
Slc2a13	0.00293251	0.134365	0.11	0.05	1	0.155305	0.178681	0.174398	N/A
Ptpru	0.00299842	0.13597	0.116	0.054	1	0.0705233	0.196829	0	N/A
Pak1ip1	0.00310506	0.224548	0.432	0.33	1	0.457716	0.871065	0.970267	N/A
Nhs	0.00311493	0.156101	0.2	0.118	1	0.335158	0.349263	0	N/A
Xpot	0.00316088	0.210158	0.194	0.116	1	0.367041	0.344236	0	N/A
Atp1a1	0.00319934	0.215612	0.581	0.478	1	0.878709	1.48661	0.980838	N/A
Appl1	0.00333955	0.228325	0.465	0.36	1	0.546347	0.981766	0	N/A
Uso1	0.00350375	0.202132	0.348	0.249	1	0.356963	0.662175	0.174398	N/A
Pde4b	0.00362591	0.0950714	0.2	0.113	1	0.119693	0.364866	0.276014	N/A
Npm3	0.00369195	0.264332	0.555	0.454	1	1.71376	1.41797	1.30156	N/A
Gm15427	0.00377661	0.19898	0.277	0.183	1	0.441652	0.48708	0.312406	N/A
Acbd3	0.00378445	0.209383	0.445	0.338	1	0.454609	0.903167	0.581776	N/A
Kti12	0.00383192	0.172879	0.219	0.136	1	0.339409	0.35868	0.138007	N/A
Nol7	0.00395232	0.227994	0.497	0.397	1	1.17106	1.09103	1.56261	N/A
Slc4a4	0.00401558	0.225312	0.181	0.106	1	0.15901	0.373568	0.174398	N/A
Zfp654	0.004058	0.156528	0.142	0.076	1	0.0742436	0.237555	0.131363	N/A
Pus3	0.00406527	0.0996912	0.116	0.055	1	0.234272	0.16623	0.131363	N/A
Polr2h	0.00418121	0.257565	0.348	0.255	1	1.16492	0.705839	0.407377	N/A
Urod	0.00421918	0.232603	0.361	0.271	1	0.397514	0.700529	0.138007	N/A
Sulf2	0.00435048	0.17272	0.155	0.086	1	0.727878	0.275522	0	N/A
5430416N02Rik	0.00438385	0.210785	0.252	0.163	1	0.159686	0.461137	0.310735	N/A
Srrt	0.00441087	0.261696	0.458	0.38	1	1.01386	1.06559	0.26937	N/A
Rcl1	0.00441637	0.199729	0.219	0.14	1	0.283356	0.405865	0.26937	N/A
Plekhf1	0.00457561	0.160195	0.206	0.122	1	0.131989	0.386239	0	N/A
Uqcc2	0.00462768	0.288721	0.568	0.485	1	3.19272	1.53385	1.43292	N/A
Ddx18	0.0046327	0.196594	0.4	0.297	1	0.922512	0.782072	0.623141	N/A
Arhgef26	0.00470065	0.179231	0.155	0.086	1	0.0837557	0.28404	0.174398	N/A
Etv4	0.00484395	0.131456	0.123	0.062	1	0.385724	0.19306	0.174398	N/A
Gpatch4	0.0048856	0.159037	0.142	0.077	1	0.347618	0.24708	2.49937	N/A
Cmpk1	0.00491339	0.129869	0.619	0.498	1	1.14812	1.2904	0.67115	N/A
Stau2	0.00492605	0.204799	0.213	0.136	1	0.434616	0.39155	0	N/A
Gm10177	0.00497023	0.163213	0.245	0.158	1	1.10045	0.386677	0.450413	N/A

## Sheet: CS(#7)
	p_val	avg_log2FC	pct.1	pct.2	p_val_adj	ave.exp(E15.5)	ave.exp(P0)	ave.exp(iSP1)	ave.exp(nd-iS1)
Clca3a1	1.34503e-98	1.70044	0.795	0.095	3.12425e-94	1.14059	2.9262	0.670137	0.380712
Col14a1	1.74797e-75	1.80381	0.918	0.242	4.06019e-71	3.32091	5.51362	4.0503	3.12099
Ace2	1.95721e-59	1.58838	0.911	0.302	4.54621e-55	3.74552	5.55693	1.87312	1.98061
Dpep1	4.6751e-59	1.34707	0.507	0.057	1.08593e-54	0.211843	1.90186	2.42035	1.55794
Lox	6.4581e-58	1.6952	0.801	0.224	1.50009e-53	2.52333	4.34754	0.740068	0.767001
Col6a2	3.08068e-55	1.80791	0.945	0.438	7.15581e-51	1.91245	8.10426	9.38267	8.89044
Igfbp3	3.6819e-53	2.17972	0.849	0.3	8.55232e-49	2.39266	11.2203	4.14708	3.59019
G0s2	4.06601e-52	2.12234	0.767	0.226	9.44453e-48	1.34652	6.58053	4.5363	1.97724
Vegfd	1.90128e-50	1.48559	0.829	0.288	4.41629e-46	2.19278	4.15428	2.06596	1.58387
Fbln5	1.89072e-46	1.54651	0.918	0.477	4.39176e-42	2.38528	8.3822	15.4553	7.06806
Cxcl12	6.58425e-39	1.62288	0.863	0.401	1.52939e-34	0.887162	9.3289	6.39249	5.31787
Pmp22	1.67372e-33	1.10246	0.815	0.367	3.88772e-29	1.88489	3.70821	1.44064	1.13898
Thbs2	1.56349e-32	1.2086	0.507	0.125	3.63169e-28	0.470919	2.13904	1.1179	0.490575
Il33	4.16058e-32	1.1746	0.589	0.178	9.66419e-28	1.16334	2.36601	2.82289	2.21123
Cyp2s1	1.00297e-31	1.15178	0.507	0.136	2.3297e-27	0.230689	1.81137	1.83514	1.07999
Nrp2	3.30543e-30	0.804371	0.356	0.062	7.67786e-26	1.11294	0.923407	1.41387	0.903047
Serpinb6b	8.00321e-29	0.830922	0.363	0.068	1.85899e-24	0.206563	1.01608	0.228561	0.174517
Prlr	9.01051e-28	0.718303	0.212	0.017	2.09296e-23	0.020909	0.71861	0.549151	0.0913934
Kcnk2	4.00124e-27	0.849645	0.308	0.05	9.29409e-23	0.414071	0.971387	2.22264	2.06762
Hsd11b1	6.60072e-27	0.837179	0.205	0.017	1.53321e-22	0.0253598	0.828806	0.0449378	0.0161044
Cpe	6.6606e-26	1.2212	0.637	0.273	1.54712e-21	0.236765	2.93546	2.2658	1.57392
Maf	1.04038e-25	0.90519	0.466	0.13	2.4166e-21	2.25816	1.45907	3.60595	3.2475
Ogn	7.80958e-25	0.986426	0.651	0.268	1.81401e-20	2.06598	2.60286	3.64107	1.49559
Dhrs3	7.54443e-24	0.992349	0.712	0.331	1.75242e-19	1.67963	2.86122	1.96813	1.74704
Egflam	5.31358e-22	0.751536	0.507	0.183	1.23424e-17	0.457265	1.20769	0.957621	0.906867
Vcam1	1.17577e-21	0.91597	0.452	0.147	2.73108e-17	1.08645	1.46361	0.911572	0.628335
Ldb2	5.62847e-21	0.916655	0.747	0.408	1.30738e-16	2.05957	3.18374	3.78288	2.43967
Robo2	1.09624e-20	0.856448	0.486	0.175	2.54636e-16	1.08651	1.45625	2.47065	2.04017
Thbd	8.01257e-20	0.575184	0.219	0.034	1.86116e-15	0.0419819	0.573678	0.799055	0.292408
C1qtnf2	3.0577e-19	0.667023	0.459	0.157	7.10243e-15	0.213956	1.15429	0.801359	0.661533
Tafa1	1.12049e-18	0.843142	0.295	0.069	2.60268e-14	0.133104	1.01975	0.0320714	0.271475
Vstm4	1.88082e-18	0.870812	0.678	0.382	4.36876e-14	1.68221	2.48225	2.12785	1.71344
Dcn	3.14768e-18	0.52627	0.705	0.345	7.31144e-14	8.81494	6.07476	40.6847	28.3029
Adamts2	9.45806e-18	0.591957	0.356	0.103	2.19692e-13	0.158455	0.805303	1.09647	1.23796
Tnc	2.29295e-17	0.69262	0.349	0.106	5.32606e-13	0.360121	0.929892	0.384284	0.42947
Fbn1	3.44904e-17	0.870689	0.658	0.383	8.01142e-13	1.1267	2.1846	3.55044	3.07154
Ppp1r14a	9.31213e-17	0.812513	0.603	0.307	2.16302e-12	1.57809	2.141	2.00566	1.93902
Hapln1	1.19378e-16	0.428082	0.212	0.039	2.77292e-12	0.393269	0.437241	0.394119	0.477871
Svep1	1.76811e-16	0.439617	0.233	0.048	4.10696e-12	0.48539	0.460414	1.02825	0.495106
Bicc1	2.86545e-16	0.871992	0.678	0.456	6.65587e-12	1.4797	2.66564	4.43504	3.25631
Adm	1.94188e-15	0.762436	0.377	0.13	4.51061e-11	0.256358	1.22837	0.370033	0.107505
Aspn	2.0068e-15	0.805511	0.664	0.36	4.66139e-11	0.762174	3.87893	2.37478	3.14292
Adamts7	2.90603e-15	0.552683	0.315	0.098	6.75012e-11	0.183117	0.692249	0.563384	0.480207
Srpx	5.12758e-15	0.664358	0.438	0.183	1.19103e-10	0.594352	1.09265	0.930139	0.493655
Ccl21a	6.24765e-15	0.682926	0.103	0.007	1.4512e-10	0.0656683	0.646926	0.138649	0.135509
Plpp1	1.14342e-14	0.656083	0.575	0.308	2.65594e-10	0.475588	1.52068	1.70776	1.13777
Olfml3	1.22265e-14	0.631289	0.781	0.438	2.83997e-10	3.00297	3.16544	10.4881	10.0338
Arap1	1.22424e-14	0.631426	0.541	0.259	2.84367e-10	1.24118	1.37932	2.63073	2.53454
Slco2b1	1.72816e-14	0.407431	0.137	0.017	4.01416e-10	0.0059269	0.358701	0.118126	0.320615
Zim1	5.17742e-14	0.561148	0.226	0.054	1.20261e-09	0.219316	0.624917	1.03728	0.800768
Srpx2	5.99394e-14	0.381772	0.212	0.047	1.39227e-09	0.317109	0.412017	0.433544	0.358999
Cdc42ep3	6.50334e-14	0.614599	0.664	0.351	1.5106e-09	2.99301	3.13887	2.58027	0.266008
Sytl2	6.78814e-14	0.432346	0.253	0.066	1.57675e-09	0.33628	0.506618	0.534796	0.0774874
Acaa2	7.81816e-14	0.788328	0.671	0.438	1.816e-09	1.46717	2.572	2.40371	1.66179
Epha3	9.87416e-14	0.691899	0.377	0.141	2.29357e-09	1.09384	1.10199	0.606487	0.792122
Slfn5	1.64392e-13	0.617173	0.432	0.177	3.8185e-09	0.344003	1.19692	3.43047	1.5476
Pkdcc	1.68273e-13	0.680653	0.445	0.202	3.90865e-09	1.99251	1.20374	2.85793	2.41887
Runx1t1	2.77767e-13	0.610088	0.336	0.116	6.45198e-09	0.732844	0.91571	0.633192	0.33026
Tmem45a	6.86612e-13	0.700701	0.616	0.365	1.59486e-08	0.731852	2.05689	0.910677	0.550656
Nkain4	7.74501e-13	0.596508	0.452	0.21	1.79901e-08	0.98961	1.19283	0.87769	0.735913
Itih5	1.17666e-12	0.617339	0.349	0.134	2.73314e-08	0.163428	0.914944	3.28152	2.0732
Pid1	2.27574e-12	0.751499	0.562	0.318	5.2861e-08	2.13754	1.9661	3.51075	2.97457
Cd40	3.25637e-12	0.584263	0.301	0.104	7.5639e-08	0.249992	0.764333	0.352636	0.359701
Plod1	4.69635e-12	0.714905	0.589	0.365	1.09087e-07	0.278354	1.88171	0.556301	0.648784
Gm10134	6.45742e-12	0.418731	0.226	0.061	1.49993e-07	0.304426	0.488124	0.334483	0.601182
Ramp2	7.69078e-12	0.617384	0.61	0.362	1.78641e-07	1.33039	1.86232	2.72706	2.99695
Lama2	1.1318e-11	0.602384	0.425	0.202	2.62894e-07	0.451938	1.08639	1.82552	2.36328
Slc40a1	1.20167e-11	0.634011	0.377	0.162	2.79123e-07	0.658045	1.02414	4.83882	2.04593
Etl4	3.01565e-11	0.649066	0.452	0.228	7.00474e-07	1.09034	1.2711	3.51063	2.1188
Add3	4.20989e-11	0.747038	0.651	0.463	9.77874e-07	1.51342	2.35606	3.72114	3.41552
Fign	4.37476e-11	0.675913	0.486	0.258	1.01617e-06	1.07627	1.49673	4.33157	4.10784
S100a16	4.48183e-11	0.734295	0.534	0.31	1.04104e-06	0.403137	1.90346	2.43805	1.50346
Tmem119	4.66655e-11	0.601343	0.397	0.183	1.08395e-06	0.768565	1.08688	1.38557	0.825853
Eya2	6.55922e-11	0.236863	0.103	0.013	1.52358e-06	0.0253247	0.199627	0.165299	0.0166945
Bach2	9.36093e-11	0.527982	0.329	0.133	2.17436e-06	0.301209	0.773904	0.651275	0.686639
Smarca1	1.54648e-10	0.551809	0.527	0.315	3.59216e-06	0.861209	1.39847	0.712952	0.771873
Matn2	1.7866e-10	0.504793	0.493	0.265	4.14992e-06	0.868354	1.22055	3.61648	4.02622
Lpar1	2.14258e-10	0.659335	0.445	0.24	4.97679e-06	0.611616	1.30216	0.686897	0.939635
Clmp	2.14704e-10	0.619812	0.507	0.29	4.98715e-06	1.29478	1.42575	2.36693	2.07439
Zdhhc14	2.57132e-10	0.489754	0.315	0.126	5.97266e-06	0.215785	0.732672	0.263843	0.12465
Bmp6	5.07185e-10	0.298078	0.185	0.049	1.17809e-05	0.234225	0.341244	0.455182	0.356436
Zbtb8b	5.1052e-10	0.254071	0.11	0.017	1.18584e-05	0.066899	0.224217	0	0
H6pd	6.00802e-10	0.515165	0.267	0.101	1.39554e-05	0.299421	0.643125	0.80235	0.390896
Col5a1	6.75241e-10	0.568905	0.459	0.255	1.56845e-05	1.39539	1.20759	2.45734	3.28904
Ablim1	8.60998e-10	0.502102	0.329	0.141	1.99993e-05	0.227733	0.823867	0.147082	0.226058
Apela	1.95593e-09	0.451547	0.212	0.066	4.54324e-05	0.0586517	0.607286	0.0232243	0
Twist2	2.00156e-09	0.392888	0.212	0.068	4.64922e-05	0.377456	0.468269	0.544782	0.15206
Cpne7	2.13313e-09	0.254885	0.103	0.016	4.95484e-05	0.0499161	0.22657	0.631365	0.305306
St6galnac3	2.22566e-09	0.621138	0.459	0.265	5.16977e-05	0.622409	1.28929	0.206478	0.16054
Gulp1	3.98555e-09	0.569017	0.479	0.278	9.25765e-05	1.03538	1.23497	0.96541	0.628558
Cxcl16	5.91422e-09	0.58362	0.253	0.098	0.000137376	0.186898	0.76211	1.91074	1.32608
Frem1	6.76633e-09	0.483337	0.479	0.271	0.000157168	1.34695	1.24829	2.71458	2.25724
Spats2l	6.98335e-09	0.581838	0.541	0.36	0.000162209	1.00389	1.62097	1.79325	1.4676
Hs6st2	7.8953e-09	0.43666	0.226	0.08	0.000183392	0.336541	0.523114	0	0
C1ra	8.9324e-09	0.407684	0.267	0.107	0.000207482	0.0400053	0.574975	0.917489	0.521128
Foxo1	9.55344e-09	0.494006	0.329	0.152	0.000221907	0.184016	0.810966	0.53405	0.529393
Adamtsl1	1.08624e-08	0.55426	0.342	0.166	0.000252313	0.225189	0.920188	1.19438	0.553876
Imp3	1.27511e-08	0.56113	0.616	0.479	0.000296183	1.13398	1.931	1.64618	1.06115
Irf8	1.27781e-08	0.424601	0.308	0.135	0.000296809	0.0866023	0.671326	0.951571	0.820922
Fli1	2.40972e-08	0.529705	0.349	0.174	0.00055973	0.62365	0.911025	0.620486	0.32153
Rem1	2.47619e-08	0.495034	0.438	0.243	0.000575169	1.30184	1.10582	1.59069	1.57088
Dkk3	2.68888e-08	0.537356	0.349	0.175	0.000624574	0.254465	0.960556	1.11542	0.870624
Sertad4	3.44088e-08	0.44443	0.274	0.118	0.000799247	0.304824	0.648138	0.740073	0.813487
Dpysl3	4.99441e-08	0.536214	0.452	0.264	0.0011601	0.300181	1.21939	1.76058	1.29364
Nr3c1	5.46764e-08	0.517728	0.589	0.412	0.00127002	0.823898	1.74161	1.69889	2.14588
Fhl1	6.02363e-08	0.507633	0.39	0.205	0.00139917	0.118276	1.315	0.176988	0.0929846
Islr	7.32015e-08	0.411149	0.568	0.363	0.00170032	0.732212	1.37997	3.33531	2.95015
Htra1	1.21391e-07	0.424549	0.233	0.091	0.00281966	0.0435939	0.6354	0.20898	0.280496
Zfp503	1.33038e-07	0.522315	0.493	0.313	0.00309021	2.38621	1.42146	2.16554	2.15586
Spry1	1.5375e-07	0.467631	0.644	0.447	0.0035713	0.721498	2.11175	2.2055	1.96428
Ak5	1.86929e-07	0.259953	0.144	0.041	0.00434198	0.0547985	0.283006	0.0674982	0
Pros1	2.12496e-07	0.491195	0.459	0.294	0.00493585	0.409481	1.18031	1.1722	1.05733
Emp2	2.14712e-07	0.520573	0.438	0.264	0.00498733	0.479559	1.16424	1.79331	0.834789
Anxa11	2.96346e-07	0.424518	0.507	0.33	0.00688352	0.305028	1.20885	0.288117	0.273279
Cd47	3.02737e-07	0.576061	0.623	0.483	0.00703198	0.744669	2.21093	2.86901	3.76671
Sat1	3.11825e-07	0.540855	0.623	0.466	0.00724308	0.399654	2.36838	2.41932	1.37983
S100a13	3.14084e-07	0.419332	0.541	0.354	0.00729553	1.02968	1.3142	1.51142	1.15747
Rab3il1	3.73968e-07	0.246498	0.158	0.05	0.00868654	0.235952	0.279751	0.533023	0.291858
Tmem9	4.37894e-07	0.485918	0.555	0.426	0.0101714	1.28935	1.54525	0.8598	0.907837
Cnrip1	5.39378e-07	0.447502	0.493	0.332	0.0125287	0.569842	1.16204	0.707805	1.07228
Dnajc21	6.2229e-07	0.534268	0.493	0.351	0.0144546	0.62349	1.40175	0.889284	0.610224
Gstm2	6.72637e-07	0.513426	0.404	0.253	0.015624	0.916312	1.06468	1.63264	1.41543
Ap2a2	7.6968e-07	0.443438	0.582	0.435	0.0178781	1.8361	1.56222	0.909548	1.0045
Gm17167	9.06434e-07	0.322129	0.123	0.035	0.0210546	0.0561478	0.314641	0.101706	0.0507263
Pxk	1.05942e-06	0.413093	0.377	0.222	0.0246082	0.466501	0.826332	0.540312	0.462688
Tmcc3	1.06386e-06	0.279311	0.144	0.045	0.0247114	0.0715502	0.311937	0.0431462	0.0949784
Smim41	1.29831e-06	0.428374	0.349	0.191	0.0301572	0.858583	0.85085	1.4679	1.98373
Serpina3g	1.37644e-06	0.400266	0.37	0.197	0.0319719	0.0395235	1.08581	0.99966	0.372814
Camk1g	1.93929e-06	0.259566	0.116	0.033	0.0450459	0.109757	0.25054	0.284669	0
Rdh10	2.14212e-06	0.373242	0.267	0.13	0.0497572	0.448108	0.574855	0.441505	0.32824
Rerg	2.15098e-06	0.540995	0.384	0.23	0.049963	0.133959	1.12679	0.474299	0.462374
Oaf	2.37156e-06	0.510344	0.534	0.384	0.0550866	1.59251	1.69657	1.37999	1.63693
Pard3b	2.67752e-06	0.385172	0.315	0.166	0.0621934	0.541909	0.717949	0.873225	0.735059
Depdc7	2.6891e-06	0.309909	0.158	0.056	0.0624624	0.216573	0.340985	0.0790747	0.0566776
Rasgef1a	2.76269e-06	0.351781	0.137	0.044	0.0641718	0.0848636	0.390098	0.372598	0.321229
Cdc42ep5	2.82205e-06	0.451736	0.377	0.224	0.0655505	0.712551	0.951644	0.966374	1.03031
Hpgd	3.01438e-06	0.365624	0.116	0.033	0.0700181	0.132353	0.378586	0.972333	0.548569
Eepd1	3.09113e-06	0.384343	0.178	0.07	0.0718009	0.145025	0.440988	0.145882	0.221326
Syt13	3.09457e-06	0.204323	0.116	0.033	0.0718807	0.0583935	0.221311	0.230537	0.237844
Angptl2	3.18408e-06	0.412926	0.356	0.205	0.0739599	0.280374	0.828524	0.602024	0.613528
Fbxl7	3.31395e-06	0.463408	0.39	0.234	0.0769764	1.17729	1.05294	1.40182	1.43043
Mmp2	3.71618e-06	0.403615	0.637	0.493	0.0863195	1.13994	2.02007	6.43272	7.05738
Man2a1	4.18996e-06	0.400093	0.445	0.286	0.0973243	0.456796	1.08044	0.985143	0.662056
Wdr86	5.93691e-06	0.375875	0.308	0.173	0.137903	0.7143	0.661498	0.602692	0.322242
B4galt1	6.23972e-06	0.455662	0.397	0.255	0.144936	0.403496	1.05419	0.694553	0.583439
Tenm4	6.82024e-06	0.423732	0.349	0.203	0.158421	1.13421	0.824739	0.903795	1.46115
Lrp1	6.98859e-06	0.452597	0.5	0.354	0.162331	1.35352	1.28863	2.03187	2.10855
H13	7.93922e-06	0.408967	0.61	0.483	0.184412	1.55338	1.71857	0.925422	0.733312
Lgals9	7.99575e-06	0.454859	0.425	0.277	0.185725	0.249974	1.06439	1.23514	0.895468
Pld3	8.12345e-06	0.416588	0.397	0.249	0.188692	0.399835	0.903953	0.763627	0.843811
Klhl5	9.32056e-06	0.343835	0.336	0.199	0.216498	0.369585	0.691754	0.629236	0.594789
Hhip	9.96918e-06	0.304642	0.11	0.032	0.231564	0.0696111	0.320586	0	0
Cpxm1	1.02608e-05	0.375716	0.377	0.228	0.238337	0.458102	0.82983	2.86085	2.28901
Gata6	1.02631e-05	0.312929	0.459	0.289	0.238391	1.19628	1.05883	1.60785	1.81261
Ptprd	1.21505e-05	0.414911	0.466	0.321	0.282232	0.987074	1.16881	3.19325	3.8504
Fbln7	1.46368e-05	0.30542	0.171	0.069	0.339983	0.134262	0.389136	0.478916	0.274521
Nfib	1.49874e-05	0.382467	0.582	0.447	0.348128	2.12652	1.81334	2.37542	2.34162
Bnip3	1.54243e-05	0.477691	0.493	0.36	0.358276	0.331709	1.48155	0.237437	0.221269
Fblim1	1.58708e-05	0.402153	0.575	0.43	0.368646	1.29463	1.69528	1.83061	1.6122
Kcnj8	1.76839e-05	0.522914	0.616	0.452	0.410761	0.254449	2.80395	0.1982	0.423473
Tcp11l2	1.877e-05	0.397943	0.329	0.192	0.435989	0.0830664	0.801843	0.518404	0.56655
Ifi27l2a	1.93589e-05	0.833538	0.301	0.17	0.449668	0.039563	1.9503	3.59775	3.51516
Tspan4	1.99067e-05	0.45536	0.521	0.382	0.462393	1.74636	1.48265	1.19679	0.829061
Rbms2	2.10586e-05	0.446073	0.493	0.369	0.489149	0.737944	1.29472	0.566209	0.704486
Stx2	2.1784e-05	0.38683	0.24	0.122	0.505999	0.285798	0.561329	0.345257	0.166306
Ghr	2.35685e-05	0.38521	0.452	0.313	0.54745	0.873633	1.08856	0.847108	0.829036
Hic1	2.42519e-05	0.44405	0.541	0.407	0.563323	1.36907	1.68767	1.02776	1.39549
Ly6h	2.62696e-05	0.382084	0.308	0.178	0.610189	0.215176	0.781567	4.7301	3.00513
Fes	2.86838e-05	0.202429	0.11	0.035	0.666267	0.191784	0.21213	0.0919466	0.196593
Sult5a1	2.98321e-05	0.267693	0.158	0.062	0.69294	0.285692	0.355715	0.663942	0.649044
Ncam1	2.98542e-05	0.105136	0.719	0.479	0.693454	2.50307	3.00437	2.77637	2.99625
Col6a3	3.18875e-05	0.398123	0.507	0.368	0.740682	1.31718	1.45699	4.18253	4.83938
Mxra8	3.31916e-05	0.555229	0.527	0.409	0.770975	0.748478	1.74674	2.79928	3.1994
Mamdc2	3.37851e-05	0.155864	0.103	0.031	0.78476	0.0168072	0.175302	0.0492731	0.0169176
Gm43508	3.70516e-05	0.344328	0.253	0.132	0.860634	0.862903	0.597658	1.34249	1.2234
Wbp1l	4.8335e-05	0.37471	0.281	0.164	1	0.300693	0.630614	0.357534	0.244208
Cd83	4.95118e-05	0.337406	0.404	0.257	1	0.690717	0.9858	1.19031	0.704661
Selenbp1	5.98999e-05	0.620739	0.452	0.326	1	0.517262	1.65402	0.952613	0.502741
Ralgps2	6.24806e-05	0.345807	0.342	0.21	1	0.770644	0.751524	0.878085	0.21124
Gm42727	6.34099e-05	0.281217	0.178	0.08	1	0.0908695	0.365291	0.0712093	0.12555
Isoc1	6.68812e-05	0.419936	0.507	0.382	1	1.61672	1.38312	2.40767	2.65606
Itgb8	6.71333e-05	0.223216	0.11	0.037	1	0.0306032	0.238176	0.229039	0.150744
Plekhg1	7.31274e-05	0.281673	0.233	0.119	1	0.417498	0.487478	0.755787	0.603579
Dse	7.40246e-05	0.423681	0.37	0.259	1	1.03722	0.918091	0.503691	0.579465
Pmepa1	7.40331e-05	0.354128	0.445	0.315	1	0.619007	1.15972	3.80759	2.43357
2310022B05Rik	7.94483e-05	0.438771	0.575	0.485	1	1.35772	1.82746	1.21135	1.02033
Ecscr	9.41698e-05	0.316748	0.233	0.122	1	0.421741	0.529244	0.130388	0.01239
Cox6b2	9.69994e-05	0.362426	0.493	0.373	1	0.969621	1.23566	0.624743	0.463488
Btd	0.000103078	0.344365	0.295	0.176	1	0.150678	0.645297	0.469653	0.384237
Cx3cl1	0.000108316	0.228077	0.103	0.035	1	0.0190315	0.233999	0.766994	0.405049
Col26a1	0.000109768	0.481125	0.295	0.182	1	0.682455	0.827319	1.97899	1.22856
Dmd	0.000117523	0.214099	0.158	0.068	1	0.226035	0.303665	0.09299	0.181972
Ptx3	0.0001314	0.254011	0.164	0.073	1	0.791941	0.352558	0.0651666	0
Tenm3	0.000134475	0.413813	0.37	0.252	1	0.908366	0.942458	1.93586	1.94203
Il6st	0.000136701	0.380607	0.473	0.348	1	1.10843	1.37365	1.43342	0.990651
Il11ra1	0.000139506	0.419921	0.39	0.269	1	0.411847	1.07072	2.51404	1.44288
Rab34	0.000140775	0.416505	0.575	0.478	1	1.70408	1.70686	1.71394	1.39568
Gm3336	0.000150918	0.432953	0.164	0.074	1	0	0.568555	0	0
Bok	0.000151296	0.36155	0.418	0.287	1	1.53821	1.11766	3.15548	1.83429
Lrrk2	0.000161614	0.21022	0.11	0.04	1	0.116979	0.22793	0.34443	0.117802
Il17d	0.00017046	0.183378	0.11	0.039	1	0.0245423	0.201522	0.675107	0.421515
Tmem204	0.00017375	0.328807	0.267	0.155	1	0.172567	0.581488	0.655658	0.530859
Serpinb6a	0.000189051	0.447211	0.548	0.462	1	1.0097	1.71041	1.76604	1.72843
Peak1	0.00019451	0.346799	0.548	0.437	1	1.07589	1.53143	1.34417	1.35319
Csgalnact2	0.000195079	0.296024	0.274	0.16	1	0.252093	0.565576	0.528675	0.328961
Lurap1l	0.000195285	0.34887	0.26	0.152	1	0.290855	0.625015	0.643698	0.748464
Rftn1	0.000201732	0.25083	0.192	0.095	1	0.151792	0.381711	0.164841	0.120944
Myadm	0.000215622	0.394165	0.493	0.403	1	0.775339	1.41472	0.937244	1.32075
Slc38a9	0.000239612	0.274135	0.151	0.067	1	0.183385	0.344317	0.352488	0.372123
Arrb1	0.000242851	0.211445	0.116	0.045	1	0.188571	0.231018	0.44311	0.381774
Ctsf	0.000251059	0.335776	0.26	0.15	1	0.211061	0.593416	0.630397	0.729692
Gstm1	0.000257945	0.309763	0.438	0.318	1	0.584215	1.00202	0.975895	1.38337
Leprot	0.000275387	0.377156	0.555	0.482	1	1.06193	1.56592	1.68494	1.4068
Tsc22d3	0.000294401	0.368104	0.589	0.463	1	0.691013	1.62654	0.784656	1.07684
Slc31a2	0.000315628	0.261901	0.178	0.089	1	0.0998862	0.357943	0.102075	0.0617416
Nectin2	0.000317025	0.293484	0.596	0.491	1	1.07084	1.61328	0.657951	0.41273
Cmbl	0.000317342	0.229323	0.13	0.055	1	0.205354	0.27481	0.295487	0.120306
Acadsb	0.00031869	0.322184	0.432	0.32	1	0.600451	0.994986	1.24587	1.03814
Cped1	0.000320293	0.419887	0.281	0.174	1	0.80716	0.75808	1.19936	1.37504
8030487O14Rik	0.000334033	0.263935	0.164	0.079	1	0.297479	0.351632	0.487005	0.347881
Atraid	0.000336516	0.362107	0.603	0.5	1	1.29203	1.67623	2.12825	2.80364
Aebp1	0.000345186	0.403647	0.541	0.451	1	0.985233	1.7353	1.73073	1.94494
Ank	0.000353098	0.28563	0.164	0.079	1	0.177233	0.365969	0.434835	0.452357
Naalad2	0.000353149	0.293015	0.267	0.157	1	0.249189	0.581464	0.276593	0.0978314
Gbp7	0.000363197	0.264602	0.164	0.079	1	0.00805846	0.35434	0.579357	0.539727
Kmt5c	0.000380581	0.252209	0.178	0.091	1	0.145061	0.349635	0.175376	0.186259
Meis1	0.00038353	0.379034	0.61	0.495	1	2.23433	1.99902	3.01187	3.27659
Vat1	0.000386627	0.30673	0.315	0.204	1	0.28807	0.664881	0.277586	0.282181
Agtr1a	0.000388047	0.344824	0.445	0.307	1	0.426036	1.52703	1.93729	1.32817
Pak1	0.000391841	0.159885	0.11	0.042	1	0.144014	0.182282	0.277577	0.0650035
Plxdc2	0.000396241	0.333982	0.315	0.207	1	0.152634	0.737342	1.14443	1.47069
Daam1	0.000409495	0.368546	0.288	0.18	1	0.134652	0.751057	0.277761	0.609317
Rxylt1	0.000432675	0.282548	0.548	0.462	1	1.07531	1.38136	0.868067	0.843382
Sipa1l1	0.000432752	0.377708	0.329	0.224	1	0.671075	0.81654	0.569345	0.397193
Hoxd10	0.000469552	0.327424	0.377	0.256	1	1.24921	0.935348	1.1454	0.905224
Snx18	0.000473116	0.339841	0.521	0.398	1	2.00943	1.39388	2.57599	2.73526
Mfap5	0.000474951	0.0123956	0.329	0.192	1	0.183141	0.84015	2.33026	1.29357
Stoml1	0.000479147	0.235823	0.178	0.09	1	0.192415	0.348541	0.387235	0.332422
Ccng2	0.000480649	0.378892	0.377	0.26	1	0.535054	0.963446	0.576897	0.569284
Loxl1	0.000521859	0.292137	0.37	0.251	1	0.51134	0.965772	2.54257	1.61469
Socs2	0.000527851	0.377943	0.548	0.446	1	0.269062	1.62552	0.772624	1.22585
Plekha6	0.000533493	0.223623	0.11	0.044	1	0.22057	0.250402	1.14016	1.33225
Lgals3bp	0.000538448	0.347604	0.336	0.232	1	0.06121	0.819308	0.958669	1.01741
Gria4	0.000561483	0.328601	0.336	0.223	1	0.359299	0.829077	2.01555	2.76802
Cyp27a1	0.000565812	0.246388	0.103	0.04	1	0.0133961	0.258011	0.531512	0.185023
Swt1	0.000571421	0.337042	0.425	0.312	1	0.397835	1.12821	0.60735	1.1905
B130024G19Rik	0.000576333	0.498316	0.288	0.191	1	2.82554	1.04399	3.36164	2.98985
Gm12216	0.000595381	0.24586	0.185	0.095	1	0.0414338	0.463227	0.0358706	0.568653
Slc38a6	0.000603908	0.197893	0.123	0.053	1	0.287346	0.23687	0.260436	0.239101
Nin	0.000617731	0.29861	0.226	0.13	1	0.265773	0.483197	0.637893	0.691633
Frzb	0.000625387	0.128835	0.11	0.043	1	0.107826	0.172473	0.125954	0.0632106
Foxp2	0.000698852	0.199207	0.171	0.086	1	0.441445	0.336898	0.112555	0.120103
Plin2	0.000725954	0.26767	0.349	0.247	1	0.678184	0.736909	0.973804	0.986931
Tmem109	0.000730008	0.419971	0.466	0.365	1	0.611472	1.2677	0.953117	1.16858
Adora2a	0.000767312	0.143664	0.103	0.04	1	0.0201282	0.17596	0.0409807	0.0716855
Man2b1	0.000829525	0.324595	0.247	0.149	1	0.10258	0.549195	0.378568	0.559959
Mier1	0.000841423	0.32594	0.514	0.401	1	0.777401	1.27348	1.66674	1.714
Mtss1	0.000842703	0.333146	0.308	0.205	1	0.365085	0.713023	1.65366	1.04085
Egln1	0.000871598	0.237067	0.158	0.078	1	0.198036	0.309167	0.82957	0.611323
Dab2	0.000878598	0.377554	0.356	0.255	1	0.912711	0.92231	0.980896	1.05696
Pdlim4	0.000897844	0.307464	0.363	0.257	1	0.456858	0.80927	1.60471	1.57849
Hvcn1	0.000966535	0.148867	0.11	0.045	1	0.176623	0.189309	0.223368	0.202099
Slc29a1	0.000968639	0.333623	0.349	0.245	1	0.151523	0.803324	1.02141	0.902777
Tpd52	0.000986956	0.260755	0.192	0.106	1	0.219776	0.397066	0.171564	0.089129
Igf1r	0.00105116	0.235699	0.534	0.432	1	0.974829	1.30137	1.16234	1.02042
Gas1	0.00107324	0.366753	0.548	0.452	1	1.58909	2.03642	3.30418	3.0893
Pdgfra	0.00110387	0.287106	0.507	0.387	1	1.74774	1.37439	7.68655	5.68799
Art4	0.00110604	0.185169	0.116	0.049	1	0	0.267193	0.890261	0.447941
Mid1ip1	0.00112156	0.22349	0.308	0.203	1	0.348832	0.661171	0.55069	0.609917
Mmp11	0.00112941	0.235732	0.26	0.161	1	0.304518	0.503684	0.713058	0.763803
Aim2	0.00118872	0.149852	0.103	0.042	1	0.159848	0.175231	0.300594	0.282142
C1s1	0.00121419	0.23096	0.281	0.177	1	0.0599963	0.592105	1.23813	0.856817
Dipk1a	0.00123472	0.23305	0.253	0.155	1	0.148701	0.499042	0.45286	0.495103
Secisbp2l	0.00123838	0.243892	0.267	0.166	1	0.274674	0.533726	0.430883	0.568377
Ttc21a	0.00127246	0.21488	0.205	0.11	1	0	0.532836	0	0
Vps37d	0.00127925	0.135197	0.103	0.042	1	0.0632143	0.169334	0.391952	0.227947
Lepr	0.00140006	0.203559	0.192	0.105	1	0.0457726	0.374769	2.42041	1.74878
Olfml1	0.00145085	0.303196	0.219	0.132	1	0.369891	0.505202	0.939657	0.591493
Casp6	0.00148647	0.261809	0.356	0.257	1	0.459336	0.7172	0.589784	0.692024
Dync1h1	0.00149763	0.76347	0.459	0.368	1	0.581985	3.08276	1.16833	1.56879
Trpm4	0.00160857	0.173168	0.116	0.052	1	0.115459	0.213674	0.183969	0.0710309
Sox5	0.00163263	0.285637	0.253	0.156	1	0.328668	0.553946	0.323479	0.357097
Nectin3	0.00165746	0.280055	0.281	0.184	1	0.378546	0.574448	0.445578	0.450779
Ugcg	0.00167073	0.304142	0.164	0.091	1	0.218189	0.391639	0.242892	0.145245
A4galt	0.00175394	0.174337	0.103	0.044	1	0.0511041	0.201241	0.491792	0.266853
Abcc9	0.00182368	0.380974	0.521	0.396	1	0.165355	1.8842	0.19165	0.532244
C1qtnf3	0.00187211	0.21394	0.103	0.044	1	0.00845619	0.249778	0.0869016	0.189957
Adamts10	0.00199677	0.275427	0.274	0.181	1	0.48952	0.58637	1.23317	1.01379
Rap2a	0.00201575	0.346616	0.445	0.344	1	0.960949	1.33991	1.16708	0.850102
Serpinb9	0.00206215	0.191412	0.158	0.081	1	0.221119	0.301466	0.304109	0.232635
Tacc1	0.00210255	0.405501	0.473	0.393	1	0.445542	1.39209	2.24256	2.51889
Sash1	0.00222832	0.384147	0.322	0.229	1	0.323287	0.822686	0.992788	1.30512
Mmp23	0.00222837	0.219992	0.288	0.186	1	0.380416	0.597962	0.26625	0.270349
Adam12	0.00228461	0.253176	0.171	0.096	1	0.223661	0.37805	1.45861	1.5155
Trim24	0.00228885	0.260105	0.432	0.335	1	0.541511	1.00772	1.58123	1.45853
Ano6	0.00232287	0.264516	0.363	0.264	1	0.780384	0.771474	0.835259	0.788406
Zbtb38	0.00239204	0.341651	0.301	0.207	1	0.28145	0.749443	0.756183	0.684859
Galnt10	0.00242398	0.220846	0.178	0.099	1	0.153957	0.358259	0.0841555	0.259008
Gng8	0.00244103	0.2146	0.144	0.074	1	0.220714	0.297784	0.336475	0.277592
Snx21	0.00257614	0.271609	0.308	0.218	1	0.319546	0.664751	0.23852	0.244076
Ccn2	0.00262534	0.349676	0.404	0.31	1	0.11978	1.8869	0.318004	0.329012
Lrrk1	0.00279453	0.207461	0.158	0.085	1	0.159188	0.318936	0.336675	0.263266
Hoxa10	0.00289981	0.265037	0.555	0.446	1	1.59115	1.98807	3.49021	3.39116
Gatd1	0.00291844	0.239303	0.418	0.321	1	0.776509	0.865412	1.09245	0.857734
Gprasp2	0.00295623	0.263087	0.171	0.097	1	0.199134	0.377644	0.259669	0.270039
Eef2k	0.00314188	0.193665	0.185	0.107	1	0.272559	0.351179	0.110438	0.250062
Mosmo	0.00320984	0.264901	0.199	0.12	1	0.280093	0.417334	0.696156	0.571775
Max	0.00325291	0.280403	0.411	0.322	1	0.449811	0.885679	0.794823	0.761254
E030026E10Rik	0.00333201	0.286852	0.137	0.07	1	0.803597	0.385193	0.475337	0.443555
Krcc1	0.00341271	0.257876	0.432	0.339	1	1.11277	0.991507	1.14653	1.2672
Kctd12b	0.00348709	0.243145	0.151	0.08	1	0.205539	0.329971	0.539768	0.640876
Prkd3	0.00350497	0.267493	0.336	0.251	1	0.635595	0.723653	0.921209	0.678116
Poglut3	0.00362197	0.285668	0.404	0.325	1	0.323144	0.941766	1.13297	1.41378
Ikbip	0.0036359	0.271853	0.418	0.332	1	0.764348	0.957222	1.17885	1.20154
Ssbp2	0.00369745	0.351876	0.521	0.456	1	1.47661	1.54714	2.17098	2.32707
Fam222a	0.00372921	0.215761	0.11	0.052	1	0.115583	0.248756	0.0658657	0.0497396
Tcf7l2	0.00375048	0.38659	0.363	0.286	1	0.902448	1.04303	0.941446	1.16551
Adora2b	0.00383244	0.188652	0.103	0.047	1	0.168937	0.223559	0.163781	0.0994609
Cyp2d22	0.00383458	0.188105	0.151	0.081	1	0.11044	0.299586	0.549681	0.630603
Dlgap4	0.00385599	0.271108	0.377	0.283	1	0.678824	0.844373	0.919995	0.823964
Tiam1	0.00398775	0.148405	0.103	0.047	1	0.0217048	0.18848	0.417014	0.418926
Cldn11	0.00399812	0.0403011	0.329	0.212	1	2.3031	1.48694	3.17613	2.11465
Pbx3	0.00402034	0.278871	0.288	0.209	1	0.630796	0.652864	0.704304	1.24793
Txndc15	0.0040243	0.214395	0.418	0.33	1	0.769843	0.845413	0.767393	0.847678
Zbtb37	0.00408793	0.199008	0.13	0.066	1	0.225666	0.266426	0.562838	0.879567
Zdhhc7	0.00408793	0.170883	0.13	0.066	1	0.164362	0.235407	0.217897	0.210989
Lamb2	0.00414626	0.217018	0.219	0.137	1	0.378651	0.431957	0.540132	0.616632
Trerf1	0.0043816	0.272848	0.24	0.158	1	0.442794	0.519466	0.992203	0.60047
Igf2	0.00441803	0.200296	0.123	0.062	1	0.533808	0.259404	0	0
Xaf1	0.00448348	0.206435	0.164	0.092	1	0.0164538	0.348579	0.682786	0.410977
Stk38	0.00458788	0.239449	0.336	0.246	1	0.671868	0.696304	1.14934	1.15359
Rhod	0.00470132	0.297286	0.322	0.239	1	0.532611	0.713895	0.630246	0.582305
Ldlrad3	0.0047119	0.260536	0.274	0.192	1	0.253284	0.569183	0.416092	0.268643
Cyfip1	0.00480395	0.275435	0.336	0.245	1	0.567178	0.709459	1.00145	0.769646
Gdf10	0.00488291	0.218085	0.185	0.108	1	0.0624807	0.400743	0.948349	0.745897

## Sheet: OM(#5)
	p_val	avg_log2FC	pct.1	pct.2	p_val_adj	ave.exp(E15.5)	ave.exp(P0)	ave.exp(iSP1)	ave.exp(nd-iS1)
Cldn11	1.62007e-69	2.53034	0.939	0.171	3.76311e-65	8.86628	9.40824	8.80844	3.78091
Smoc2	7.06194e-66	2.68241	0.72	0.088	1.64035e-61	2.393	7.78342	6.42801	8.44742
Dcn	1.32425e-36	1.57242	0.951	0.348	3.07598e-32	12.1855	12.504	27.7148	34.4127
Penk	2.73946e-32	1.64949	0.951	0.362	6.36321e-28	6.99633	23.3193	6.06697	8.3386
Olfml3	3.04065e-29	1.4983	0.915	0.448	7.06281e-25	3.26698	6.18394	6.93783	6.47157
Sfrp1	5.22963e-29	1.59672	0.976	0.6	1.21474e-24	6.11106	16.3074	13.3281	13.9675
Zfp536	1.30294e-27	0.857873	0.415	0.064	3.02647e-23	1.99708	1.08284	0.679324	0.309291
Hmcn1	3.73348e-23	1.25185	0.951	0.535	8.67213e-19	2.50854	7.85345	1.61042	1.11451
Ncam1	3.83919e-23	1.0986	0.951	0.475	8.91768e-19	5.92311	6.43369	8.92058	5.62623
Thbs2	1.23652e-22	1.06352	0.561	0.144	2.8722e-18	1.18295	2.07667	1.47059	0.537909
Cfh	2.39306e-22	1.2281	0.988	0.684	5.5586e-18	5.03819	12.9101	12.8705	11.1243
Tcf21	4.32229e-21	1.22726	0.976	0.579	1.00398e-16	7.51301	10.9181	20.3864	14.9139
Col14a1	7.65979e-21	0.871634	0.817	0.292	1.77922e-16	3.16117	3.25755	0.820577	1.65422
Adh1	8.12699e-21	0.588785	0.232	0.024	1.88774e-16	0.375472	0.598627	1.26633	1.60334
Col15a1	2.118e-20	0.789377	0.683	0.201	4.91968e-16	0.623961	2.42895	5.52984	10.5836
Prickle1	2.43558e-20	0.974209	0.524	0.145	5.65735e-16	0.946308	1.51099	0.468355	0.386231
S100a10	9.68203e-20	0.886815	0.988	0.761	2.24894e-15	8.56351	8.92611	4.90574	4.18223
Mfap5	1.49518e-19	1.03028	0.585	0.181	3.47302e-15	1.05582	2.46761	4.82301	3.36842
Alx1	6.55957e-19	0.762758	0.622	0.189	1.52366e-14	1.96447	1.65249	5.01044	2.70362
Col6a2	7.349e-19	0.864767	0.915	0.471	1.70703e-14	2.26318	4.91509	5.04401	7.92418
Ogn	1.39535e-18	0.925006	0.732	0.285	3.24111e-14	3.0317	2.65258	1.79324	0.856391
Hsp90b1	1.66101e-18	1.1735	0.988	0.922	3.8582e-14	6.21001	16.199	3.94245	4.86885
Lbh	2.10695e-18	1.18879	0.902	0.626	4.89402e-14	5.15631	6.45829	4.16961	2.73976
Tagln	2.12849e-17	1.08106	0.817	0.402	4.94405e-13	7.1925	13.1185	23.2692	16.7981
Plac8	2.57506e-17	0.939028	0.963	0.547	5.98135e-13	3.36723	9.95264	8.47451	5.01901
Pdlim3	4.00807e-17	1.05819	0.573	0.204	9.30995e-13	0.273516	2.06283	5.11427	6.54527
Hoxd11	1.69921e-16	0.82744	0.659	0.266	3.94692e-12	2.30122	1.70521	2.00297	2.6288
Col6a1	4.17219e-16	0.832564	0.951	0.558	9.69117e-12	2.61559	5.92274	7.02285	9.70849
Acta2	7.60993e-16	1.01547	0.963	0.754	1.76764e-11	7.15654	34.7287	43.377	38.8805
Mfap4	1.08277e-15	0.84815	0.915	0.536	2.51506e-11	6.1386	7.06848	5.10685	5.44935
Col1a1	1.41115e-15	0.604832	1	0.714	3.27783e-11	29.7627	16.2495	23.211	36.8369
Ldb2	1.45351e-15	0.953258	0.793	0.425	3.37622e-11	2.41557	3.47944	1.92649	1.75866
Cdh11	6.27542e-15	0.916452	0.939	0.646	1.45765e-10	4.92138	6.10642	11.2889	9.61119
Cxcl14	2.19567e-14	1.35942	0.439	0.135	5.1001e-10	0.122232	3.7217	2.85836	3.78264
Col3a1	3.33389e-14	0.545721	1	0.758	7.74397e-10	23.6302	17.627	22.2182	45.3218
Fbln5	5.43521e-14	0.902436	0.89	0.506	1.26249e-09	2.74108	6.05099	8.77914	4.77406
Dclk1	1.03096e-13	0.694829	0.537	0.185	2.39471e-09	1.03197	1.4102	0.845086	3.12541
Gas6	1.72449e-13	0.842886	0.585	0.231	4.00565e-09	1.18891	2.63415	4.49986	4.72063
Lsp1	9.3534e-13	0.83218	0.927	0.6	2.17261e-08	5.63899	7.05113	4.24984	5.59735
Gm43508	1.30739e-12	0.722547	0.402	0.128	3.03681e-08	0.682367	1.05201	0.857751	0.513548
Bok	2.24738e-12	0.809092	0.598	0.281	5.22022e-08	1.96561	1.83911	2.79371	2.20415
Lepr	2.58595e-12	0.509913	0.354	0.098	6.00665e-08	0.119377	0.681528	1.31187	1.39657
Hoxd10	3.10342e-12	0.696544	0.573	0.248	7.20862e-08	1.66752	1.47059	0.810472	0.828979
Hoxa10	3.18015e-12	0.859883	0.744	0.438	7.38685e-08	2.91716	3.37174	5.22565	4.87632
Asic2	3.21117e-12	0.220661	0.122	0.011	7.4589e-08	0.00592548	0.184367	0.0464786	0.0931924
Igfbp2	4.02327e-12	0.939993	0.573	0.244	9.34526e-08	1.3505	2.89214	0.031431	0.210424
Fxyd7	4.91719e-12	0.553183	0.232	0.047	1.14217e-07	0.57631	0.606324	0.446974	0.551919
Lox	7.95841e-12	0.783327	0.622	0.273	1.84858e-07	2.96704	2.48299	1.36233	0.813709
Cxcl12	1.17466e-11	0.99683	0.78	0.436	2.72851e-07	1.43529	6.92099	10.5814	13.6103
Bmp6	1.7134e-11	0.470179	0.244	0.053	3.97989e-07	0.108035	0.513672	0.145401	0.165713
Plcb1	1.80462e-11	0.683453	0.5	0.197	4.19178e-07	0.969434	1.35545	1.60254	1.41092
Ralgps2	2.46824e-11	0.633917	0.5	0.206	5.73322e-07	0.796957	1.12829	0.370736	0.409634
Cnn2	2.51213e-11	0.7634	0.951	0.828	5.83517e-07	7.87355	8.59179	7.06753	5.33037
Fstl1	2.7099e-11	0.515826	1	0.935	6.29456e-07	6.37115	9.80468	6.34191	4.84708
Rps27	3.31709e-11	0.361018	1	0.995	7.70494e-07	60.1209	54.2515	22.3903	16.7468
Nav2	3.32062e-11	0.438666	0.366	0.112	7.71314e-07	1.5938	0.636328	1.14923	1.01034
Nr2f2	5.28049e-11	0.724856	0.927	0.79	1.22655e-06	6.95889	6.60332	11.6661	10.5345
Gstt1	5.58775e-11	0.236534	0.146	0.02	1.29792e-06	0.113222	0.210644	0.665596	0.316309
Ogfrl1	6.76913e-11	0.719155	0.488	0.198	1.57233e-06	0.705126	1.39461	1.02128	0.718045
Tpst1	8.03108e-11	0.646926	0.61	0.304	1.86546e-06	0.894381	1.51464	1.06893	1.23604
Col1a2	8.89381e-11	0.498612	1	0.873	2.06585e-06	24.3024	13.6654	25.6234	32.3167
Gm16152	1.22214e-10	0.439118	0.232	0.053	2.83879e-06	0.429492	0.460967	0.279599	0.265286
Sdc2	1.29397e-10	0.516021	0.89	0.559	3.00562e-06	2.02106	3.81324	3.87674	4.1911
Tgm2	1.48404e-10	0.529446	0.293	0.079	3.44712e-06	0.484867	0.680109	1.37221	0.960114
Tnfsf15	1.66453e-10	0.33655	0.122	0.014	3.86636e-06	0.227824	0.301308	0.18329	0.038859
Tmsb4x	1.84278e-10	0.322469	1	0.998	4.28041e-06	94.6085	102.967	49.0859	39.4598
Pmp22	2.29218e-10	0.665095	0.732	0.401	5.32427e-06	1.96097	2.83013	1.27754	1.06603
Negr1	2.35721e-10	0.695035	0.415	0.16	5.47533e-06	2.47877	1.13127	2.98275	2.97391
Cxcl16	2.46362e-10	0.547767	0.329	0.101	5.72249e-06	0.412548	0.770353	1.90335	1.56702
G0s2	2.65065e-10	0.631006	0.598	0.272	6.15694e-06	0.62286	2.71846	1.7044	0.821016
Zeb2	2.91185e-10	0.762554	0.915	0.72	6.76364e-06	8.37985	6.16884	14.8307	10.6343
Usp46	5.72191e-10	0.483238	0.366	0.129	1.32909e-05	0.649608	0.685363	0.539291	0.532147
Myl9	6.00178e-10	0.607526	0.963	0.782	1.39409e-05	9.84474	13.666	18.0516	13.2366
Lum	7.38408e-10	0.698231	0.293	0.083	1.71517e-05	5.05489	1.57102	2.18624	8.40017
Frem1	9.53851e-10	0.545719	0.598	0.274	2.21561e-05	0.981532	1.38873	1.45547	1.85244
Pltp	1.04439e-09	0.625226	0.427	0.168	2.42591e-05	0.491966	1.02925	1.22562	0.959189
Pcolce	1.42187e-09	0.597108	0.866	0.594	3.30272e-05	3.22219	3.96809	3.50353	2.44274
Palld	2.05436e-09	0.583034	0.671	0.336	4.77188e-05	3.79648	2.39115	13.7277	8.68518
Gm3364	4.8099e-09	0.255447	0.159	0.029	0.000111724	0.370406	0.265803	0.134585	0.114233
Meg3	4.92032e-09	0.41856	0.915	0.601	0.000114289	17.538	8.45824	3.40209	4.52403
Sytl2	4.93105e-09	0.380767	0.268	0.076	0.000114538	0.266894	0.486808	0.50168	0.138755
Clmp	5.40319e-09	0.470679	0.598	0.296	0.000125505	1.55615	1.27566	1.50939	1.59054
Mamdc2	7.01643e-09	0.359302	0.159	0.031	0.000162978	0	0.345609	0.00873513	0.0306613
Rarres2	7.82163e-09	0.581953	0.829	0.577	0.000181681	2.79499	3.62303	5.61023	4.43564
Nexn	1.092e-08	0.650828	0.512	0.235	0.000253651	1.75801	1.62053	1.76769	1.25469
Pygl	1.15502e-08	0.406423	0.268	0.081	0.000268289	0.201674	0.504842	0.203937	0.0919773
Rps13	1.19469e-08	0.35227	1	0.997	0.000277502	26.7519	25.6539	14.0823	15.1435
Gas5	1.27586e-08	0.444687	1	0.972	0.000296358	12.7451	14.2264	7.39577	5.49996
Fbln1	1.48056e-08	0.518881	0.939	0.653	0.000343903	2.81304	5.71368	6.27668	8.65395
B130024G19Rik	1.56486e-08	0.775126	0.427	0.186	0.000363485	2.29327	1.4803	2.462	3.57789
Rps12	2.35334e-08	0.383972	0.988	0.991	0.000546635	42.7875	28.4947	41.9321	39.4376
Nrep	2.54912e-08	0.587993	0.829	0.599	0.00059211	3.05693	3.23429	3.85507	2.10946
Col23a1	3.60686e-08	0.411822	0.268	0.084	0.000837802	1.18169	0.54012	1.7154	1.40822
Svil	3.72469e-08	0.533863	0.512	0.25	0.000865171	1.60372	1.21673	2.0568	1.85949
Rps23	3.97216e-08	0.30145	1	0.997	0.000922653	41.7681	44.1429	17.1589	16.9232
Cd24a	5.73417e-08	0.821825	0.78	0.55	0.00133193	5.8256	4.80344	3.33308	1.78794
Fzd1	5.74455e-08	0.68023	0.707	0.467	0.00133434	2.7164	2.47852	1.6905	1.86433
Galnt16	6.03573e-08	0.367736	0.256	0.08	0.00140198	0.488065	0.461705	0.226536	0.269812
Kcnh1	8.02914e-08	0.211786	0.146	0.029	0.00186501	0.0294696	0.226995	0.0133175	0
Tpm1	8.65804e-08	0.439503	0.988	0.874	0.00201109	10.365	11.8834	11.6657	7.70874
Pkdcc	9.09795e-08	0.624715	0.451	0.216	0.00211327	1.96615	1.19874	1.86255	1.66126
Id4	1.14349e-07	0.761703	0.659	0.404	0.0026561	2.11297	2.95099	3.80717	3.30204
Cxxc4	1.26967e-07	0.259947	0.134	0.026	0.00294919	0.567141	0.243047	0.571749	0.598199
Fat3	1.30159e-07	0.454536	0.207	0.058	0.00302333	0.340185	0.495788	0.441418	0.782054
Mfap2	1.7464e-07	0.452184	0.963	0.846	0.00405654	7.06304	7.13438	7.67501	6.89102
Akap12	1.75929e-07	0.475145	0.902	0.75	0.00408649	9.02474	5.77551	11.1673	12.636
Rps19	1.87297e-07	0.345345	1	0.996	0.00435053	39.3029	47.6628	20.3886	20.1844
Kcnb2	2.1954e-07	0.42581	0.305	0.114	0.00509947	0.465298	0.609593	0.871794	0.223052
Nkd1	2.35037e-07	0.366371	0.659	0.366	0.00545944	1.43415	1.77555	2.36281	2.19567
Tshz2	2.41802e-07	0.51715	0.817	0.578	0.00561658	3.67182	4.04904	2.94724	3.11885
Gm32618	3.09238e-07	0.400188	0.232	0.075	0.00718298	0.107686	0.478484	0.186625	0.211403
Gm38116	3.12607e-07	0.278586	0.171	0.042	0.00726124	0.407873	0.285062	0.436065	0.0744118
Mdfi	3.84284e-07	0.423714	0.402	0.183	0.00892615	1.4025	0.767377	0.594841	0.537562
Gm45187	4.00527e-07	0.332728	0.183	0.049	0.00930344	0.127544	0.364608	0.0211381	0.0127652
Irf8	4.58492e-07	0.349957	0.354	0.142	0.0106499	0.0349767	0.624918	0.752952	0.600579
Pbx1	4.59212e-07	0.553606	0.976	0.796	0.0106666	11.1311	6.14706	8.94159	7.60774
Rps15a	4.96679e-07	0.293788	1	0.994	0.0115369	46.5509	43.196	23.4751	20.8351
Fn1	5.16783e-07	0.475523	0.902	0.682	0.0120038	8.37727	4.85259	8.41695	8.16876
Zfp58	5.20499e-07	0.190034	0.11	0.019	0.0120902	0.0547531	0.173714	0.0675923	0.0700041
St8sia2	5.37984e-07	0.305791	0.256	0.085	0.0124963	0.373611	0.417555	0.329918	0.264729
E030026E10Rik	5.67962e-07	0.442166	0.22	0.068	0.0131926	0.796546	0.546249	0.383727	0.486841
Wnt5a	5.86673e-07	0.496478	0.39	0.178	0.0136272	0.888805	0.877487	0.536475	0.890696
Prrx1	6.65572e-07	0.566819	0.329	0.14	0.0154599	1.24777	0.843065	0.913854	2.06414
Flrt2	9.43589e-07	0.488945	0.402	0.189	0.0219177	3.01388	0.961789	1.87168	1.21204
Rpl14	1.0632e-06	0.275979	1	0.999	0.024696	32.8928	38.0831	14.8637	14.3489
Efs	1.14679e-06	0.287371	0.244	0.081	0.0266376	0.274896	0.383944	0.31625	0.216171
Igdcc4	1.27336e-06	0.440983	0.268	0.099	0.0295775	0.553656	0.570847	0.467703	0.944517
Cxcl13	1.28046e-06	1.09563	0.171	0.046	0.0297425	0.761403	1.53351	0.588792	0.0587285
Rps27a	1.38771e-06	0.277457	1	0.999	0.0322337	46.864	45.1187	28.9852	28.6313
Lrrk1	1.52171e-06	0.301186	0.244	0.082	0.0353462	0.172992	0.411813	0.320371	0.347677
P3h2	1.54021e-06	0.386122	0.232	0.077	0.035776	0.205057	0.484015	0.0815044	0
6330403K07Rik	1.99978e-06	0.448494	0.573	0.33	0.0464508	3.23223	1.41576	0.656737	0.591801
Nnat	2.04502e-06	0.671682	0.329	0.146	0.0475018	2.09757	1.21007	0.163631	0.187198
Galnt3	2.54567e-06	0.309835	0.195	0.06	0.0591309	0.0742327	0.367425	0.101893	0.374418
Commd7	2.8266e-06	0.465513	0.537	0.301	0.0656562	0.660174	1.12935	0.632938	0.499087
Rps26	3.10991e-06	0.354569	1	0.992	0.072237	40.5423	29.1367	22.7943	21.051
Tnc	3.16298e-06	0.392099	0.305	0.124	0.0734697	0.447329	0.654415	0.440947	0.234159
D630033O11Rik	3.26001e-06	0.318773	0.207	0.067	0.0757235	0.322247	0.391736	0.324338	0.114242
Lrriq1	3.48033e-06	0.395778	0.317	0.13	0.0808412	0.551472	0.73905	0.389299	0.619985
Rpl27a	3.54962e-06	0.293318	1	0.985	0.0824505	15.1125	14.1324	7.21541	7.19182
Acaa2	3.75929e-06	0.47566	0.707	0.449	0.0873208	1.87307	2.05978	3.07807	2.39046
Acox3	3.81398e-06	0.281489	0.159	0.043	0.0885911	0.0935463	0.301149	0.134109	0.210582
Pfn2	4.01002e-06	0.475397	0.549	0.323	0.0931446	2.92853	2.5675	4.26771	1.24317
Ctsl	4.38202e-06	0.362887	0.951	0.822	0.101786	2.95658	5.72959	7.21538	5.7028
Ntm	4.53881e-06	0.355428	0.378	0.173	0.105427	0.553828	0.764817	2.78629	3.63948
Ptch1	4.62891e-06	0.503021	0.427	0.216	0.10752	2.57743	1.04798	1.60664	1.92771
CT010467.1	4.67866e-06	0.66533	0.988	0.93	0.108676	5.31132	13.5571	21.5197	58.7252
Basp1	4.81059e-06	0.677255	0.829	0.663	0.11174	3.56987	4.79232	4.63733	2.07715
Ccdc80	5.30098e-06	0.608383	0.878	0.775	0.123131	6.51105	5.26302	14.9056	8.41727
Rps29	5.97731e-06	0.215125	1	0.999	0.138841	74.6204	57.3874	27.9309	21.9234
Tanc1	6.26639e-06	0.405022	0.573	0.328	0.145556	1.3141	1.21562	1.15032	1.38394
Phldb2	6.48472e-06	0.61987	0.512	0.333	0.150627	1.31905	1.59635	0.786992	0.967187
Marcks	6.51192e-06	0.465339	0.927	0.91	0.151259	10.7245	9.36993	9.85925	7.91423
Rps3a1	6.71434e-06	0.292468	1	0.997	0.155961	37.5342	32.7369	3.49241	3.38188
Dab2	6.96755e-06	0.438378	0.463	0.252	0.161842	1.35269	1.03031	0.712458	0.781377
St6galnac4	7.28574e-06	0.227146	0.183	0.056	0.169233	0.226522	0.270918	0.157987	0.273908
Ifitm1	7.6466e-06	0.410533	0.902	0.67	0.177615	0.987108	5.46754	5.76053	4.32666
Ajap1	7.86612e-06	0.244822	0.134	0.033	0.182714	0.0217234	0.263373	0.509991	0.7223
Pdgfra	8.3299e-06	0.608507	0.61	0.386	0.193487	1.50253	1.93935	9.80985	7.30879
Axin2	8.68385e-06	0.297607	0.183	0.058	0.201708	0.273456	0.341397	0.209305	0.292131
Serf1	8.7507e-06	0.493943	0.707	0.554	0.203261	2.8195	2.20469	1.65591	1.43135
Gjc2	9.1343e-06	0.247787	0.11	0.024	0.212172	0.0222026	0.226379	0.455439	0.666996
Rps20	9.28446e-06	0.289183	1	0.996	0.215659	34.9232	27.7649	33.4328	32.7664
Bst2	9.29393e-06	0.544111	0.768	0.563	0.215879	1.16242	4.04461	2.43278	1.33318
Bcl2	9.43199e-06	0.461147	0.5	0.29	0.219086	1.00193	1.18973	0.340927	0.556397
Fblim1	1.03873e-05	0.493602	0.634	0.434	0.241277	1.53601	1.905	1.03399	1.13966
Qpct	1.07485e-05	0.334652	0.146	0.04	0.249665	0.032713	0.371638	0.104285	0.504161
Tpm2	1.20713e-05	0.150948	0.89	0.774	0.280391	4.0557	5.52572	10.3688	10.8846
Dock4	1.21122e-05	0.380101	0.317	0.141	0.281342	0.390669	0.644411	0.281616	0.467162
Snai2	1.22302e-05	0.458037	0.524	0.306	0.284083	2.3209	1.38503	3.3202	3.08441
C730034F03Rik	1.24471e-05	0.181296	0.134	0.034	0.289121	0.0344217	0.198536	0.0388517	0.0225722
Eid1	1.25206e-05	0.538222	0.768	0.609	0.290828	2.71928	2.71146	3.78397	2.50314
Lgals1	1.46556e-05	0.428841	1	0.949	0.34042	36.4313	20.9946	17.5046	20.3769
Rps10	1.62914e-05	0.43969	0.902	0.896	0.378417	10.0456	6.98817	7.86285	8.71636
Gsta4	1.67244e-05	0.391328	0.537	0.317	0.388475	0.917732	1.25925	1.20948	0.784774
Csrp1	1.67373e-05	0.496053	0.878	0.769	0.388775	3.30302	6.19828	3.80836	3.00585
Synpo2	1.73136e-05	0.320277	0.256	0.102	0.40216	0.30528	0.483647	0.226065	0.280987
Rpl35a	1.76618e-05	0.271858	1	0.991	0.410249	23.391	29.9679	18.8907	16.7945
Zfp57	1.83913e-05	0.372321	0.341	0.168	0.427193	0.330747	0.665409	0.259687	0.271661
Tspan7	1.87727e-05	0.39368	0.451	0.25	0.436051	0.657377	0.920849	1.34214	0.884442
Alcam	1.94859e-05	0.336447	0.866	0.639	0.452619	3.74433	4.40448	2.18106	1.37584
Gm29683	2.21719e-05	0.165716	0.11	0.025	0.515008	0.054768	0.173021	0.70068	0.667442
Sncaip	2.35705e-05	0.351925	0.232	0.09	0.547496	0.924497	0.472739	0.244318	0.196994
Efemp2	2.50682e-05	0.379083	0.841	0.667	0.582285	2.23834	2.8179	2.64747	1.86861
Emilin1	2.56531e-05	0.38266	0.927	0.693	0.59587	3.28235	4.14849	3.46204	3.80459
Xist	2.56945e-05	0.32344	1	0.989	0.596831	9.04642	22.2172	0	0
Wnt11	2.58127e-05	0.258881	0.22	0.081	0.599578	0.207202	0.368057	0.0370206	0.174313
Gm11627	2.70943e-05	0.343607	0.293	0.127	0.629347	0.54091	0.576004	0.817048	0.764464
Rpl9	2.95702e-05	0.240158	1	0.998	0.686856	35.9363	37.9236	34.4476	32.9917
Atp2b1	3.06164e-05	0.378307	0.878	0.733	0.711159	6.2814	4.35982	14.9407	9.5486
Fkbp14	3.2721e-05	0.275049	0.317	0.144	0.760042	0.491354	0.50818	0.500071	0.649664
Cdc42ep3	3.37343e-05	0.406382	0.585	0.377	0.783579	2.80231	2.74045	1.61746	0.88524
Lurap1l	3.38948e-05	0.435719	0.317	0.154	0.787308	0.390157	0.742295	0.749727	0.459106
Ptx3	3.61365e-05	0.247562	0.207	0.076	0.83938	0.75398	0.36155	0.391114	0.172996
Cmbl	3.96237e-05	0.241003	0.171	0.056	0.920379	0.180227	0.296692	0.241089	0.0297011
Rflnb	3.99942e-05	0.400113	0.256	0.11	0.928986	0.488508	0.53847	0.549048	0.436992
Cd47	4.07066e-05	0.336704	0.695	0.486	0.945532	0.803651	1.83859	2.8587	2.95491
Hoxa11	4.16424e-05	0.472355	0.378	0.189	0.96727	0.7162	0.907221	0.799258	1.20975
Crppa	4.42281e-05	0.235543	0.195	0.07	1	0.223163	0.310561	0.382469	0.323894
Fbxo32	4.50464e-05	0.26802	0.146	0.044	1	0.259482	0.298879	1.76912	2.92623
Phactr1	4.84535e-05	0.197784	0.122	0.033	1	0.584989	0.205065	0.826671	0.136828
Plekhg1	5.0339e-05	0.344586	0.28	0.122	1	0.652445	0.566419	0.930912	0.586817
Gas1	5.08006e-05	0.474874	0.671	0.448	1	2.38018	2.30178	2.99818	4.26744
Lhfpl2	5.08613e-05	0.342767	0.341	0.167	1	0.412066	0.677485	0.4404	0.904935
Rpl10	5.17156e-05	0.213377	1	0.998	1	44.7089	52.6038	21.132	21.2972
Gpsm1	5.26256e-05	0.341573	0.268	0.12	1	0.222065	0.500575	0.223862	0.0710078
Rps5	5.75677e-05	0.232059	1	0.999	1	40.6662	51.0631	29.7484	31.9337
Rpl34	5.82599e-05	0.234857	1	0.992	1	22.096	24.6645	12.8629	10.0655
Sdk2	5.98046e-05	0.319492	0.207	0.081	1	0.615371	0.404629	0.839441	1.48337
Vim	6.05841e-05	0.264346	0.988	0.961	1	12.1441	13.9071	12.3295	13.5753
Fos	6.17173e-05	0.511675	0.939	0.863	1	10.6712	27.8949	17.6097	7.31342
Ly6h	6.2448e-05	0.39837	0.354	0.183	1	0.617851	0.830196	3.62854	4.37097
Pdlim2	6.65495e-05	0.385105	0.78	0.611	1	2.80313	2.82921	2.92887	0.826983
Chd3	6.73637e-05	0.364806	0.854	0.704	1	3.18574	2.9872	1.6978	2.09123
Gpx7	8.01375e-05	0.439657	0.537	0.357	1	2.10615	1.37117	2.06789	2.01422
Zfp738	8.21473e-05	0.231758	0.146	0.046	1	0.130308	0.266585	0.292843	0.320831
Crebzf	8.66815e-05	0.27441	0.195	0.075	1	0.23889	0.351435	0.632457	0.794278
Gulp1	9.00543e-05	0.390851	0.476	0.291	1	1.2683	1.05251	0.727974	0.690826
8030487O14Rik	9.08522e-05	0.28308	0.207	0.081	1	0.301737	0.383474	0.515126	0.255409
Wdr73	9.39913e-05	0.235119	0.146	0.047	1	0.18404	0.2699	0.0752544	0.156881
Gm10134	9.46972e-05	0.284797	0.195	0.074	1	0.307989	0.393201	0.520481	0.445761
Erlec1	9.62489e-05	0.41548	0.5	0.312	1	0.551259	1.11652	1.03813	0.992208
Nxn	9.95412e-05	0.366292	0.366	0.193	1	0.374594	0.713048	0.460903	0.53723
Hsd11b2	0.000100334	0.20499	0.134	0.04	1	0.49981	0.225973	1.20855	1.28104
Meis2	0.000103218	0.426832	0.927	0.853	1	5.98725	5.83092	10.775	11.8842
Epdr1	0.000103813	0.232049	0.134	0.041	1	0.14637	0.242341	0.324294	0.348757
Pgm5	0.000104452	0.366611	0.244	0.111	1	0.392924	0.506273	0.993495	1.06495
Rbp4	0.000107301	0.243608	0.134	0.04	1	0.139745	0.419778	0.621923	0.647136
Fam174b	0.000110166	0.21061	0.171	0.06	1	0.251573	0.260651	0.0651799	0.14261
Plcl2	0.000110378	0.150589	0.11	0.029	1	0.112071	0.157659	0.301198	0.201244
D430019H16Rik	0.000113811	0.176365	0.122	0.034	1	0.203467	0.193553	0.104708	0.0309092
Thbs1	0.000123289	0.338574	0.537	0.331	1	1.46919	1.49971	0.995977	0.558922
Rpl29	0.000126568	0.588603	0.756	0.626	1	1.32538	8.68901	9.58347	8.62051
Gm5905	0.000129828	0.177829	0.11	0.03	1	0.068745	0.178349	0.140741	0.0286315
Shld1	0.000133943	0.206036	0.11	0.03	1	0.0994282	0.20274	0.197573	0.225678
Rplp1	0.000139991	0.215656	1	0.998	1	44.1322	30.4639	37.069	36.8982
Icosl	0.000141802	0.302167	0.146	0.049	1	0.0683127	0.327125	0.264228	0.0309658
Phyh	0.000146018	0.350491	0.305	0.152	1	0.252275	0.585787	0.722548	0.618031
Pibf1	0.00015225	0.27627	0.256	0.118	1	0.178324	0.451286	0.407737	0.594518
mt-Nd2	0.000152855	0.321826	1	0.974	1	21.481	13.1812	23.3451	30.7798
Cyp27a1	0.000165015	0.186871	0.134	0.041	1	0.0798362	0.223963	0.35089	0.328692
Cyp7b1	0.000166923	0.49397	0.354	0.2	1	0.715145	0.95341	0.449829	0.455179
Aff3	0.000171417	0.230582	0.22	0.091	1	0.636958	0.353125	0.38252	0.483751
Colec12	0.000182022	0.375129	0.829	0.675	1	0.917731	3.0242	2.76379	2.20584
Serinc5	0.000190692	0.203307	0.11	0.031	1	0.0988195	0.202499	0.203616	0.12609
Eif4ebp1	0.000192066	0.467851	0.622	0.446	1	1.81953	1.76587	1.87077	1.05855
Cpz	0.000194844	0.196968	0.11	0.031	1	0.0798433	0.20524	0.0579789	0.0894241
Pdcd4	0.000198436	0.42804	0.585	0.407	1	4.87388	1.59284	2.26086	1.65527
Lgi2	0.000212187	0.260256	0.171	0.064	1	0.207403	0.333605	2.2561	2.02873
Ntn3	0.000214844	0.220803	0.134	0.043	1	0.515472	0.248333	0.251688	0.205104
Anpep	0.000218768	0.166545	0.11	0.031	1	0.157137	0.177626	0.164571	0.23039
Gm15270	0.000220492	0.26799	0.244	0.107	1	0.219818	0.434933	0.287773	0.098266
Trps1	0.000222727	0.333504	0.305	0.154	1	0.941103	0.662523	0.196781	0.914336
Tshz3	0.000232421	0.276995	0.232	0.105	1	1.32767	0.408546	1.29743	1.21254
Rpl39	0.000247766	0.215557	1	0.995	1	56.3511	38.1968	34.7478	26.5135
Fkbp9	0.000272699	0.339733	0.732	0.574	1	1.47778	2.0573	1.15877	1.02991
Syt13	0.000276381	0.224562	0.122	0.037	1	0.130929	0.247679	0.160852	0.371916
Tbxa2r	0.000279547	0.154225	0.134	0.043	1	0.498461	0.200772	0.129681	0.0248852
Cep95	0.000294728	0.210427	0.171	0.064	1	0.122354	0.271696	0.166729	0.217683
Brd9	0.000295973	0.416262	0.573	0.408	1	1.09325	1.39856	0.63765	0.489416
Rpl37a	0.000298605	0.190095	1	0.997	1	59.2425	50.8902	27.7928	21.7341
Rpl17	0.000299215	0.21343	1	0.997	1	35.1563	41.0494	20.6339	20.555
Rps7	0.000311862	0.21974	1	0.997	1	31.8688	35.6879	21.5106	22.8171
Tut4	0.000316688	0.37344	0.561	0.392	1	1.36213	1.34374	2.07238	1.85011
Rpl30	0.00032586	0.274146	0.988	0.976	1	12.0004	11.4118	12.4311	9.66153
Cntfr	0.000330704	0.347344	0.354	0.193	1	1.05523	0.685612	0.938707	0.630055
Olfml1	0.000331434	0.375679	0.268	0.134	1	0.495553	0.596155	0.93325	0.537916
B230118H07Rik	0.00034275	0.463266	0.354	0.211	1	0.620068	0.8319	0.420633	0.26292
Pth1r	0.000407939	0.41633	0.451	0.28	1	1.09131	1.03277	1.07877	0.890603
Pknox2	0.000412573	0.157688	0.11	0.033	1	0.181119	0.171813	0.200848	0.121631
Ghr	0.00042944	0.267573	0.512	0.316	1	0.979286	0.972059	0.680779	0.456648
Mrps24	0.000431933	0.316026	0.646	0.493	1	1.96073	1.51969	2.1183	1.68014
Sap30l	0.000438382	0.295178	0.232	0.108	1	0.301707	0.416724	0.962638	0.833767
Dipk2a	0.000446246	0.283788	0.439	0.262	1	1.31788	0.889809	1.23915	0.826204
Mapk8ip1	0.000449835	0.236887	0.268	0.131	1	0.56945	0.434946	0.345909	0.288672
Rasl11b	0.000454107	0.503231	0.402	0.239	1	0.569677	1.1584	0.69201	0.6112
Rp9	0.000465231	0.294002	0.756	0.575	1	1.36085	1.91261	1.84252	1.57474
Tmem126b	0.000467163	0.302374	0.244	0.118	1	0.215587	0.452405	0.408822	0.21011
Ndufv3	0.000475377	0.339389	0.78	0.663	1	2.16473	2.55441	1.74279	1.96683
Phtf1	0.000490567	0.265753	0.256	0.126	1	0.369416	0.436731	0.152786	0.0870403
Srpx	0.000520664	0.353942	0.354	0.206	1	0.51103	0.779317	0.672824	0.294096
Hspb11	0.000524754	0.37396	0.512	0.354	1	0.76825	1.1559	0.616458	0.5895
Myocd	0.000544296	0.230335	0.11	0.033	1	0.0598045	0.236739	0.158407	0.269851
Stox2	0.000546826	0.240113	0.22	0.098	1	0.354398	0.38718	0.435969	0.803729
Use1	0.000550716	0.353911	0.829	0.735	1	2.09551	3.29004	2.1839	1.69104
Zfp934	0.000557289	0.243248	0.146	0.054	1	0.107995	0.279998	0.119061	0.196535
Tgfb1i1	0.000566902	0.336291	0.695	0.533	1	1.83262	1.95436	3.31919	3.29131
Sapcd1	0.000590422	0.166134	0.122	0.04	1	0.465748	0.191807	0.0734563	0.140204
Prkar1b	0.00060954	0.262747	0.244	0.119	1	0.333326	0.421611	0.257294	0.170787
Rpl31	0.000616379	0.240943	1	0.995	1	32.9581	21.0225	5.57171	4.31032
Rps16	0.000669502	0.184199	1	0.998	1	33.9651	41.4337	25.5209	26.0993
Flna	0.000679804	0.393908	0.732	0.61	1	4.1509	2.61831	4.90706	6.10976
Tmem42	0.000679933	0.255747	0.159	0.064	1	0.15307	0.296145	0.322782	0.275422
Rpl23a	0.000684311	0.243014	1	0.996	1	40.6194	29.0688	7.17978	7.90909
Esyt1	0.00069482	0.324302	0.28	0.15	1	0.281482	0.567389	0.372747	0.515195
Macroh2a2	0.000702898	0.414787	0.61	0.473	1	2.10753	1.69862	0.794943	0.743445
Amigo2	0.000703456	0.311288	0.183	0.079	1	0.272114	0.385169	0.0751287	0.0630158
Fzd2	0.000720586	0.365328	0.341	0.203	1	1.16196	0.771251	1.5592	1.42595
Polr2f	0.0007241	0.325645	0.707	0.555	1	1.61292	1.78462	2.16574	1.98793
Tnik	0.000741552	0.181895	0.122	0.041	1	0.127241	0.209792	0.160786	0.272865
Tomm5	0.000748217	0.340974	0.61	0.455	1	1.71757	1.4763	1.39595	1.18704
Gm8730	0.000779897	0.506918	0.573	0.435	1	0.733659	2.08695	0.705357	0.938448
1700123O20Rik	0.000783168	0.309514	0.451	0.288	1	0.575374	0.883797	0.520465	0.470405
Acvr2a	0.000784002	0.256928	0.207	0.095	1	0.187138	0.381739	0.40224	0.286266
Rac3	0.000809508	0.272614	0.305	0.164	1	0.870646	0.553272	0.69277	0.42402
Otulinl	0.000809979	0.308388	0.195	0.09	1	0.401609	0.426099	1.35183	1.17749
Lnpk	0.000819429	0.277376	0.28	0.144	1	0.362892	0.527582	0.383425	0.866584
Gm42993	0.000835228	0.229114	0.146	0.055	1	0.162828	0.275442	0.344547	0.53874
Mthfs	0.000842915	0.341124	0.22	0.109	1	0.16383	0.457772	0.279957	0.207826
Lancl3	0.000858766	0.125296	0.11	0.034	1	0.0365523	0.161952	0.0152464	0.0323574
Zfyve21	0.000871018	0.371606	0.354	0.214	1	0.793035	0.777203	0.741062	0.706289
Syne1	0.00089509	0.198321	0.28	0.141	1	0.207381	0.431681	0.63	0.70434
Septin11	0.000905724	0.35867	0.854	0.77	1	2.75296	4.09381	1.75498	2.0186
Pafah1b3	0.000914579	0.356442	0.598	0.442	1	1.56305	1.49922	1.02112	0.941849
Ndufa2	0.000951695	0.296944	0.927	0.872	1	5.68707	4.69525	2.54572	2.15213
B4galt7	0.000968242	0.285526	0.183	0.079	1	0.275928	0.37175	0.133246	0.157144
Bhlhe22	0.000985685	0.19566	0.11	0.035	1	0.161135	0.227536	0.175223	0.213949
Srek1ip1	0.0010603	0.349288	0.415	0.273	1	0.747401	0.916944	0.749461	0.645142
Ecsit	0.00108793	0.259881	0.256	0.135	1	0.283572	0.456437	0.294681	0.321304
Sp3os	0.0011183	0.36007	0.183	0.082	1	0.320665	0.439773	0.332255	0.214051
Rps4x	0.00119227	0.174328	1	0.998	1	45.404	51.0866	41.4162	37.7687
Mccc2	0.00120462	0.226412	0.232	0.114	1	0.255389	0.377679	0.295552	0.37688
Fbn1	0.00123928	0.182626	0.598	0.404	1	1.21427	1.16735	2.64088	2.55856
Dst	0.00129788	0.231859	0.329	0.188	1	0.56214	0.587144	1.44814	1.94976
Hyi	0.00130248	0.294396	0.28	0.155	1	0.378938	0.516449	0.80839	1.22008
Rplp2	0.00133016	0.205756	1	0.997	1	41.2026	29.7849	14.643	13.6222
Ftsj3	0.00133655	0.286611	0.207	0.098	1	0.225587	0.393869	0.218522	0.154011
Zfp503	0.00139885	0.355581	0.476	0.325	1	2.12368	1.2336	2.52054	2.22181
Zfp157	0.00140116	0.242843	0.232	0.113	1	0.397799	0.419823	0.549658	0.358166
Ntpcr	0.00146605	0.281087	0.159	0.068	1	0.252775	0.337194	0.30936	0.420414
Pfdn5	0.00146811	0.219391	0.976	0.971	1	6.8183	8.34666	7.21467	5.05088
Tbc1d24	0.0014802	0.178296	0.122	0.044	1	0.181036	0.207068	0.178491	0.277363
Ntf3	0.00149439	0.205137	0.11	0.037	1	0.18084	0.228313	0.518248	0.13622
Efnb1	0.00153647	0.299016	0.415	0.268	1	1.9484	0.856055	1.30737	1.22869
Nid2	0.00171898	0.35288	0.451	0.311	1	2.02359	1.03329	1.16573	0.670653
Banp	0.00176524	0.291045	0.293	0.165	1	0.293837	0.531075	0.296516	0.472121
Rps18	0.0017733	0.197986	1	0.998	1	24.7036	37.4097	23.9336	25.7455
Adamts7	0.00179249	0.308372	0.232	0.118	1	0.231195	0.489149	0.21196	0.210262
Cyb561d2	0.00180456	0.267159	0.207	0.101	1	0.229668	0.388961	0.163863	0.330198
Foxp2	0.00182509	0.217281	0.195	0.089	1	0.54991	0.363584	0.108323	0
Eef1g	0.00187441	0.237002	1	0.973	1	14.5611	14.0807	4.98759	6.19361
Arl3	0.00188735	0.269575	0.598	0.449	1	0.754711	1.2948	1.13363	1.12594
Rpl6	0.00196356	0.160993	1	0.997	1	38.2239	38.6209	22.8402	21.4642
Kif3a	0.00198121	0.308748	0.451	0.323	1	0.423808	0.953671	0.896521	1.08693
Wdr6	0.00198226	0.245217	0.28	0.148	1	0.625842	0.478557	0.525534	0.713438
Metap1d	0.00203091	0.308562	0.244	0.13	1	0.13412	0.50029	0.505346	0.586035
Dgat2	0.00203669	0.238576	0.183	0.085	1	0.0886615	0.351884	0.0579591	0.0905844
Rpl13	0.00203826	0.198275	1	1	1	54.301	68.9269	42.6194	44.4975
Gm8624	0.00211488	0.227288	0.183	0.085	1	0.248009	0.331226	0.0837696	0.116173
Cacna1d	0.00212658	0.206082	0.11	0.039	1	0.210123	0.216111	0.669186	1.25077
Fbln7	0.0021313	0.241746	0.171	0.076	1	0.142863	0.351795	0.305546	0.137537
Lpar1	0.00215032	0.35298	0.39	0.257	1	0.899518	0.961791	0.882329	1.05137
Arxes2	0.00215566	0.304952	0.268	0.148	1	0.42166	0.553948	0.211714	0.244957
Aprt	0.00218776	0.316712	0.756	0.572	1	2.6282	2.21571	3.51713	4.1498
Col8a2	0.00219563	0.286065	0.256	0.135	1	0.445408	0.538585	0.161349	0.203071
Armcx6	0.0021996	0.222865	0.256	0.138	1	0.41507	0.440114	0.351095	0.52261
Comt	0.00225262	0.321938	0.707	0.542	1	1.15542	1.84982	1.32481	1.17666
Nav1	0.00228971	0.325198	0.268	0.148	1	0.534164	0.570842	1.84602	3.02142
Micu2	0.00229984	0.288447	0.305	0.176	1	0.428563	0.574835	0.435895	0.558824
Add3	0.00235804	0.296791	0.622	0.477	1	1.1375	1.62839	2.11468	2.80599
Cnot8	0.00237423	0.312222	0.28	0.162	1	0.276908	0.59082	0.450641	0.390039
Pid1	0.00237705	0.185631	0.524	0.336	1	2.287	1.15946	1.83852	2.3273
Gm1673	0.00238229	0.38588	0.451	0.316	1	1.53724	1.0503	1.15392	0.668642
Actn1	0.00238309	0.300812	0.829	0.751	1	2.14669	3.46883	2.03234	1.7579
Syne2	0.00238846	0.308113	0.463	0.307	1	0.524092	0.981891	1.03467	1.19386
Trim11	0.00244148	0.161429	0.11	0.039	1	0.127059	0.181814	0.0857997	0.236909
Ankra2	0.00244447	0.249919	0.244	0.132	1	0.386516	0.432529	0.287263	0.483566
Tln2	0.00245666	0.334726	0.378	0.242	1	0.527411	0.79932	1.19232	1.32369
Fxyd6	0.00247126	0.27307	0.524	0.37	1	1.37848	1.32961	1.2024	0.694166
Gli1	0.00247885	0.191946	0.195	0.092	1	0.47285	0.311031	0.456263	0.357838
Socs2	0.00252595	0.314785	0.61	0.447	1	0.374084	1.56501	0.673593	1.07534
Zc3h6	0.00253899	0.157218	0.11	0.039	1	0.0449591	0.176546	0.201452	0.120459
Zfp637	0.00260014	0.345341	0.366	0.241	1	0.833391	0.810768	0.879093	1.121
Fkbp7	0.00260727	0.305242	0.537	0.41	1	1.09153	1.28247	0.98339	1.15861
Maged1	0.00264648	0.288107	0.817	0.743	1	3.17295	3.38051	2.58326	3.02419
Rcn3	0.00265802	0.232756	0.878	0.798	1	4.49516	4.0885	3.60108	3.57542
Ndufaf1	0.00271889	0.223096	0.134	0.054	1	0.131843	0.271923	0.225231	0.276387
Acadsb	0.00275416	0.263378	0.476	0.323	1	0.659463	0.948956	0.90985	0.774361
Col27a1	0.00279079	0.241895	0.268	0.151	1	0.440369	0.495217	0.582417	0.393117
Kif26b	0.0027936	0.220482	0.232	0.12	1	0.72141	0.424272	1.46904	1.57064
Aagab	0.00279854	0.132304	0.11	0.039	1	0.0524172	0.160164	0.0620879	0.063047
Isoc1	0.00280092	0.397339	0.5	0.39	1	1.36399	1.39351	2.40867	2.12294
Il33	0.0028259	0.261467	0.378	0.22	1	0.72759	1.04875	0.619728	1.54471
Postn	0.00286334	0.715852	0.378	0.26	1	2.12894	2.53432	7.9472	4.43321
Angptl2	0.00286513	0.243167	0.354	0.214	1	0.64075	0.672937	0.648648	0.70349
Hsdl1	0.0028903	0.133284	0.11	0.039	1	0.0699922	0.163891	0.0869988	0.137482
Adamts2	0.00300014	0.24033	0.244	0.127	1	0.318597	0.488104	0.661431	0.861225
Gstm2	0.0030102	0.329827	0.402	0.262	1	0.876983	0.883372	1.84523	1.103
Enho	0.00301519	0.225193	0.207	0.104	1	0.742595	0.370755	0.694196	0.422633
Drosha	0.00302208	0.20624	0.195	0.095	1	0.331191	0.314168	0.233271	0.160808
Bgn	0.00307719	0.148801	0.939	0.834	1	4.03231	6.18427	4.52396	3.57515
Ifi27l2a	0.00309682	0.15962	0.317	0.177	1	0.0584282	1.01927	2.57373	1.88507
Twnk	0.00311128	0.15083	0.11	0.04	1	0.0725101	0.177395	0.0752627	0.194858
Prpf4b	0.00329385	0.252283	0.732	0.613	1	2.0904	2.04444	1.72306	1.78508
Rnf122	0.0033181	0.40549	0.28	0.164	1	0.308268	0.692521	0.775316	0.304448
Hif3a	0.00332197	0.184459	0.146	0.063	1	0.275118	0.261041	0.0419767	0.032821
Rtn2	0.0033442	0.205358	0.22	0.111	1	0.352882	0.37462	0.424543	0.385871
Eepd1	0.00337652	0.170545	0.171	0.077	1	0.0496014	0.27993	0.0756314	0.119382
Pja1	0.00353347	0.325065	0.622	0.487	1	1.43169	1.75543	1.79547	1.65541
Knop1	0.0035518	0.248551	0.463	0.312	1	1.42919	0.915689	0.594501	0.58911
Rps14	0.0036001	0.151217	1	0.997	1	52.7075	62.8101	33.6998	31.2028
Rpl36a	0.00366966	0.194313	1	0.994	1	27.2408	23.5238	13.2396	11.5961
Rbp1	0.00370174	0.213705	0.866	0.692	1	5.38161	3.76145	5.33626	5.38137
Tmem234	0.00373297	0.222875	0.793	0.67	1	1.69062	2.20122	1.69642	1.34176
Nav3	0.0038207	0.202354	0.268	0.141	1	0.532539	0.569594	3.13188	2.02493
Ubxn8	0.00387697	0.21547	0.195	0.099	1	0.124444	0.321163	0.274303	0.274615
Plpp3	0.00389129	0.203422	0.402	0.251	1	0.78663	0.876311	2.32281	3.72115
Rps8	0.00390753	0.173578	1	0.999	1	59.6463	57.4711	47.0046	46.3894
Evc2	0.00390988	0.18931	0.146	0.065	1	0.13141	0.242847	0.132853	0.205865
Rrnad1	0.00391244	0.228078	0.183	0.089	1	0.195048	0.342242	0.293535	0.456367
Lmod1	0.00412168	0.288242	0.159	0.074	1	0.0631675	0.429339	0.518437	0.602945
Nsa2	0.00417092	0.302435	0.756	0.674	1	3.30876	2.45646	3.31448	2.76698
Ufsp2	0.00422999	0.265845	0.354	0.229	1	0.574689	0.663819	0.639665	0.66049
Oaf	0.00423797	0.242184	0.561	0.391	1	1.59629	1.33119	0.880382	1.19689
Ift52	0.00427384	0.24271	0.244	0.136	1	0.241372	0.423911	0.248913	0.329676
Tmem230	0.00435162	0.240199	0.366	0.234	1	0.384383	0.643581	0.504328	0.659056
Cnn1	0.00448911	0.0104675	0.171	0.078	1	0.382838	0.587178	0.775445	1.26822
Rpl32	0.00450467	0.155617	1	0.999	1	46.8065	52.2833	32.0297	31.0051
Lsm10	0.00451768	0.232976	0.28	0.166	1	0.487584	0.481839	0.556803	0.299797
Mmab	0.00455387	0.135936	0.134	0.056	1	0.225363	0.188152	0.0924893	0.0827995
Nfu1	0.00461937	0.353389	0.39	0.274	1	0.529296	0.844976	0.523729	0.529653
Rae1	0.00463259	0.272476	0.402	0.272	1	0.444027	0.750867	0.380939	0.419352
Lhpp	0.00463814	0.159915	0.122	0.05	1	0.155755	0.193966	0.176743	0.156195
Tmem176b	0.00467529	0.279309	0.659	0.541	1	2.13999	2.30453	4.16295	2.8911
Rarb	0.00467804	0.252079	0.354	0.226	1	0.831153	0.679786	0.612415	0.392747
Idh3b	0.00469203	0.296902	0.573	0.464	1	1.10767	1.34945	0.908328	1.12634
Tcf3	0.00476972	0.288282	0.5	0.359	1	1.28689	1.0286	0.706887	0.866826
Clybl	0.00478377	0.207638	0.146	0.067	1	0.268473	0.263712	0.256538	0.326998
Tnfaip8	0.00479726	0.24871	0.317	0.197	1	0.695286	0.61067	0.988189	0.731008
Naaa	0.00479761	0.174742	0.183	0.089	1	0.0841617	0.297146	0.178301	0.105802
Usf1	0.0048138	0.222295	0.244	0.132	1	0.460068	0.399156	0.348933	0.335837
Gtpbp8	0.00483573	0.210894	0.122	0.05	1	0.198635	0.238329	0.254951	0.36694

## Sheet: IM(#2)
	p_val	avg_log2FC	pct.1	pct.2	p_val_adj	ave.exp(E15.5)	ave.exp(P0)	ave.exp(iSP1)	ave.exp(nd-iS1)
Cpxm2	9.71e-91	1.61867	0.678	0.028	2.26e-86	0.226935	2.31492	1.83292	1.8234
Rtn1	2.93e-87	1.68195	0.695	0.033	6.82e-83	0.311136	2.53026	0.277267	0.310954
Nrxn3	1.46e-80	1.63659	0.729	0.044	3.4e-76	4.02	2.47484	4.81452	4.738
Corin	1.12e-70	1.34505	0.729	0.056	2.6e-66	0.546854	1.79584	1.39433	0.611505
Grem2	9.71e-69	0.738757	0.356	0.005	2.25e-64	0.274314	0.679277	0.303461	0.404198
Apcdd1	7.98e-64	1.89482	0.881	0.114	1.85e-59	4.87639	3.48543	1.65059	1.72473
Adamts17	1.2e-61	1.07192	0.508	0.025	2.79e-57	0.47309	1.18164	1.06391	1.45905
Cxcl14	2.63e-59	2.31472	0.881	0.117	6.12e-55	0.4173	7.44213	4.32057	4.0477
Nav3	5.99e-57	1.46263	0.864	0.111	1.39e-52	1.03548	2.48122	8.79745	7.4208
Gm48898	1.23e-55	0.758131	0.441	0.02	2.85e-51	1.36651	0.74731	0.715997	1.00408
Crym	1.11e-53	1.25252	0.39	0.015	2.57e-49	0.262173	1.45702	0.817948	1.0253
Wnt4	7.3e-53	2.73864	0.932	0.201	1.69e-48	5.61369	9.03201	8.31416	2.9763
Cck	4.57e-52	1.49957	0.492	0.031	1.06e-47	1.37375	2.05921	2.76661	0.631248
Gas6	1.52e-50	2.21485	0.983	0.217	3.53e-46	5.14986	7.35666	9.71636	10.4844
Col15a1	4.49e-48	2.09676	0.932	0.197	1.04e-43	2.68624	6.62805	9.92906	11.5024
Lef1	7.51e-47	1.34818	0.763	0.102	1.74e-42	1.71555	2.21442	0.960008	0.518086
Gap43	1.26e-46	0.831232	0.271	0.006	2.92e-42	3.16972	0.812624	0.0183169	0.127197
Pfn2	4.48e-44	2.41929	1	0.303	1.04e-39	10.6905	10.4993	9.83713	10.0245
Cpq	1.12e-42	1.22008	0.831	0.14	2.6e-38	0.830316	1.96761	1.12361	1.09421
Dach2	2.16e-42	0.993779	0.627	0.071	5.03e-38	1.46542	1.26926	2.61787	1.07533
Dpp6	3.46e-42	0.524583	0.322	0.013	8.04e-38	1.11984	0.477049	0.609773	0.436024
Pdgfrl	1.47e-40	1.07611	0.576	0.065	3.41e-36	0.0574434	1.41127	0.636321	1.1165
Gng2	2.46e-40	1.75664	0.915	0.237	5.71e-36	2.43796	4.0232	2.9398	3.26834
Col9a2	5.72e-40	0.654667	0.356	0.02	1.33e-35	0.608571	0.62964	0.353837	0.354412
Nts	9.82e-40	2.8462	0.559	0.065	2.28e-35	3.746	13.0742	4.4285	4.4174
Alx1	2.68e-39	1.58666	0.881	0.184	6.23e-35	3.49251	3.46528	7.6739	5.18992
Stc2	2.69e-39	0.51992	0.305	0.013	6.24e-35	0.053342	0.472734	0.114611	0.0524681
Trps1	4.86e-39	1.03496	0.78	0.131	1.13e-34	3.76769	1.61133	1.19798	1.88119
Fst	9.36e-39	0.852509	0.322	0.016	2.17e-34	0.174143	0.871487	0.0177812	0
Thy1	1.14e-38	1.63977	0.864	0.194	2.64e-34	3.21223	3.85458	2.53425	2.08028
Col18a1	1.4e-37	1.46647	0.814	0.156	3.25e-33	2.8831	2.86177	0.785034	0.515008
Epha4	2.03e-36	1.12047	0.678	0.1	4.71e-32	4.55765	1.6993	3.36678	1.18601
Map1b	8.99e-36	1.53155	0.78	0.153	2.09e-31	1.86173	3.05792	1.02708	3.20538
Igfbp2	1.71e-35	2.02669	0.881	0.234	3.98e-31	4.88033	6.59668	0.321782	0.485378
Stra6	1.8e-35	0.666587	0.356	0.024	4.17e-31	1.39817	0.646864	0.56109	0.326687
Nrsn2	2.38e-35	0.397198	0.186	0.003	5.52e-31	0.274514	0.321614	0	0
Nkd1	8.97e-35	1.86689	0.983	0.355	2.08e-30	6.2549	6.04303	7.06185	4.74258
Ncam1	6.2e-34	2.08017	1	0.483	1.44e-29	13.4517	12.6001	15.886	10.9275
Palld	3.01e-33	1.83347	0.932	0.328	6.98e-29	8.2099	6.3715	22.4847	14.7372
Edn3	4.6e-33	0.847596	0.508	0.061	1.07e-28	0.335398	1.02039	0.175147	0.168347
Tbx3os1	5.46e-33	0.776064	0.492	0.056	1.27e-28	1.76696	0.891754	1.31688	0.857144
Negr1	6.16e-32	1.04619	0.746	0.147	1.43e-27	3.53041	1.69101	2.83894	2.03909
Htra3	3.8e-31	1.48739	0.644	0.121	8.82e-27	0.0942283	2.46329	0.37529	0.620506
Dach1	1e-30	1.06497	0.746	0.151	2.33e-26	2.21524	1.73489	2.36981	2.00202
Soga3	2.45e-30	0.221689	0.153	0.002	5.68e-26	0.096905	0.169492	0.163808	0.0583326
Foxl1	2.42e-29	0.739626	0.559	0.082	5.63e-25	1.04948	0.913678	0.569769	0.35746
Ltbp1	4.2e-29	1.2497	0.746	0.171	9.75e-25	2.06077	2.42871	4.10987	3.18722
Slc17a8	1.71e-28	0.290957	0.186	0.006	3.96e-24	0.298022	0.234259	0.514158	1.13075
Nkd2	2.8e-28	0.886799	0.593	0.104	6.5e-24	0.520439	1.19814	0.863208	0.233659
Gata2	1.29e-27	0.625533	0.492	0.068	2.99e-23	1.49131	0.749299	0.522259	1.06872
Fgf13	4.05e-27	0.431769	0.237	0.013	9.41e-23	0.855772	0.37123	0.38095	0.180353
Kcnip1	9.37e-27	0.441824	0.271	0.019	2.18e-22	0.105685	0.399574	0.63523	0.494573
Prom1	2.69e-26	1.00204	0.576	0.109	6.25e-22	0.749359	1.40876	0.783472	0.722516
Cpa6	4.24e-26	0.339876	0.22	0.011	9.85e-22	0.356466	0.298395	0.0525205	0.234901
Prxl2a	1.1e-25	1.22291	0.695	0.164	2.55e-21	1.71689	2.07189	0.933743	0.919119
Dclk1	1.81e-25	1.04519	0.746	0.181	4.19e-21	1.07749	2.04169	3.04752	6.56551
Kif26b	2.16e-25	1.06344	0.559	0.104	5.01e-21	2.36443	1.44598	2.08585	2.03884
Lrriq1	7.3e-24	0.925314	0.593	0.119	1.7e-19	1.61988	1.45252	1.33598	0.643509
Tagln	8.36e-24	1.43879	0.966	0.402	1.94e-19	5.69537	16.9521	19.6788	24.6715
Col23a1	3.66e-23	0.728147	0.475	0.077	8.5e-19	2.58273	0.898548	3.88913	2.34896
Sema3c	3.85e-23	0.916402	0.61	0.133	8.94e-19	4.36933	1.44399	0.317451	0.448408
Penk	4.01e-23	1.52146	0.983	0.373	9.32e-19	11.1904	22.42	5.54397	6.45265
Adamts18	5.27e-23	0.501372	0.288	0.027	1.22e-18	0.410688	0.491847	0.947588	0.507644
Sorcs1	6.5e-23	0.325813	0.237	0.017	1.51e-18	0.0668967	0.28431	0.00667386	0.0144791
Kcnma1	6.69e-23	0.29622	0.237	0.017	1.55e-18	0.141828	0.253672	1.74131	1.08987
Plekha5	7.98e-23	1.00533	0.814	0.263	1.85e-18	4.26608	2.07393	4.99035	2.93758
Nnat	5.19e-22	0.677032	0.627	0.134	1.2e-17	2.30844	1.24362	0.308184	0.500752
Scube1	5.35e-22	0.267113	0.203	0.012	1.24e-17	0.371209	0.228614	0.215852	0.205525
D630033O11Rik	1.34e-21	0.556086	0.407	0.059	3.11e-17	0.481533	0.629967	0.358252	0.37826
Cux2	1.98e-21	0.551583	0.322	0.037	4.6e-17	0.671681	0.551961	0.607981	0.259536
Pla2g7	2.37e-21	1.0769	0.763	0.239	5.5e-17	1.13867	2.20311	1.09317	0.510024
Tgfbi	3.94e-21	1.33864	0.949	0.49	9.16e-17	1.86062	5.92749	1.15636	1.02494
Itm2a	6.25e-21	3.03474	0.814	0.318	1.45e-16	3.80753	18.0959	0.515106	1.85733
Ccnd1	7.01e-21	1.03309	0.881	0.325	1.63e-16	4.52956	2.87635	1.5757	1.33518
Me1	9.05e-21	0.462027	0.271	0.027	2.1e-16	0.058059	0.438586	0.0683822	0.0532111
Galnt3	1.17e-20	0.555542	0.373	0.053	2.71e-16	0.468126	0.61	0.751411	0.573979
Kcnd3	1.5e-20	0.587003	0.322	0.04	3.48e-16	0.917945	0.590825	1.44073	2.41381
Kcnd2	1.64e-20	0.598318	0.305	0.036	3.82e-16	0.186073	0.611811	0.350625	0.211735
Tnfrsf19	2.15e-20	0.293883	0.186	0.011	4.99e-16	0.52508	0.24543	0.322848	0.137681
Plpp3	2.24e-20	1.24352	0.746	0.236	5.21e-16	2.54973	2.64043	7.74915	4.66666
Atrnl1	6.65e-20	0.868171	0.678	0.189	1.54e-15	1.54366	1.50852	0.886656	1.32484
Glis1	1.45e-19	0.289316	0.22	0.018	3.38e-15	0.0817075	0.252378	0.134533	0.0454311
Notum	2.01e-19	0.216795	0.169	0.009	4.68e-15	0.840512	0.19317	0.0448443	0.0322348
Fzd10	2.14e-19	0.303882	0.203	0.015	4.97e-15	1.26127	0.271358	0.640472	0.548243
Plcb1	2.83e-19	0.848003	0.695	0.193	6.56e-15	1.2568	1.64562	1.70796	1.87902
Armh4	3.74e-19	0.319422	0.254	0.025	8.68e-15	0.18436	0.298267	0.264239	0.775869
Reep1	4.23e-19	0.370966	0.22	0.019	9.82e-15	0.152939	0.335328	0.250795	0.224128
Ptk7	8.97e-19	1.02104	0.847	0.355	2.08e-14	1.83911	2.44245	0.860944	0.717234
Vcan	1.26e-18	1.10676	0.746	0.253	2.92e-14	5.92306	2.51248	11.7308	13.2309
Sqor	1.27e-18	0.416618	0.339	0.048	2.95e-14	0.218314	0.435163	0.488222	0.362011
Flrt3	2.45e-18	0.493337	0.254	0.027	5.69e-14	0.660673	0.479878	0.145696	0.357861
Gm38285	2.65e-18	0.256028	0.186	0.013	6.16e-14	0.152634	0.221931	0.169181	0.0786994
Tmem100	3.54e-18	0.663249	0.305	0.041	8.21e-14	0.170264	0.692428	0.523072	0.566185
Aplp1	3.62e-18	0.636452	0.542	0.125	8.4e-14	0.395118	0.882132	0.359045	0.313591
Sct	4.57e-18	0.789403	0.492	0.105	1.06e-13	1.8207	1.12246	3.51324	1.65152
Tpbg	5.71e-18	0.985404	0.508	0.122	1.33e-13	1.94946	1.39648	0.478785	0.205402
Pdgfd	6.92e-18	0.568023	0.475	0.095	1.61e-13	0.362612	0.739544	0.37858	0.702268
2700046A07Rik	1.06e-17	0.26541	0.153	0.008	2.45e-13	0.0751463	0.215621	0.382855	0.129201
Heph	1.74e-17	0.541536	0.475	0.096	4.04e-13	0.776561	0.69572	0.648539	0.81562
Sema5a	2.03e-17	1.31231	0.831	0.416	4.71e-13	4.97434	3.97026	11.2622	13.6892
Rassf9	3.27e-17	0.862476	0.39	0.071	7.6e-13	1.614	1.0956	0.342022	0.634204
Fgfr2	6.23e-17	0.706169	0.508	0.122	1.45e-12	1.43303	0.975503	0.712185	0.556023
Nid2	1.23e-16	0.764798	0.797	0.295	2.86e-12	1.74288	1.66234	1.09076	0.741475
Cavin2	1.4e-16	0.65205	0.373	0.066	3.25e-12	0.508286	0.811088	0.728316	0.51051
Frem1	1.46e-16	0.942857	0.763	0.272	3.4e-12	1.54208	2.10122	2.09165	1.48275
Pde11a	1.47e-16	0.45252	0.254	0.031	3.41e-12	0.0670657	0.436462	0.108946	0.0421355
Nfat5	3.67e-16	0.896426	0.932	0.44	8.53e-12	7.2491	2.84389	7.92806	4.72855
Angpt4	7.03e-16	0.172344	0.136	0.007	1.63e-11	0.125556	0.136191	0.112563	0.0139704
Epb41l2	8.47e-16	1.14753	0.864	0.443	1.97e-11	6.81533	3.54789	4.60311	3.00021
Wnt11	1.05e-15	0.552514	0.39	0.075	2.44e-11	0.404843	0.660295	0.215824	0.229371
Nav1	1.06e-15	0.689661	0.525	0.137	2.45e-11	1.17836	0.995505	3.38097	2.78338
Myh11	1.17e-15	0.0374786	0.475	0.099	2.71e-11	0.29341	0.835688	3.10894	2.92028
Tmod2	2e-15	0.445719	0.305	0.048	4.64e-11	1.42253	0.474303	0.984998	0.901364
Nabp1	2.39e-15	0.595727	0.339	0.061	5.54e-11	1.05595	0.683718	0.373436	0.0506438
Mctp2	2.45e-15	0.496897	0.339	0.059	5.68e-11	0.381981	0.545382	0.424094	0.373385
Ckb	3.04e-15	0.811513	0.831	0.346	7.06e-11	2.6949	2.73576	2.38199	2.71897
Tmem45a	3.44e-15	0.953772	0.814	0.374	7.99e-11	0.422703	2.7539	0.636958	0.804188
Gnai1	3.75e-15	0.773063	0.627	0.202	8.71e-11	0.608045	1.40946	1.10869	1.61743
Phlda2	3.87e-15	0.610032	0.254	0.035	8.99e-11	0.420774	0.62893	0.43154	0
Gpm6b	4.71e-15	0.799843	0.797	0.331	1.09e-10	0.914661	2.08106	1.05745	1.78139
Col4a5	7.56e-15	0.394487	0.305	0.049	1.76e-10	0.201321	0.412096	0.639061	0.671579
Dner	8.65e-15	0.208704	0.136	0.008	2.01e-10	0.0264622	0.173722	0.0487394	0.236202
Tanc1	1.7e-14	0.819556	0.729	0.325	3.94e-10	2.2634	1.90643	1.93344	1.41789
Serinc2	2.5e-14	0.272108	0.203	0.022	5.81e-10	0.557089	0.250311	0.155243	0.128397
Mllt3	2.92e-14	0.849987	0.627	0.213	6.78e-10	0.761362	1.5494	1.00983	0.654803
Gnaq	3.55e-14	0.784061	0.847	0.409	8.24e-10	2.1353	2.18783	2.33246	2.02509
Serpinf1	4.4e-14	0.288262	0.339	0.061	1.02e-09	0.341624	0.388366	0.818359	2.28635
Ecscr	4.86e-14	0.574407	0.475	0.118	1.13e-09	0.273898	0.839318	0.0974624	0.10606
Calcrl	5.91e-14	0.692491	0.678	0.234	1.37e-09	0.724363	1.41586	1.45005	2.52066
Cav3	6.67e-14	0.203478	0.136	0.009	1.55e-09	0.017355	0.16933	0.137397	0.278159
Cthrc1	1.52e-13	0.467922	0.254	0.038	3.54e-09	0.430459	0.50515	0.0820056	0.122966
Csmd1	1.76e-13	0.157406	0.102	0.005	4.09e-09	0	0.122662	0	0
Adgrg2	1.93e-13	0.129106	0.102	0.005	4.48e-09	0.0316133	0.104215	0.0201851	0.0543183
Olfml3	3.34e-13	0.79356	0.915	0.458	7.75e-09	2.5566	3.80809	6.2852	6.60404
Pcsk5	3.62e-13	0.612894	0.458	0.122	8.42e-09	1.23532	0.888486	0.403599	0.27894
Gm42583	6.02e-13	0.324918	0.237	0.035	1.4e-08	0.774521	0.323279	0.497527	0.499241
Otulinl	7.82e-13	0.498062	0.373	0.082	1.82e-08	0.287893	0.619721	0.968782	0.547414
Prrx2	9.71e-13	0.630075	0.475	0.133	2.25e-08	0.975168	0.894093	0.68337	0.788491
Izumo4	1.17e-12	0.308866	0.203	0.026	2.71e-08	0.0339058	0.288405	0.187365	0.203056
Tmem108	1.26e-12	0.214789	0.169	0.018	2.92e-08	0.0910158	0.194604	0.117616	0.0384666
Dst	1.28e-12	0.537885	0.576	0.178	2.97e-08	0.829932	0.941174	1.62175	0.964258
Gm47026	2.21e-12	0.229811	0.136	0.011	5.12e-08	0.156322	0.195039	0.087354	0.0647461
Gm42716	2.46e-12	0.140744	0.102	0.006	5.71e-08	0	0.108971	0.0292575	0.0403669
Bdnf	2.71e-12	0.21055	0.102	0.006	6.31e-08	0.0700929	0.167788	0.163278	0.249594
Moxd1	3.69e-12	0.175138	0.119	0.008	8.56e-08	0.0723741	0.144074	0.243576	0.821087
Gm43847	3.92e-12	0.229568	0.153	0.015	9.11e-08	0.43079	0.201129	0.577997	0.728929
Thsd4	4.15e-12	0.44436	0.492	0.133	9.65e-08	1.07949	0.697266	0.612041	0.446643
Tmem26	5.67e-12	0.3078	0.186	0.023	1.32e-07	0.3981	0.286668	0.852539	0.966441
Pla2g4a	6.63e-12	0.745421	0.847	0.428	1.54e-07	0.960057	2.75201	3.84782	2.03226
Unc5b	7.57e-12	0.492851	0.525	0.155	1.76e-07	0.472689	0.823204	0.63994	0.662835
4930509H03Rik	7.71e-12	0.260071	0.203	0.028	1.79e-07	0.0147446	0.258967	0.384957	0.153818
Pcdh17	8e-12	0.45113	0.237	0.039	1.86e-07	0.287028	0.458899	0.0223606	0.126252
Wnt6	1.24e-11	0.260719	0.186	0.024	2.87e-07	0.348082	0.238114	0.466902	0.403165
Adra1b	1.32e-11	0.221372	0.169	0.02	3.06e-07	0.097325	0.205354	0	0
Rgs16	1.83e-11	0.619479	0.271	0.052	4.26e-07	0	0.706794	0.605519	0.314881
Rab40b	2.67e-11	0.333134	0.254	0.046	6.2e-07	0.289933	0.343876	0.12865	0.0581232
Ppm1n	3.11e-11	0.351101	0.203	0.03	7.23e-07	0	0.343197	0	0
Gna14	3.13e-11	0.405759	0.305	0.065	7.26e-07	0.514281	0.478864	0.47909	0.469931
Fat3	3.3e-11	0.346708	0.288	0.057	7.66e-07	0.811594	0.405467	1.23851	2.39132
Gm13470	3.48e-11	0.463165	0.475	0.138	8.09e-07	0.410403	0.723037	0.202862	0.203199
Wnt5a	3.6e-11	0.685017	0.508	0.176	8.36e-07	3.73207	1.13561	2.41637	4.81873
Tbx3	4.54e-11	0.851306	0.644	0.25	1.05e-06	2.79304	1.7682	3.31029	2.43581
Uba7	5.06e-11	0.425304	0.458	0.128	1.18e-06	0.516277	0.637343	0.333592	0.409778
Lrrc8b	5.22e-11	0.323727	0.203	0.031	1.21e-06	0.389939	0.311797	0.35384	0.301179
Kremen1	5.87e-11	0.336265	0.339	0.078	1.36e-06	0.257435	0.42132	0.31831	0.255404
6330403K07Rik	6.4e-11	0.660722	0.763	0.325	1.49e-06	4.02244	1.78807	0.989641	1.00869
Grip1	7.64e-11	0.3313	0.237	0.042	1.77e-06	0.315811	0.344446	0.140981	0.0606932
Pik3ip1	8.25e-11	0.463715	0.441	0.127	1.92e-06	0.431485	0.68599	0.436731	0.176345
Tshz3	8.56e-11	0.365277	0.39	0.099	1.99e-06	1.24823	0.497897	1.10219	0.757937
Neto2	1.11e-10	0.506418	0.525	0.169	2.58e-06	2.24312	1.02331	0.338202	0.165562
Prrx1	1.22e-10	0.39308	0.475	0.136	2.84e-06	0.829603	0.663862	0.89178	2.36824
Amt	1.4e-10	0.189443	0.136	0.014	3.26e-06	0.0822289	0.160536	0.0701807	0.0419494
Id4	1.4e-10	0.764478	0.831	0.4	3.26e-06	2.92932	3.0121	7.10285	3.64165
Cd59a	1.47e-10	0.37407	0.458	0.13	3.42e-06	0.92672	0.60734	0.23508	0.166645
Plag1	1.55e-10	0.141527	0.119	0.01	3.61e-06	0.0973399	0.119766	0	0.0142066
Cemip2	1.64e-10	0.611446	0.458	0.141	3.82e-06	0.543122	0.919078	0.358606	0.366622
Tspan18	1.77e-10	0.317483	0.288	0.062	4.11e-06	0.30157	0.356087	0.292497	0.35463
Ttc21a	2.19e-10	0.660821	0.39	0.108	5.1e-06	0	1.06858	0.00545742	0
Nexn	2.65e-10	0.617745	0.61	0.236	6.16e-06	1.20185	1.59472	1.5333	1.50455
Tpd52l1	2.93e-10	0.302768	0.254	0.05	6.81e-06	0.631032	0.330054	0.288258	0.207854
Cib2	3.37e-10	0.328886	0.288	0.064	7.83e-06	0.368081	0.369897	0.254236	0.375396
Hoxa11	3.69e-10	0.56817	0.525	0.185	8.56e-06	0.862515	1.04398	0.95074	1.17553
Cspg5	3.7e-10	0.34429	0.254	0.051	8.59e-06	0.23334	0.366578	0.0718123	0.157991
Parvb	4.63e-10	0.23159	0.169	0.023	1.07e-05	0.129355	0.212747	0.102049	0.123342
Ptges	5.29e-10	0.377476	0.22	0.04	1.23e-05	0.296853	0.385485	0.143007	0.167225
Gria3	5.97e-10	0.208699	0.186	0.028	1.39e-05	0.451281	0.215364	0.970482	1.12485
Lhfpl2	6.25e-10	0.565476	0.492	0.163	1.45e-05	1.72889	0.946794	1.93525	0.957805
Msrb2	7.49e-10	0.45767	0.39	0.112	1.74e-05	0.743374	0.632362	1.24679	1.59889
Chst15	8.25e-10	0.248638	0.237	0.045	1.92e-05	0.372355	0.284683	0.44978	0.26351
Mtss1	8.38e-10	0.41151	0.576	0.198	1.95e-05	0.415177	0.837726	0.470405	0.3119
Rarb	9.15e-10	0.410444	0.61	0.214	2.13e-05	1.18245	0.868532	0.656869	0.850084
Ntrk1	9.45e-10	0.290096	0.203	0.035	2.19e-05	0.480002	0.284406	0.71273	0.937308
2610307P16Rik	1.16e-09	0.259968	0.203	0.036	2.7e-05	0.122097	0.254192	0.151625	0.161216
B230216N24Rik	1.23e-09	0.174466	0.102	0.008	2.85e-05	0.0433368	0.14345	0.0970967	0.0437848
Cacna2d3	1.38e-09	0.439834	0.22	0.042	3.21e-05	0.20824	0.444858	0.250434	0.139445
Slco3a1	1.39e-09	0.368671	0.424	0.124	3.24e-05	0.556674	0.608655	0.614065	0.591763
Gm44013	1.41e-09	0.325581	0.237	0.047	3.28e-05	0.0369749	0.374191	0.201256	0.0890343
Aebp1	1.44e-09	0.661796	0.831	0.442	3.34e-05	0.970461	2.30727	1.70091	3.34684
Pitpnc1	1.69e-09	0.673738	0.695	0.306	3.93e-05	1.27341	1.76452	0.344307	0.246863
Gm42946	1.72e-09	0.264913	0.186	0.03	3.99e-05	0.172711	0.259341	0.477704	0.456691
Fam20a	1.8e-09	0.263366	0.237	0.047	4.18e-05	0.0606697	0.303437	0.0171228	0.0139801
Dipk2a	2.21e-09	0.670088	0.61	0.256	5.14e-05	2.31337	1.43383	1.35826	0.989573
Bmp4	2.38e-09	0.623224	0.525	0.201	5.52e-05	1.52023	1.20366	1.32882	2.60461
Tnnt1	3.15e-09	0.384825	0.593	0.223	7.31e-05	0.379178	0.949584	0.285485	0.249911
Gm45187	3.19e-09	0.341192	0.237	0.049	7.41e-05	0.0522466	0.379272	0.129422	0.188834
Frzb	3.76e-09	0.299844	0.22	0.042	8.74e-05	0.0347054	0.320033	0.0231275	0.160675
Tcf7	4.96e-09	0.309953	0.288	0.07	0.00011512	0.386182	0.380716	0.290195	0.22934
Masp1	6.05e-09	0.134605	0.102	0.009	0.000140583	0.0506774	0.111114	0	0.0342035
Sema3a	6.25e-09	0.411936	0.576	0.21	0.000145078	1.03855	0.957515	0.519753	0.398907
Csdc2	6.71e-09	0.370204	0.356	0.099	0.000155806	0.397175	0.516215	0.301055	0.176685
Ntrk2	7.63e-09	0.280649	0.339	0.091	0.000177164	0.224887	0.439662	0.111326	0.213564
Ptgs2	7.67e-09	0.273412	0.169	0.027	0.000178155	0.0262956	0.3032	0.023463	0
Esr1	8.6e-09	0.370879	0.237	0.051	0.000199798	0.370871	0.39185	0.593038	1.22639
Cox4i2	1.1e-08	0.34959	0.847	0.371	0.000255388	0.329324	2.6117	0.423678	0.578762
Hoxd10	1.11e-08	0.547705	0.593	0.254	0.000257158	1.61894	1.27403	1.22006	1.27202
Cys1	1.17e-08	0.150238	0.136	0.018	0.000271636	0.145505	0.137775	0.141091	0.194104
Sat2	1.19e-08	0.364236	0.407	0.125	0.000276989	0.20788	0.594385	0.382323	0.411425
2610027K06Rik	1.25e-08	0.231155	0.169	0.028	0.000289449	0.42661	0.225582	0.161377	0.113546
Gm14964	1.26e-08	0.171624	0.136	0.018	0.00029213	0.0939242	0.163467	0.0622216	0.0140607
Ddr1	1.26e-08	0.393013	0.356	0.106	0.000292816	0.326752	0.526276	0.258492	0.294104
Col26a1	1.28e-08	0.496632	0.492	0.181	0.000297556	0.803247	0.900844	1.12094	0.55161
Tmem159	1.47e-08	0.56346	0.492	0.187	0.000341357	0.25114	0.926714	0.542301	0.701391
Adam15	1.47e-08	0.347162	0.322	0.089	0.000341461	0.0886092	0.448272	0.217707	0.334534
Snhg11	1.55e-08	0.260013	0.119	0.014	0.000360862	0.103345	0.22178	0.188784	0.0623399
Lysmd2	1.59e-08	0.415483	0.542	0.198	0.000368673	1.20574	0.804676	1.11386	1.30902
Gm48700	1.77e-08	0.25591	0.102	0.01	0.000410204	0.20199	0.212325	0.831345	0.311775
Kif1a	1.86e-08	0.202427	0.169	0.028	0.000433138	0.175735	0.203643	0.106307	0.209962
Dtx1	2.18e-08	0.192103	0.136	0.019	0.000506623	0.0559426	0.170368	0.15048	0.103973
Efcab1	2.29e-08	0.146339	0.119	0.014	0.000531394	0.0999757	0.130321	0.0765619	0.160597
Hk2	2.38e-08	0.664195	0.525	0.218	0.00055388	0.346277	1.43573	0.31865	0.123107
Efna3	2.51e-08	0.194197	0.203	0.039	0.000581963	0.268547	0.213078	0.00860962	0.0418411
M6pr	2.67e-08	0.714914	0.712	0.377	0.000619882	1.19075	1.91587	0.600922	0.795957
Kcne1l	4.32e-08	0.401887	0.305	0.084	0.0010025	0.474219	0.511977	0.175592	0.259163
Spon2	5.17e-08	0.274006	0.203	0.041	0.00120178	0.0759266	0.299538	0.0214149	0.0558789
Scn2b	5.19e-08	0.267893	0.203	0.042	0.00120624	0.164972	0.286699	0.0684129	0.17855
Gm10941	5.29e-08	0.164545	0.153	0.024	0.00122815	0.0851842	0.160211	0.0560669	0.064704
Kank4	5.78e-08	0.310538	0.322	0.092	0.00134275	0.579711	0.440811	0.275296	0.366272
Sdk2	6.19e-08	0.382873	0.288	0.08	0.00143766	1.04832	0.470782	0.926337	0.693986
Pitrm1	7.09e-08	0.426392	0.542	0.215	0.00164742	1.27567	0.837552	0.778777	0.608756
Col7a1	7.43e-08	0.215459	0.153	0.025	0.00172565	0.104094	0.214605	0.175943	0.263135
Gm14172	7.7e-08	0.167302	0.102	0.011	0.00178745	0.0317918	0.144166	0.013588	0.0123115
Fgf11	8.02e-08	0.232655	0.169	0.031	0.00186255	0.0719866	0.237701	0.053444	0.0646896
Enpp2	8.55e-08	0.363815	0.22	0.051	0.0019849	0.763777	0.40666	1.52626	1.81519
Lepr	9.25e-08	0.403278	0.339	0.104	0.0021488	0.156069	0.583149	0.618946	0.431961
Egfl6	1.01e-07	0.274542	0.119	0.016	0.00235335	0.051089	0.244099	0.0958687	0
Pdgfra	1.1e-07	0.596476	0.729	0.384	0.00256002	2.34285	1.94719	10.2389	5.55517
Nckap5	1.13e-07	0.12672	0.119	0.016	0.00262232	0.036404	0.120139	0.0231431	0.0413561
Prss35	1.18e-07	0.298586	0.119	0.016	0.00274296	0.00847742	0.308692	0	0
Tafa5	1.23e-07	0.152933	0.136	0.021	0.00286738	0.183428	0.145143	0.133921	0.179357
Gm27803	1.28e-07	0.325312	0.22	0.051	0.00297981	0.212975	0.348785	0.483832	0.462634
Gm26802	1.37e-07	0.255592	0.305	0.086	0.00318852	0.22847	0.387103	0.103465	0.0640217
Mmp23	1.43e-07	0.453477	0.475	0.184	0.0033304	0.929923	0.88237	0.56315	1.06349
Tln2	1.48e-07	0.447121	0.542	0.236	0.00343105	0.738457	0.945066	1.22045	1.28834
Ano3	1.55e-07	0.138895	0.136	0.021	0.00358941	0.0689414	0.138921	0.0177865	0
Tead1	1.73e-07	0.584492	0.661	0.327	0.00400884	1.83935	1.40627	1.72895	2.56036
Hoxa10	1.92e-07	0.738237	0.797	0.442	0.00445064	3.71448	3.11255	5.70367	5.9527
Fras1	2e-07	0.334919	0.288	0.082	0.00465606	0.179856	0.416318	0.0789739	0.105907
Fndc1	2.06e-07	0.207082	0.102	0.012	0.0047929	0.0419287	0.18131	0.226825	0.620154
Ucp2	2.13e-07	0.473876	0.559	0.24	0.00493903	1.15719	1.0658	0.476347	0.650026
Loxl2	2.17e-07	0.656248	0.746	0.431	0.00504168	1.27343	2.15621	0.589217	1.63149
Akr1b8	2.21e-07	0.286805	0.271	0.073	0.00513451	0.187088	0.359249	0.240685	0.287349
Hsd11b2	2.5e-07	0.268088	0.186	0.039	0.00579618	0.751022	0.281311	1.20632	1.57529
Ano5	2.56e-07	0.219858	0.119	0.017	0.00595132	0.0821976	0.20489	0.519727	0.0636583
Vldlr	3.17e-07	0.302187	0.475	0.177	0.00736518	0.723662	0.662884	1.48059	1.6463
Smim1	3.25e-07	0.358651	0.322	0.099	0.00755464	0.515445	0.499881	0.305615	0.531768
Adrb2	3.43e-07	0.269664	0.169	0.033	0.00796233	0.116231	0.28549	0.200548	0.0393164
Cnn1	4.43e-07	0.0753843	0.271	0.075	0.0103015	0.226812	0.656458	0.954947	0.826112
Wdr59	4.89e-07	0.152304	0.136	0.022	0.0113472	0.075074	0.147137	0.189789	0.0805767
Gstm5	6.09e-07	0.505462	0.763	0.415	0.0141477	1.9896	1.77514	1.04924	1.2353
Mmp11	6.2e-07	0.31857	0.441	0.159	0.0144045	0.617562	0.608353	0.236915	0.228068
Ncald	6.58e-07	0.366024	0.508	0.211	0.0152756	1.07096	0.797172	6.73183	2.79071
Naalad2	6.64e-07	0.422348	0.424	0.157	0.0154207	0.217454	0.749091	0.179568	0.450488
Lrif1	6.69e-07	0.311242	0.305	0.094	0.0155383	0.216202	0.436176	0.294692	0.330397
Mansc4	7.15e-07	0.297852	0.153	0.029	0.0166112	0.0590941	0.292888	0.546261	0.158816
Slc16a3	7.34e-07	0.539953	0.525	0.236	0.0170535	0.114832	1.15873	0.0387071	0.0116707
Mfsd11	7.75e-07	0.310035	0.356	0.12	0.0180064	0.139666	0.481021	0.133388	0.223756
Zfp536	7.94e-07	0.551654	0.271	0.08	0.0184422	1.52517	0.741563	0.821889	0.494311
Synpo2	8.23e-07	0.322839	0.322	0.102	0.0191281	0.793945	0.493549	0.303242	0.368407
Gm17056	8.27e-07	0.626643	0.508	0.242	0.0191989	0	1.58785	0.0779582	0.149869
Pdlim1	8.32e-07	0.574514	0.576	0.279	0.0193372	0.15891	1.31122	0.0569877	0.0516249
C230071H17Rik	8.77e-07	0.20758	0.203	0.048	0.0203681	0.125479	0.240126	0.211149	0.0967344
Col16a1	8.81e-07	0.358751	0.525	0.215	0.0204635	0.593532	0.84222	1.67011	1.7361
Ctbp2	9.06e-07	0.628106	0.712	0.407	0.0210433	2.16283	1.97621	2.71679	1.34856
Dhrs7	9.9e-07	0.156684	0.136	0.023	0.0229974	0.0083123	0.162855	0.38312	0.468924
Jam3	1.03e-06	0.490199	0.678	0.367	0.0238874	0.5461	1.43923	0.954303	0.745772
Dipk1b	1.13e-06	0.395384	0.339	0.118	0.0262905	0.620894	0.559348	0.504599	0.544198
Bmpr1b	1.17e-06	0.291552	0.254	0.073	0.0271305	0.280408	0.388541	0.684184	0.975919
Hspb8	1.18e-06	0.199601	0.203	0.049	0.0273974	0.0450525	0.246336	0.28397	0.307907
Rasd2	1.27e-06	0.211739	0.136	0.024	0.0294478	0.0425929	0.206953	0.1985	0.0435318
Tmeff2	1.34e-06	0.16075	0.169	0.036	0.0311965	0.366867	0.187932	0.0821078	0.0376134
Akr1b10	1.36e-06	0.282382	0.322	0.103	0.0315374	0.312166	0.424176	0.414317	0.259333
Mark1	1.38e-06	0.190099	0.237	0.064	0.0320914	0.312769	0.258421	0.413106	0.637564
Pcsk1n	1.47e-06	0.140678	0.102	0.014	0.0342441	0.0622553	0.128108	0.101833	0.271667
Agtr2	1.56e-06	0.757226	0.508	0.239	0.03634	1.96347	1.93368	0.0423609	0.52011
Cacna1h	1.6e-06	0.107094	0.102	0.014	0.0370553	0.0571837	0.100104	0.0729379	0.0559998
Ier3	1.65e-06	0.839573	0.593	0.293	0.0383859	0.0974773	2.24342	4.04473	0.796001
Bean1	1.67e-06	0.149034	0.136	0.024	0.0388751	0.172307	0.143699	0.266116	0.188818
Ccnd3	1.77e-06	0.611366	0.695	0.434	0.0411623	2.56862	1.98551	0.945007	1.15894
Pdzrn3	1.88e-06	0.312653	0.305	0.1	0.0436068	0.93577	0.434822	0.566837	0.431899
Hmga2	1.89e-06	0.384505	0.356	0.123	0.0439066	3.27546	0.611843	0.0926839	0.122638
Srek1ip1	2.03e-06	0.495981	0.559	0.268	0.0471255	1.01343	1.1189	0.678242	0.711229
Bmper	2.03e-06	0.243881	0.136	0.025	0.0471289	0.033801	0.232669	0	0
Catsperz	2.03e-06	0.268803	0.22	0.058	0.0472354	0.105729	0.32302	0.535406	0.594634
Cpxm1	2.13e-06	0.377208	0.525	0.232	0.0495161	0.548862	0.872977	1.23909	1.19552
Tmem176a	2.25e-06	0.531349	0.695	0.396	0.0522773	1.03114	1.83905	3.40255	3.2552
Tmub1	2.29e-06	0.160205	0.153	0.031	0.0531057	0.0558508	0.174761	0.0773662	0.0480237
Rbms3	2.29e-06	0.509132	0.763	0.471	0.0532047	1.79387	2.00615	3.11384	2.82803
A4galt	2.39e-06	0.212329	0.186	0.044	0.055421	0.0839174	0.243486	0.291323	0.323921
Oaf	2.48e-06	0.519752	0.678	0.388	0.0576568	1.31292	1.79979	0.790208	0.674458
Capg	2.72e-06	0.423649	0.678	0.357	0.0632845	0.00752734	1.31163	0.749757	0.77595
Kcnb2	2.77e-06	0.321767	0.339	0.116	0.0642406	0.635874	0.515176	1.60803	0.783733
Rhoj	2.83e-06	0.491456	0.695	0.413	0.0657542	1.09787	1.62474	0.775698	1.64262
Jkamp	2.89e-06	0.499619	0.644	0.342	0.0671224	0.509705	1.34407	0.763873	0.957984
Fxyd7	3.09e-06	0.289348	0.203	0.052	0.0717618	0.634129	0.367426	1.41664	1.78079
Lrrn2	3.1e-06	0.115206	0.102	0.015	0.0719975	0.0459103	0.103243	0.272145	0.15673
Gm37899	3.22e-06	0.372076	0.254	0.078	0.0747995	0.157892	0.505947	0.0603614	0.0602819
Pld3	3.24e-06	0.378402	0.559	0.253	0.0753357	0.599485	0.904686	0.724789	0.605596
Gm50271	3.37e-06	0.185979	0.153	0.032	0.0781751	0.223122	0.198542	0.151908	0.0760977
Zfp652os	3.51e-06	0.112887	0.102	0.015	0.0815574	0.125176	0.10732	0.00926734	0.0409952
Adamts4	3.54e-06	0.469291	0.39	0.153	0.0821248	0.147511	0.891301	0.298459	0.432646
Tsc22d2	3.61e-06	0.617571	0.729	0.442	0.0838839	1.25163	2.07767	2.24816	1.59277
Rian	3.63e-06	0.625274	0.458	0.198	0.0842794	1.01623	1.35728	0.316224	0.250088
Rtn2	3.66e-06	0.286739	0.322	0.108	0.0850322	0.0736967	0.453842	0.207018	0.297551
Tnfsf9	3.91e-06	0.65921	0.39	0.164	0.0908852	0.0258917	1.24608	0.289466	0.133887
Tnc	4e-06	0.284385	0.356	0.125	0.0930265	0.14454	0.552556	0.561906	1.05964
Tmem47	4.04e-06	0.548898	0.559	0.293	0.093776	0.787208	1.26797	1.09842	0.883161
B830012L14Rik	4.12e-06	0.204714	0.153	0.033	0.0956798	0.0397371	0.215901	0.0149928	0.0255505
Sapcd1	4.43e-06	0.220476	0.169	0.039	0.103015	0.316903	0.237844	0.0710284	0.25851
Phkb	4.61e-06	0.339902	0.339	0.122	0.107028	0.509155	0.522513	0.559312	0.56168
Plekhh2	4.68e-06	0.397564	0.475	0.206	0.108818	0.922653	0.815869	0.645044	0.311738
Gm32618	5.1e-06	0.275604	0.254	0.077	0.118423	0.411139	0.372572	0.272978	0.222855
Cacng4	5.4e-06	0.231254	0.136	0.027	0.125411	0.262772	0.216296	0.0347162	0.0229136
Zfp711	5.46e-06	0.225491	0.271	0.085	0.126791	0.257479	0.324248	0.0801728	0.0913584
Hspb1	5.75e-06	0.434839	0.831	0.47	0.133456	1.57064	6.27616	4.92488	1.2491
Gm43185	6.2e-06	0.146987	0.153	0.033	0.143906	0.156189	0.169546	0.378663	0.146532
Eng	6.23e-06	0.467119	0.475	0.22	0.144643	0.346679	0.997191	0.227405	0.613377
Pygo2	6.68e-06	0.208235	0.271	0.084	0.15518	0.279841	0.301655	0.114816	0.197908
Ttc39c	6.83e-06	0.114733	0.102	0.016	0.15854	0.0830595	0.106959	0.0619691	0.137105
Jmjd4	6.99e-06	0.112934	0.102	0.016	0.162334	0.0394834	0.106696	0.0490434	0.102046
Cd1d1	7.19e-06	0.198023	0.203	0.054	0.167045	0.259073	0.243391	0.154215	0.178694
Enc1	7.2e-06	0.255647	0.237	0.071	0.167228	0.44919	0.346744	0.130732	0.322574
Abat	7.67e-06	0.216004	0.237	0.069	0.178103	0.322673	0.28504	0.218468	0.209726
Atp2b4	8.66e-06	0.247461	0.288	0.096	0.201039	0.299135	0.38776	0.297638	0.208663
Chn2	8.66e-06	0.19696	0.153	0.035	0.20114	0.0870568	0.20355	0.172658	0.189894
P4ha2	8.97e-06	0.453049	0.475	0.202	0.208369	0.0898685	0.864537	0.261316	0.217475
Fkbp7	8.99e-06	0.381558	0.746	0.401	0.208846	0.665213	1.40952	1.02862	1.71083
Myof	9.07e-06	0.107548	0.136	0.027	0.210685	0.118634	0.123067	0.322556	0.404858
Rerg	9.23e-06	0.350324	0.525	0.235	0.214348	0.165799	0.945267	0.228409	0.44291
Hoxd11	9.51e-06	0.539517	0.559	0.28	0.220869	1.97503	1.28632	2.67856	2.87629
Ero1l	9.76e-06	0.354964	0.441	0.18	0.226603	0.0453317	0.686812	0.201166	0.207381
Ccnq	1.07e-05	0.279991	0.322	0.115	0.248443	0.240874	0.444968	0.318958	0.376595
Ddx59	1.07e-05	0.149643	0.136	0.028	0.249414	0.104878	0.15626	0.0665839	0.121723
Gm43719	1.22e-05	0.221349	0.186	0.05	0.283072	0.126257	0.255201	0.0380434	0.0389306
Gm37677	1.22e-05	0.17463	0.119	0.022	0.284233	0.0695354	0.167755	0.201126	0.0725493
Mmp2	1.22e-05	0.43193	0.814	0.495	0.284353	2.16844	2.15109	5.29052	4.37561
Bbc3	1.26e-05	0.647781	0.407	0.186	0.292925	0.265468	1.08383	0.204292	0.0943055
Susd4	1.27e-05	0.248738	0.254	0.08	0.295688	0.525314	0.364775	0.128234	0.136618
Gm5141	1.27e-05	0.125449	0.102	0.017	0.296062	0.0467304	0.11664	0.056562	0.0362379
Prelid2	1.28e-05	0.294308	0.373	0.148	0.296971	0.169267	0.531891	0.302928	0.162521
Grhpr	1.29e-05	0.393391	0.508	0.25	0.300656	0.22386	0.831478	0.26125	0.30377
Neurl1a	1.32e-05	0.237913	0.203	0.057	0.307732	0.139615	0.28586	0.138969	0.0706435
Col6a3	1.37e-05	0.40003	0.712	0.368	0.317549	0.867687	1.51933	2.88294	4.23669
Gm15666	1.38e-05	0.122404	0.119	0.022	0.32023	0.108048	0.123581	0.312708	0.308687
Gpx3	1.41e-05	0.582085	0.424	0.187	0.327969	0.736104	1.2556	0.835242	1.39123
Astn2	1.45e-05	0.160093	0.119	0.022	0.337588	0.0867819	0.164153	0.0937228	0
Rasa4	1.47e-05	0.129988	0.153	0.035	0.341369	0.316066	0.149869	0.0112001	0
Ppp1r35	1.5e-05	0.322156	0.322	0.124	0.347937	0.261312	0.495909	0.268452	0.31637
Inpp4b	1.52e-05	0.18814	0.203	0.057	0.352503	0.102276	0.253413	0.286211	0.249726
Zbtb34	1.6e-05	0.174059	0.153	0.036	0.370967	0.104568	0.186516	0.0836657	0.106769
Ift122	1.64e-05	0.224993	0.254	0.081	0.379977	0.243134	0.316179	0.163879	0.118181
L3hypdh	1.66e-05	0.331743	0.356	0.142	0.385478	0.322712	0.56135	0.347163	0.156523
Rell1	1.75e-05	0.461205	0.508	0.252	0.405553	0.415222	0.994614	0.268801	0.169555
Cux1	2.04e-05	0.439002	0.746	0.444	0.473181	1.97038	1.66294	1.72561	1.74771
Apbb3	2.23e-05	0.143851	0.119	0.023	0.517529	0.05825	0.153774	0.0775584	0.0634397
Abhd11os	2.25e-05	0.202812	0.186	0.051	0.523337	0.444148	0.263188	0.274252	0.171932
Slc37a3	2.43e-05	0.350181	0.339	0.134	0.563559	0.176129	0.54098	0.337658	0.256264
Pycr1	2.48e-05	0.124489	0.153	0.036	0.576491	0.144383	0.15848	0.112021	0.163001
Dlg1	2.51e-05	0.262297	0.339	0.129	0.583785	0.737719	0.431379	0.494741	0.544783
Wasf3	2.59e-05	0.0956081	0.119	0.023	0.602531	0.139447	0.109412	0.197029	0.166018
Phlda3	2.63e-05	0.337899	0.475	0.218	0.609993	0.981089	0.759151	0.800575	0.727043
Tspyl3	2.82e-05	0.100818	0.102	0.018	0.656007	0.172842	0.102441	0.0548165	0.0813134
Frem2	3.05e-05	0.264331	0.271	0.094	0.708003	0.151328	0.421538	0.335006	0.130583
Serpinc1	3.09e-05	0.248481	0.119	0.024	0.71818	0	0.235509	0.0219933	0.0139801
Gm13828	3.17e-05	0.176767	0.119	0.024	0.736102	0	0.176078	0.00696908	0
Gngt2	3.33e-05	0.214191	0.203	0.06	0.773108	0.0860125	0.279185	0.0289011	0.121862
Il11	3.42e-05	0.233974	0.102	0.019	0.795361	0.0240521	0.206049	0.00347337	0
Mfap5	3.48e-05	0.260925	0.458	0.196	0.808711	0.371824	1.16607	0.259527	1.13682
Impdh1	3.51e-05	0.209096	0.237	0.078	0.816253	0.183067	0.282138	0.0973043	0.109896
Cpz	3.63e-05	0.188554	0.136	0.031	0.842447	0.0523895	0.202194	0.0173751	0
C430049B03Rik	3.85e-05	0.223127	0.305	0.112	0.893255	0.499824	0.4365	0.0875833	0.0538847
Spon1	3.89e-05	0.282753	0.169	0.047	0.902448	0.0383598	0.308535	2.65206	2.89134
Hddc2	4.15e-05	0.365954	0.441	0.21	0.964665	0.905503	0.74805	0.461317	0.359988
Furin	4.33e-05	0.367498	0.458	0.212	1	0.474793	0.790688	0.416769	0.560344
Ntm	4.33e-05	0.357439	0.407	0.176	1	0.511851	0.777037	3.08049	1.9864
1700093K21Rik	4.37e-05	0.212938	0.169	0.046	1	0	0.263552	0	0
Bnip3	4.43e-05	0.42561	0.644	0.363	1	0.299392	1.47082	0.172569	0.0957036
Trp53inp1	4.46e-05	0.295545	0.237	0.08	1	0.445923	0.41448	0.482609	0.193429
Pla2g15	4.54e-05	0.104195	0.136	0.031	1	0.202138	0.125345	0.0753667	0.111217
B430010I23Rik	4.55e-05	0.309822	0.356	0.144	1	0.0242887	0.666302	0.0508391	0.0410186
Fgf18	4.56e-05	0.115539	0.102	0.019	1	0	0.114087	0	0
Pecam1	4.57e-05	0.267386	0.203	0.062	1	0.0157321	0.36264	0.011519	0.0139801
Tvp23a	4.66e-05	0.0836336	0.102	0.019	1	0.0566562	0.0926831	0.0499058	0.0658782
Mcc	4.68e-05	0.26574	0.22	0.07	1	0.217244	0.337311	0.423023	0.749217
Slc18b1	5.15e-05	0.123677	0.169	0.045	1	0.185497	0.170621	0.0893002	0.127552
Lama2	5.21e-05	0.310365	0.458	0.218	1	0.473823	0.79583	1.44431	2.16986
Nxn	5.23e-05	0.443305	0.407	0.195	1	0.592061	0.810873	0.615208	0.763007
Pigs	5.23e-05	0.188569	0.271	0.094	1	0.1791	0.317354	0.206284	0.131927
Cnih2	5.25e-05	0.202113	0.22	0.071	1	0.573177	0.261527	0.155534	0.203833
Tbc1d7	5.45e-05	0.190455	0.271	0.096	1	0.313875	0.305672	0.239546	0.294498
Lars2	5.47e-05	0.175277	0.203	0.063	1	0.043522	0.252282	0.338408	0.399921
Igf2	5.88e-05	0.246915	0.203	0.063	1	0.201311	0.313019	0.00879287	0.0277931
Abhd11	6.39e-05	0.290082	0.39	0.165	1	0.390443	0.537261	0.416971	0.387232
Flywch2	6.56e-05	0.282402	0.322	0.127	1	0.886507	0.477913	0.279405	0.221753
Enpep	6.81e-05	0.514712	0.492	0.254	1	0.368807	1.30835	0.81759	0.701429
Lactb2	7.17e-05	0.119039	0.102	0.02	1	0.0664947	0.12174	0.0925014	0.162554
Zfp772	7.54e-05	0.147634	0.136	0.033	1	0.0341476	0.164811	0.0599281	0.0288533
Lrfn1	7.7e-05	0.103288	0.102	0.02	1	0.180154	0.105701	0.135955	0.137313
Accs	7.7e-05	0.137572	0.153	0.039	1	0.0770299	0.173826	0.0920831	0.135232
Map2k1	7.9e-05	0.324108	0.559	0.285	1	0.560583	0.881436	0.27203	0.477201
Ddit4	8.02e-05	0.406128	0.475	0.239	1	0.425314	1.0326	0.241154	0.179665
Gm42992	8.06e-05	0.227553	0.271	0.099	1	0.397382	0.369318	0.543297	0.261714
Alg2	8.73e-05	0.363809	0.373	0.157	1	0.534081	0.640465	0.279917	0.456368
Pgm1	9.03e-05	0.229764	0.407	0.181	1	0.333315	0.558454	0.153778	0.171913
Sspn	9.26e-05	0.191504	0.237	0.082	1	0.142463	0.297145	0.647031	0.703732
Flnc	9.69e-05	0.256482	0.271	0.101	1	0.553478	0.392152	0.359966	0.264298
Fam49b	0.000101019	0.42021	0.475	0.238	1	0.364163	0.884018	0.339716	0.330888
Cdipt	0.000109478	0.249116	0.39	0.171	1	0.578445	0.514775	0.442821	0.341829
Aebp2	0.000115684	0.402128	0.441	0.222	1	0.317519	0.848977	0.888338	0.422368
Ptrh1	0.00011774	0.139192	0.136	0.034	1	0.0957495	0.157727	0.0432448	0.0377873
Lactb	0.000118813	0.223905	0.288	0.111	1	0.513963	0.384029	0.344963	0.319246
Bmp1	0.000121397	0.385275	0.61	0.345	1	1.0787	1.21579	0.901422	1.06857
Tspan6	0.00012356	0.494499	0.661	0.429	1	1.313	1.69081	0.935718	0.829078
P3h1	0.000125815	0.312245	0.525	0.266	1	0.421448	0.836965	0.434529	0.927705
Dhx57	0.000126779	0.13039	0.186	0.056	1	0.155879	0.196647	0.148674	0.234646
Pde12	0.000127757	0.345121	0.407	0.187	1	0.114415	0.736728	0.651553	0.189597
Baiap2	0.000131781	0.422812	0.407	0.196	1	0.103085	0.812585	0.169065	0.234476
Dlg4	0.000135997	0.285486	0.373	0.163	1	0.68999	0.601199	0.84064	0.611531
Mcu	0.000139766	0.366827	0.254	0.096	1	0.331892	0.500916	0.399735	0.317623
Atcayos	0.000146678	0.241804	0.186	0.06	1	0	0.296066	0.0467726	0.0213527
Manea	0.000149556	0.239083	0.254	0.094	1	0.341901	0.364106	1.17625	0.734072
Cntfr	0.000150828	0.338304	0.407	0.194	1	0.726919	0.684941	0.992292	0.529251
Spa17	0.000151261	0.171566	0.119	0.028	1	0.0742204	0.170618	0.0585585	0.0508487
3110021N24Rik	0.000154534	0.202473	0.119	0.028	1	0.060859	0.205112	0.0509404	0.0466291
Pigx	0.000162503	0.350546	0.559	0.307	1	0.501315	0.96491	0.673939	0.611167
Snap47	0.000162621	0.311706	0.475	0.239	1	0.531368	0.742028	0.592932	0.956919
Ebpl	0.000166653	0.316215	0.508	0.26	1	0.981923	0.825622	0.781068	0.668458
Drg2	0.000167144	0.275014	0.407	0.184	1	0.272589	0.559041	0.278923	0.427702
Dpy19l3	0.000167158	0.132164	0.153	0.042	1	0.118085	0.175069	0.132629	0.172001
Acyp1	0.000167177	0.220175	0.424	0.192	1	0.315944	0.56256	0.354574	0.297981
Tmem181a	0.000177443	0.192838	0.22	0.076	1	0.204343	0.276015	0.156177	0.15244
Sdc4	0.000179389	0.261461	0.475	0.237	1	0.239866	0.764341	0.491572	0.66808
Man2a2	0.000180713	0.246815	0.356	0.152	1	0.254675	0.483937	0.48267	0.334114
Tvp23b	0.000185055	0.269528	0.475	0.231	1	0.621138	0.715219	0.668354	0.648745
Klhl13	0.000186116	0.411206	0.39	0.187	1	1.25743	0.771893	1.24826	1.89906
Hoxa11os	0.000189386	0.386451	0.441	0.228	1	0.827462	0.842644	0.432848	0.572684
A530083M17Rik	0.000195114	0.231986	0.203	0.067	1	0.194264	0.309373	0.141241	0.0255384
Prss23	0.000198193	0.302639	0.508	0.263	1	0.519019	0.994983	1.18791	0.709442
Zc4h2	0.000198238	0.204108	0.22	0.077	1	0.097557	0.287447	0.107467	0.118205
Angptl4	0.00020148	0.216003	0.203	0.069	1	0.336222	0.343035	1.02935	0.597763
Kdm5a	0.000205636	0.28414	0.661	0.362	1	1.06821	1.10433	0.898497	1.02434
Cacna2d1	0.000207312	0.334974	0.542	0.292	1	0.582192	0.985714	0.630477	0.662934
Ugdh	0.000207383	0.403024	0.576	0.337	1	0.50766	1.38241	0.992936	0.619718
Tcn2	0.000207943	0.267274	0.559	0.284	1	0.409076	0.975084	0.740318	0.781841
Nfatc2	0.000209178	0.174841	0.237	0.086	1	0.0362594	0.299139	0	0
Col11a1	0.000211696	0.272515	0.254	0.096	1	0.591094	0.401753	0.31475	0.512257
D530018E20Rik	0.000212181	0.214736	0.169	0.051	1	0.0411126	0.248509	0.132586	0.0971036
Ifi27	0.000213298	0.384154	0.576	0.327	1	0.856199	1.40382	1.90473	1.76315
Pi4k2b	0.000213497	0.232556	0.322	0.133	1	0.306581	0.420868	0.295687	0.325984
Efcab2	0.000221581	0.205269	0.153	0.044	1	0.0911393	0.224123	0.0763992	0.127231
Gpr173	0.000224907	0.116557	0.136	0.036	1	0.101207	0.143221	0.0889295	0.135053
Copz2	0.000232488	0.35837	0.644	0.397	1	1.01564	1.2937	1.19214	1.49404
Them4	0.000235954	0.21096	0.169	0.052	1	0.170545	0.252892	0.20783	0.196756
Tcp11l1	0.00023701	0.201012	0.186	0.06	1	0.27738	0.262515	0.135496	0.167561
Mmd	0.000237038	0.293224	0.339	0.157	1	0.228859	0.542537	0.536919	0.77679
Dkk3	0.000237695	0.134278	0.424	0.185	1	0.271992	0.5613	0.983392	1.05103
Tram2	0.000241293	0.168849	0.203	0.068	1	0.182969	0.245279	0.185409	0.188832
Tex264	0.000242191	0.2737	0.593	0.314	1	0.577037	0.898011	0.400955	0.411681
Snx7	0.000242592	0.251773	0.254	0.099	1	0.13483	0.367278	0.245105	0.367033
Galm	0.000242972	0.135547	0.119	0.029	1	0.0434024	0.143737	0.151348	0.133214
Srpx2	0.000246487	0.279258	0.186	0.062	1	0.0516689	0.351634	0.208764	0.190066
Aga	0.000247307	0.213849	0.424	0.194	1	0.230079	0.544074	0.588516	0.541542
Pex10	0.000254807	0.187858	0.203	0.069	1	0.133307	0.252404	0.0803474	0.0803617
Slc25a14	0.000255902	0.151234	0.169	0.051	1	0.0741926	0.19966	0.109341	0.0631106
Tmem50b	0.000260752	0.192466	0.254	0.097	1	0.127822	0.321375	0.114489	0.15546
Axin2	0.000261771	0.175458	0.186	0.061	1	0.94057	0.244608	0.477637	0.369413
Gm48996	0.000270889	0.115911	0.102	0.022	1	0.0486914	0.126867	0.0371017	0.0282222
Ogfod3	0.000271547	0.125817	0.169	0.051	1	0.0827562	0.176275	0.145765	0.18253
Ahdc1	0.000283185	0.233601	0.254	0.099	1	0.405827	0.378915	0.307178	0.26669
B4galt2	0.000283722	0.209249	0.271	0.107	1	0.380352	0.345644	0.293269	0.209232
St6galnac3	0.000289785	0.297744	0.525	0.277	1	0.507838	0.933809	0.254549	0.157933
Jup	0.000301288	0.245808	0.339	0.15	1	0.707574	0.494273	0.223844	0.217959
Casc4	0.000304462	0.273049	0.508	0.258	1	0.977248	0.790101	0.902769	1.16123
Septin9	0.000317057	0.334115	0.441	0.223	1	0.888955	0.749432	0.389798	0.446713
Enpp5	0.000323729	0.165143	0.169	0.053	1	0.0888693	0.208452	0.0635325	0.0151987
Prnp	0.000326227	0.237683	0.322	0.14	1	0.293582	0.46767	0.395259	0.508575
Elovl6	0.000329619	0.163553	0.237	0.089	1	0.329686	0.289197	0.190045	0.234793
Vegfa	0.000338763	0.265596	0.407	0.197	1	0.871489	0.628076	1.5034	1.59822
Cd38	0.000339492	0.132031	0.136	0.037	1	0.0469868	0.161005	0.144576	0.101498
Rnf122	0.000345626	0.247561	0.356	0.163	1	0.352028	0.537759	1.01435	0.907095
Aldh4a1	0.00035279	0.160426	0.153	0.046	1	0.228917	0.196748	0.202009	0.255374
Kcnt2	0.00035429	0.173258	0.186	0.062	1	0.303998	0.248401	0.472257	0.17989
Mvd	0.000357609	0.204086	0.237	0.091	1	0.254834	0.32609	0.0739207	0.282305
Gm47438	0.000359628	0.140661	0.153	0.045	1	0.00857311	0.187718	0	0.0308464
Auts2	0.000364036	0.409205	0.729	0.471	1	1.90083	1.76743	2.09723	1.41083
Col12a1	0.000370927	0.250167	0.712	0.431	1	0.902978	1.69574	0.212198	1.07894
Ripk3	0.000383241	0.256341	0.254	0.106	1	0.125265	0.377466	0.0309957	0.0652186
Ccdc30	0.000387391	0.0940208	0.102	0.023	1	0.104533	0.0981744	0.14302	0.0785452
Mgst1	0.000390219	0.219978	0.39	0.176	1	0.829629	0.551994	1.06576	1.15096
Cd82	0.00039033	0.182741	0.339	0.147	1	0.19865	0.412294	0.36101	0.251681
Stxbp1	0.000394234	0.279334	0.39	0.182	1	0.435908	0.584556	0.230865	0.331506
Cd27	0.000399481	0.266835	0.136	0.038	1	0.0212191	0.303334	0.0211996	0
Tulp3	0.000400287	0.260166	0.339	0.153	1	0.409467	0.500535	0.307621	0.305969
Mief2	0.00040085	0.10361	0.119	0.03	1	0.216145	0.123136	0.114846	0.0898175
Slc5a3	0.000401089	0.136885	0.305	0.122	1	0.0761156	0.329481	0.325763	0.299693
Lrrc8d	0.000407219	0.147585	0.186	0.062	1	0.104053	0.226451	0.0983766	0.129488
Gsta4	0.000408253	0.169843	0.627	0.317	1	0.821145	0.968747	1.548	1.26162
Poglut1	0.000408861	0.172192	0.305	0.126	1	0.340262	0.359434	0.304584	0.418843
Fat4	0.00041367	0.164521	0.322	0.134	1	0.742398	0.368824	0.985966	0.620453
Egr4	0.00041769	0.437653	0.119	0.032	1	0.0140394	0.525851	0.0211158	0
Tlr12	0.000428242	0.189897	0.102	0.024	1	0.0505686	0.186601	0.0697284	0.185612
Ggta1	0.000430848	0.253709	0.254	0.101	1	0.190057	0.395963	0.0954806	0.0738025
Rnf113a1	0.000439443	0.0898738	0.102	0.023	1	0.068587	0.111439	0.111963	0.0709392
Cpt1c	0.000442174	0.238941	0.237	0.091	1	0.311584	0.343756	0.345634	0.388853
Abhd18	0.000469706	0.17218	0.153	0.047	1	0.0720211	0.21557	0.19317	0.0447175
Pcmtd2	0.000478417	0.185399	0.322	0.138	1	0.429275	0.422847	0.618522	0.324547
Hyal2	0.000500232	0.124118	0.22	0.08	1	0.469319	0.24774	0.398125	0.251195
Lmod1	0.000504051	0.165961	0.203	0.073	1	0.112427	0.325839	0.332627	0.36538
Ypel1	0.000511486	0.125755	0.203	0.07	1	0.3038	0.224572	0.135669	0.0996752
Pxdc1	0.000513473	0.211755	0.305	0.13	1	0.135906	0.448077	0.0787012	0.0922108
Cdk6	0.000517959	0.315925	0.475	0.259	1	1.30033	0.975161	0.697707	0.415639
Rnf5	0.000527766	0.24756	0.458	0.229	1	0.742167	0.674877	0.547855	0.442919
Snx30	0.000541154	0.211522	0.153	0.049	1	0.106481	0.242752	0.18585	0.160621
6720464F23Rik	0.000541714	0.13115	0.102	0.024	1	0.0268723	0.132921	0.0740368	0.00944198
Zfp384	0.000544592	0.102206	0.102	0.024	1	0.0510185	0.107455	0.223303	0.117906
Il23a	0.000544592	0.1601	0.102	0.024	1	0.0232934	0.169879	0.00602262	0
Tmem9	0.000549745	0.314314	0.729	0.427	1	1.05437	1.34706	1.12978	0.862927
Fam174b	0.000556883	0.122453	0.186	0.062	1	0.268679	0.193942	0.101389	0.185098
Abcb8	0.000577145	0.141393	0.22	0.081	1	0.155315	0.242268	0.182915	0.170948
Slc22a17	0.000578158	0.150273	0.237	0.091	1	0.379103	0.274514	0.34667	0.487559
Vps13a	0.000580125	0.233176	0.271	0.116	1	0.29746	0.408805	0.321529	0.173012
Usp21	0.000586022	0.249127	0.237	0.097	1	0.22722	0.396491	0.260933	0.126151
Prtn3	0.000589508	0.14736	0.102	0.024	1	0.0470261	0.152161	0.069131	0.0362936
Thap6	0.000592622	0.0977601	0.102	0.024	1	0.0578299	0.111876	0.0320241	0.0520562
Rrm2b	0.000606073	0.143267	0.186	0.065	1	0.0341667	0.215946	0.280161	0.225523
Meis3	0.000611261	0.162001	0.237	0.091	1	0.423562	0.277772	0.165536	0.112934
Myo6	0.000624446	0.405883	0.458	0.254	1	0.514126	0.960478	0.726881	0.672066
Ccdc136	0.000639326	0.173952	0.22	0.084	1	0.343946	0.263318	0.221349	0.131295
Wt1	0.000648324	0.206401	0.356	0.163	1	0.570452	0.534006	0.421229	0.195852
Gpr153	0.000653337	0.192164	0.237	0.092	1	0.29694	0.323691	0.253836	0.234082
Cdc16	0.000656276	0.348819	0.576	0.343	1	0.61822	1.08229	0.955486	0.962331
Ankra2	0.000657446	0.153337	0.305	0.131	1	0.464078	0.350269	0.319134	0.377644
Fam229b	0.000676242	0.141458	0.153	0.048	1	0.35751	0.183232	0.138239	0.215264
Tmem123	0.000681348	0.26262	0.508	0.267	1	0.545787	0.797294	0.390016	0.39015
Hmox1	0.000689845	0.609703	0.458	0.25	1	0.155785	1.83356	0.299901	0.0877479
Rps4l	0.00069751	0.317048	0.424	0.225	1	0.983314	0.928609	0.926225	1.94074
Tle4	0.000697562	0.313092	0.373	0.189	1	0.605142	0.712012	0.552102	0.734049
Cacna1d	0.000708873	0.106134	0.136	0.039	1	0.53956	0.142816	1.23565	2.14181
Qsox1	0.000720987	0.276661	0.39	0.194	1	0.392956	0.608122	0.431511	0.360881
Gpr108	0.000728061	0.17646	0.288	0.123	1	0.149142	0.344186	0.361066	0.334459
Pias2	0.000749136	0.223538	0.356	0.165	1	0.282036	0.473749	0.398203	0.358196
Zfp608	0.000760607	0.312553	0.322	0.155	1	0.547303	0.540236	0.589185	0.839965
Plod1	0.000772097	0.252154	0.644	0.38	1	0.363218	1.24216	0.553582	0.76088
Aig1	0.000772984	0.254665	0.407	0.207	1	0.34669	0.619238	0.35749	0.134768
Ly6e	0.000779912	0.25358	0.39	0.199	1	0.611212	0.631873	1.12171	0.634318
Tiam2	0.000803644	0.125052	0.119	0.033	1	0.0995199	0.155645	0.132815	0.0870275
Asphd2	0.000830801	0.184283	0.102	0.026	1	0.0833301	0.173185	0.136582	0.0882109
Bmpr2	0.00083949	0.362669	0.559	0.319	1	0.855846	1.11417	1.16156	1.22512
Fndc4	0.000863905	0.183097	0.322	0.146	1	0.505691	0.401147	0.436189	0.453206
Icam1	0.000887371	0.585472	0.424	0.242	1	0.107927	1.50469	1.04615	0.508309
Ctsf	0.000891138	0.172055	0.339	0.154	1	0.204506	0.461042	0.756811	0.526502
Cpped1	0.000895586	0.115716	0.237	0.092	1	0.279016	0.257121	0.222551	0.202782
Twnk	0.000905507	0.107903	0.136	0.04	1	0.225299	0.147373	0.103112	0.0773963
Josd1	0.000915961	0.166835	0.356	0.164	1	0.192084	0.415153	0.151592	0.212021
Lsamp	0.000938561	0.142722	0.153	0.05	1	0.325266	0.206119	0.069036	0.0632727
Gm10824	0.000941666	0.0767988	0.102	0.025	1	0.0725122	0.0947594	0.157394	0.189972
Kdelr3	0.000943069	0.211299	0.542	0.285	1	0.79761	0.83878	1.6456	1.98887
Cherp	0.000952953	0.257314	0.305	0.143	1	0.302963	0.444746	0.292783	0.27233
Limk1	0.000955022	0.0910576	0.153	0.049	1	0.250506	0.150234	0.121851	0.136882
Pgm5	0.000956324	0.143839	0.271	0.112	1	0.212785	0.310711	0.546298	0.537631
8030487O14Rik	0.000958585	0.157872	0.22	0.083	1	0.141615	0.280713	0.192807	0.236285
Sh3gl3	0.000963242	0.122441	0.153	0.05	1	0.192874	0.170715	0.0629514	0.0123168
Gm26930	0.00096558	0.0898495	0.102	0.025	1	0.137897	0.10858	0.276758	0.130001
Fgfr1	0.000980345	0.29499	0.661	0.434	1	1.25301	1.403	0.677482	1.14253
Vps33b	0.000983517	0.132478	0.102	0.026	1	0.0433837	0.136529	0.0674753	0.0463168
Fbxl18	0.000992184	0.123292	0.153	0.05	1	0.0909372	0.176402	0.0966196	0.205027
Erlec1	0.000993753	0.371921	0.542	0.313	1	0.711183	1.07153	1.12648	1.05805
Cyb5d2	0.000996371	0.134476	0.119	0.034	1	0.080911	0.14828	0.148045	0.302425
Fkrp	0.00100965	0.118331	0.254	0.102	1	0.216587	0.265646	0.712558	0.668604
Bok	0.00101081	0.172321	0.559	0.29	1	1.1683	0.913116	2.4572	1.96276
Tnfaip8	0.00101809	0.278025	0.39	0.196	1	0.629412	0.647895	0.843308	1.24315
Cltc	0.00102189	0.350101	0.627	0.391	1	1.17124	1.24274	1.20361	1.29914
Kat14	0.00105205	0.128747	0.169	0.058	1	0.173454	0.194102	0.0871473	0.0366294
Tfpi	0.00105334	0.329937	0.576	0.372	1	0.690365	1.29576	0.882995	0.986995
Tmem60	0.00107223	0.119504	0.39	0.181	1	0.357776	0.448194	0.360929	0.368308
Taf4b	0.00110687	0.135223	0.119	0.034	1	0	0.154072	0.0153395	0.0678064
Tmem230	0.00110921	0.218612	0.458	0.232	1	0.521561	0.626575	0.565715	0.487595
Zfp157	0.00111289	0.140647	0.271	0.113	1	0.435012	0.333214	0.41989	0.568772
Ints3	0.00111635	0.227648	0.305	0.139	1	0.483084	0.457512	0.204993	0.210504
Arl13b	0.00111876	0.275534	0.492	0.275	1	0.31318	0.850357	0.341878	0.368451
Pigp	0.00112122	0.27367	0.542	0.322	1	0.802943	0.889881	1.32133	1.04025
Aifm2	0.0011244	0.132003	0.153	0.05	1	0.1936	0.176574	0.125836	0.179589
Lpgat1	0.00113136	0.219616	0.322	0.15	1	0.351985	0.449112	0.417262	0.669009
Ints9	0.00113594	0.215258	0.22	0.09	1	0.0915537	0.324326	0.175639	0.0980001
Creld1	0.00113929	0.200182	0.322	0.147	1	0.104389	0.424335	0.112021	0.193603
Eif4g3	0.00114889	0.318617	0.695	0.455	1	1.45015	1.50075	1.29527	1.19614
G6pc3	0.00115816	0.152154	0.237	0.096	1	0.144943	0.26855	0.298405	0.378314
Tlcd2	0.00116132	0.183719	0.237	0.096	1	0.392621	0.319359	0.299215	0.331218
Rap1gds1	0.00118176	0.170525	0.39	0.192	1	0.311989	0.508072	0.25159	0.231229
Cog4	0.00118486	0.171331	0.339	0.158	1	0.353592	0.420015	0.438686	0.41938
Prmt9	0.0011857	0.139942	0.186	0.068	1	0.0891279	0.212786	0.312841	0.321201
Mmrn2	0.00119019	0.138877	0.169	0.059	1	0.0260597	0.213979	0.00882046	0
Aff1	0.00119161	0.0874783	0.136	0.041	1	0.0236523	0.130881	0.141818	0.081949
Gm9706	0.00119209	0.109625	0.153	0.05	1	0.0233856	0.174082	0.041247	0.0815318
Grina	0.00120733	0.240674	0.39	0.197	1	0.314159	0.617515	0.480319	0.360872
Sort1	0.00123207	0.124829	0.153	0.051	1	0.333463	0.181571	0.0333306	0.107772
6030458C11Rik	0.0012388	0.144216	0.169	0.06	1	0.396626	0.207338	0.282598	0.328346
Khdrbs3	0.00124295	0.153554	0.169	0.06	1	0.227912	0.218028	1.52177	2.23082
Lurap1l	0.00124838	0.194516	0.339	0.156	1	0.133278	0.500503	0.371845	0.320294
Chid1	0.00129493	0.228519	0.288	0.133	1	0.408867	0.413114	0.511404	0.566468
Adam12	0.00130314	0.173563	0.237	0.098	1	0.282252	0.327565	0.667627	0.764039
Lipo3	0.00130867	0.190554	0.237	0.099	1	0.12263	0.323088	0.110234	0.124286
Mex3b	0.00131259	0.402103	0.424	0.23	1	0.569011	0.914817	0.742692	0.901109
Ptprb	0.00132253	0.124657	0.136	0.042	1	0.0539441	0.164545	0.0219517	0.0144791
Prkar1b	0.00132971	0.191896	0.271	0.12	1	0.346202	0.362995	0.225036	0.223316
Trp53inp2	0.0013333	0.112383	0.203	0.077	1	0.152038	0.218172	0.137334	0.132926
Wdr27	0.00134516	0.0923256	0.119	0.034	1	0.120979	0.118992	0.0484271	0.0170256
Araf	0.0013583	0.25546	0.458	0.24	1	0.715145	0.692985	0.716478	0.65728
Hspg2	0.00136262	0.13248	0.339	0.152	1	0.281616	0.384167	0.327788	0.425284
Hpse	0.00136435	0.150569	0.102	0.027	1	0.0590234	0.156458	0.0352727	0.0251099
Sec22a	0.00136748	0.174606	0.237	0.098	1	0.200767	0.311306	0.232879	0.291635
Iigp1	0.00138187	0.187175	0.237	0.1	1	0.322835	0.486568	3.63301	1.60662
Rc3h1	0.00138726	0.270736	0.373	0.196	1	0.350104	0.612862	0.725935	0.64401
Lag3	0.00139626	0.119719	0.119	0.035	1	0.0973324	0.149057	0.403516	0.241926
Podxl2	0.00140345	0.287985	0.525	0.305	1	0.942951	0.913508	1.05072	1.18609
Agbl3	0.00145387	0.148915	0.237	0.097	1	0.0745288	0.296136	0.113491	0.179713
Gabbr1	0.00146257	0.285476	0.339	0.173	1	0.406974	0.57431	0.784916	0.830303
P3h4	0.00146467	0.27052	0.576	0.318	1	0.837447	0.901861	0.642949	0.752969
Zfand3	0.00146962	0.274492	0.525	0.292	1	0.522979	0.870637	0.43592	0.525159
Saysd1	0.00147105	0.143493	0.203	0.08	1	0.280731	0.241094	0.325699	0.418952
Tmem86a	0.0015052	0.202181	0.305	0.141	1	0.391256	0.43693	0.311839	0.258251
H2aw	0.00150958	0.223151	0.525	0.282	1	0.662781	0.873774	0.574983	0.47725
Ppp3cc	0.00151304	0.104835	0.119	0.035	1	0.214879	0.123412	0.0957907	0.155957
Reck	0.00151868	0.193739	0.322	0.15	1	0.594305	0.44691	0.473685	0.319535
Fuom	0.00156498	0.113832	0.169	0.06	1	0.165993	0.179657	0.169393	0.404876
2510039O18Rik	0.00156788	0.199622	0.322	0.154	1	0.194762	0.446546	0.308037	0.314614
Mien1	0.00157197	0.228509	0.424	0.219	1	0.40709	0.601771	0.457133	0.660485
Loxl3	0.00165856	0.187585	0.339	0.161	1	0.198346	0.443817	0.288075	0.193268
Tpp1	0.00165927	0.221755	0.407	0.21	1	0.34791	0.627894	0.441449	0.350797
Pam	0.00166093	0.342565	0.39	0.207	1	0.860573	0.783903	0.88994	0.819969
9630050E16Rik	0.00166162	0.225539	0.237	0.102	1	0.100851	0.370616	0.24657	0.343042
Grik5	0.00166672	0.119006	0.153	0.051	1	0.118233	0.173356	0.132048	0.216983
Gm49599	0.00168664	0.185933	0.339	0.157	1	0.3701	0.471127	0.622632	0.566744
Msrb1	0.00168959	0.194456	0.559	0.298	1	0.692224	0.779846	0.348383	0.795265
Tbl2	0.001692	0.17669	0.136	0.044	1	0.0752685	0.198668	0.112786	0.158198
Lrrc17	0.00169471	0.47938	0.61	0.399	1	0.580834	1.74065	0.749132	0.923534
Dnajc10	0.00170222	0.300106	0.61	0.383	1	1.20825	1.1252	1.1258	0.847492
Tapt1	0.00170529	0.153786	0.237	0.1	1	0.0693833	0.292031	0.247774	0.101572
Dnajb9	0.00173002	0.489112	0.695	0.472	1	0.718905	2.09687	0.784032	0.631072
Ghdc	0.00174538	0.213636	0.237	0.102	1	0.154763	0.355992	0.18411	0.11335
A530041M06Rik	0.00176323	0.160687	0.136	0.044	1	0.0311842	0.189946	0.19491	0.0789704
Exoc6b	0.00178904	0.237003	0.305	0.15	1	0.448965	0.464071	0.429112	0.47878
Atp9a	0.00179716	0.0869898	0.169	0.059	1	0.367247	0.170227	0.140993	0.0915186
Ccdc42	0.00179864	0.186999	0.153	0.052	1	0.052088	0.235004	0	0.0115801
Dpf3	0.0018067	0.153362	0.102	0.028	1	0.1826	0.163637	0.166587	0.143492
Hivep3	0.00181043	0.114784	0.186	0.069	1	0.206109	0.197449	0.432844	0.286471
Mast4	0.00181174	0.218417	0.39	0.203	1	0.523457	0.630196	1.26702	0.703496
Uggt1	0.00181216	0.230945	0.271	0.126	1	0.400539	0.401974	0.314995	0.426015
Sh3rf1	0.00183401	0.184868	0.322	0.154	1	0.284086	0.455121	0.396543	0.313314
Chst12	0.00185992	0.163175	0.237	0.101	1	0.13085	0.307219	0.220196	0.285497
Tmem184b	0.00187336	0.141461	0.254	0.108	1	0.24796	0.29123	0.111998	0.131937
Olfm1	0.00190202	0.194545	0.254	0.112	1	0.317865	0.354908	0.324476	0.680172
Fscn1	0.00191299	0.271277	0.78	0.49	1	1.72901	1.69273	0.977076	0.797917
Nat14	0.00193547	0.0968801	0.136	0.044	1	0.166142	0.14381	0.0857979	0.116286
Fgfr3	0.00195989	0.137304	0.153	0.053	1	0.249596	0.184346	0.20506	0.119778
Sertad2	0.00198162	0.212028	0.61	0.355	1	0.745909	0.993642	0.531825	0.778278
Acaa2	0.00200803	0.234054	0.712	0.455	1	1.09782	1.63715	1.70151	1.28531
Fblim1	0.00201734	0.200069	0.712	0.434	1	1.99906	1.42164	1.7083	1.97086
Tfcp2	0.00203181	0.163872	0.271	0.123	1	0.399473	0.345364	0.548914	0.496564
Gm53	0.0020431	0.0822017	0.102	0.028	1	0.0460606	0.103849	0.0247756	0.0315534
Fsd1	0.00207105	0.108442	0.102	0.028	1	0.0985477	0.126936	0.106759	0.11269
Med13	0.00207295	0.192416	0.407	0.212	1	0.50992	0.566226	0.919292	1.02934
Map3k2	0.00207688	0.219108	0.407	0.212	1	0.238029	0.608737	0.630544	0.40993
A130010J15Rik	0.00208424	0.128727	0.136	0.044	1	0.15343	0.168846	0.0499472	0.102352
Ptpn11	0.00208646	0.246993	0.492	0.274	1	0.752614	0.753638	0.680013	0.878539
Tmtc4	0.00209729	0.392888	0.271	0.133	1	0.25137	0.695688	0.44238	0.246367
Ssbp3	0.00212456	0.307836	0.593	0.363	1	1.73474	1.09084	1.07843	1.04833
Wdsub1	0.00214392	0.290034	0.22	0.094	1	0.125385	0.41875	0.117322	0.247304
Stard9	0.00216157	0.127548	0.169	0.062	1	0.260023	0.201015	0.880298	0.637596
Chst1	0.0021629	0.132705	0.186	0.071	1	0.282176	0.222531	0.302268	0.0874037
Lyrm1	0.00216676	0.096542	0.102	0.028	1	0.0437359	0.118594	0.0432298	0.0460148
2900097C17Rik	0.00220466	0.242057	0.576	0.341	1	1.50595	0.9288	1.50278	1.73141
Rhoq	0.00221965	0.230236	0.322	0.165	1	0.774192	0.486783	0.671234	0.612175
Tmem205	0.00222167	0.183035	0.339	0.161	1	0.329115	0.441678	0.428386	0.479934
Gys1	0.00222257	0.1525	0.186	0.072	1	0.177882	0.233809	0.0525205	0.0532947
Fkbpl	0.00224343	0.0830898	0.136	0.044	1	0.167399	0.130917	0.0746756	0.127242
Gm20045	0.00226024	0.110363	0.119	0.036	1	0.171363	0.153408	0.0759416	0.0244971
4930403P22Rik	0.00227942	0.12006	0.136	0.045	1	0.0240753	0.164733	0.0184975	0.0300843
Cox18	0.00229962	0.132161	0.254	0.11	1	0.21954	0.285657	0.242512	0.231423
Numbl	0.00237357	0.174999	0.288	0.134	1	0.215901	0.401003	0.349038	0.343376
Gtf2a1	0.00238708	0.140587	0.271	0.122	1	0.373451	0.328778	0.415083	0.487797
Elmsan1	0.00238958	0.136554	0.22	0.091	1	0.0645278	0.254763	0.241648	0.209519
Rab31	0.00239344	0.2275	0.356	0.182	1	0.379076	0.500054	0.182807	0.204888
Abca1	0.00240478	0.122229	0.22	0.09	1	0.384972	0.26141	0.5548	0.297151
Tspan11	0.00247678	0.141072	0.119	0.036	1	0.0192214	0.174524	0.0255565	0.0588391
Cbr4	0.00249785	0.105451	0.169	0.063	1	0.0986465	0.175056	0.253193	0.250326
Wbp1	0.00253706	0.236039	0.424	0.236	1	1.32244	0.666766	0.697273	0.441145
Dgkh	0.00254714	0.240287	0.441	0.24	1	0.782005	0.722952	2.11111	0.469074
Bhlhe22	0.00257671	0.116462	0.119	0.036	1	0.0248555	0.169093	0.083965	0.100826
Fxyd2	0.00257735	0.306292	0.492	0.278	1	0.321681	0.933374	0.366223	0.16817
Mapk14	0.00257919	0.231025	0.288	0.139	1	0.433589	0.420106	0.255157	0.209014
Hyou1	0.00258429	0.158393	0.22	0.093	1	0.226462	0.269577	0.118312	0.143821
Mgat4b	0.00260116	0.178055	0.288	0.138	1	0.416517	0.369415	0.619234	0.639112
Morn2	0.00267852	0.133223	0.136	0.046	1	0.0637004	0.174629	0.20609	0.339559
Fosl1	0.00269631	0.223272	0.102	0.03	1	0	0.219471	0	0
Cadm4	0.00271134	0.160841	0.119	0.037	1	0.0610663	0.181257	0.0416383	0.0318556
Atad1	0.0027246	0.245953	0.508	0.294	1	0.50934	0.831523	0.542274	0.587545
Gm19327	0.00274316	0.233475	0.119	0.037	1	0.0226499	0.237659	0.214355	0.0585474
Olfml1	0.00278964	0.196312	0.288	0.136	1	0.263098	0.429132	0.933682	0.839881
Zfp553	0.00279992	0.135911	0.186	0.074	1	0.254473	0.228797	0.206975	0.307109
5730480H06Rik	0.00286464	0.133743	0.186	0.074	1	0.207647	0.221962	0.248575	0.338159
Epop	0.00287517	0.107652	0.136	0.046	1	0.0405181	0.140935	0	0.0416357
Lyrm2	0.00289783	0.146837	0.322	0.155	1	0.697307	0.37854	0.488011	0.516682
Pdia5	0.0029134	0.190617	0.254	0.118	1	0.259473	0.380754	0.0430342	0.183856
Vmp1	0.00292439	0.247874	0.61	0.372	1	0.575562	1.07226	0.953999	0.661661
Ss18	0.00295379	0.249923	0.525	0.31	1	0.506963	0.879007	0.457172	0.432126
Pygb	0.00296401	0.229193	0.339	0.172	1	0.460712	0.51139	0.315409	0.221785
Usp53	0.00299492	0.235697	0.322	0.167	1	0.0935207	0.584726	0.192128	0.113091
Fzd2	0.00301958	0.267791	0.373	0.204	1	1.05767	0.672299	1.4466	1.64774
Slc25a40	0.00303114	0.131031	0.153	0.055	1	0.156138	0.188445	0.0959804	0.152896
Mxra8	0.00304044	0.167988	0.661	0.412	1	0.721492	1.21343	1.44848	1.54361
Pyroxd1	0.00305081	0.123493	0.153	0.055	1	0.111036	0.182614	0.202596	0.130224
Chfr	0.0030639	0.1954	0.22	0.096	1	0.203303	0.326301	0.386731	0.343313
Gpatch11	0.00310559	0.156415	0.271	0.126	1	0.373453	0.359321	0.429047	0.315423
Efna2	0.00311456	0.21261	0.271	0.132	1	0.358142	0.412282	0.290309	0.240272
Arhgef7	0.00314643	0.154268	0.339	0.166	1	0.2867	0.4773	0.316006	0.246274
Ece1	0.00316224	0.14653	0.271	0.123	1	0.461384	0.34287	0.342751	0.258355
Hgsnat	0.00320157	0.230489	0.271	0.129	1	0.112603	0.428211	0.217811	0.247907
Ldb1	0.00320499	0.272123	0.373	0.191	1	0.738879	0.605848	0.530385	0.421172
Atf6	0.00323767	0.186394	0.203	0.089	1	0.142027	0.278848	0.355056	0.218084
1110035H17Rik	0.00325203	0.0442433	0.102	0.029	1	0.00992081	0.0949278	0.038034	0.0518835
Tspan13	0.00326767	0.11634	0.153	0.056	1	0.230345	0.17906	0.270583	0.191907
Zkscan8	0.00327504	0.163259	0.119	0.039	1	0.171013	0.182289	0.194756	0.297575
Npr2	0.00329605	0.116724	0.153	0.055	1	0.153429	0.188607	0.209765	0.213016
Ddit4l	0.00332553	0.170545	0.169	0.066	1	0.799979	0.263131	0.732056	0.711253
Gbp3	0.00335259	0.105174	0.102	0.03	1	0.014654	0.123313	0.170789	0.114145
Dhx32	0.00340343	0.110794	0.153	0.055	1	0.0656519	0.169013	0.151267	0.124499
Smim41	0.00340511	0.219449	0.39	0.202	1	0.978351	0.658722	1.36699	1.34583
Hdac3	0.00347105	0.216933	0.525	0.309	1	0.519287	0.799558	0.466819	0.434688
Golga2	0.00352085	0.162392	0.22	0.094	1	0.243228	0.28055	0.248198	0.253554
Ring1	0.00358745	0.144175	0.407	0.214	1	0.2884	0.517613	0.451028	0.430386
BC023719	0.00359031	0.132418	0.169	0.066	1	0.372372	0.210273	0	0
Glb1l	0.00360176	0.0812778	0.102	0.03	1	0.0955967	0.106185	0.133822	0.189836
Gstt2	0.00361844	0.0827068	0.136	0.047	1	0.066538	0.146944	0.0817403	0.0469445
Tusc1	0.00362516	0.17918	0.169	0.065	1	0.134206	0.244342	0.221757	0.192797
Clmn	0.00362926	0.199378	0.136	0.049	1	0.925808	0.230585	1.14638	1.15208
Gnb5	0.00374224	0.171219	0.22	0.097	1	0.297891	0.308287	0.416568	0.499126
Ppp1r8	0.00377432	0.16091	0.254	0.12	1	0.351004	0.333948	0.274757	0.223605
Eif2ak1	0.00382107	0.109912	0.22	0.094	1	0.236781	0.23084	0.348104	0.355124
Anxa3	0.00385184	0.167563	0.271	0.124	1	0.297284	0.366948	0.11187	0.283251
Scyl1	0.00386047	0.157876	0.39	0.207	1	0.374455	0.514182	0.415686	0.390526
Trappc2	0.00391233	0.148496	0.22	0.097	1	0.100831	0.273308	0.228437	0.15156
Kctd17	0.00391587	0.237173	0.356	0.181	1	0.255002	0.520013	0.250427	0.5586
Rnf145	0.0039506	0.157484	0.288	0.138	1	0.264462	0.349703	0.382365	0.291472
D10Wsu102e	0.00399296	0.344211	0.356	0.198	1	0.353008	0.723719	0.452531	0.374003
Pxdn	0.00399797	0.171034	0.458	0.259	1	0.823834	0.680055	0.626237	0.545408
Gm7536	0.00401619	0.181325	0.169	0.067	1	0.302411	0.241455	0.140792	0.0853696
Pdrg1	0.00405183	0.198624	0.542	0.31	1	0.680454	0.823321	0.687799	0.872811
Phf13	0.00411802	0.146997	0.322	0.16	1	0.156078	0.401363	0.219415	0.147653
Zswim6	0.00414913	0.137304	0.424	0.226	1	0.753681	0.572065	0.609609	0.296199
Isg20l2	0.00416027	0.185677	0.305	0.152	1	0.481471	0.395181	0.246456	0.229805
Ccn4	0.00416136	0.18537	0.356	0.187	1	0.296625	0.582734	0.141137	0.179507
Txndc16	0.00420015	0.17098	0.203	0.087	1	0.37328	0.285598	0.199147	0.101833
H2bc4	0.00422237	0.306146	0.441	0.249	1	0.181044	1.03314	0.596061	0.267457
Mau2	0.00423211	0.13529	0.441	0.23	1	0.491567	0.546883	0.851306	0.708334
Ecrg4	0.00425519	0.144585	0.102	0.031	1	0.0165733	0.174794	0.0804355	0.187489
Golm1	0.00425703	0.123131	0.237	0.107	1	0.385579	0.284823	0.233092	0.425154
Myef2	0.00427798	0.268694	0.39	0.223	1	1.40062	0.694054	1.04432	0.816703
Repin1	0.004284	0.126599	0.136	0.049	1	0.177639	0.169812	0.0550658	0.0999304
Sgtb	0.00429213	0.0947757	0.136	0.048	1	0.0654038	0.14606	0.0848461	0.0116707
Mitd1	0.00434521	0.226042	0.237	0.109	1	0.296882	0.38564	0.209067	0.19183
Ctdnep1	0.00436567	0.168945	0.373	0.195	1	0.321452	0.479618	0.63653	0.668652
Rpl29-ps5	0.00439024	0.21654	0.525	0.317	1	1.16758	0.801141	0.0997106	0.125887
Spata2	0.00448285	0.108023	0.136	0.048	1	0.135466	0.152533	0.172169	0.0744838
Gm49085	0.00449348	0.334427	0.339	0.181	1	0	0.726971	0.0274604	0.0151987
mt-Co2	0.00451286	0.0848081	0.136	0.048	1	0.184429	0.142758	0.225286	0.267823
Tmem184c	0.00451698	0.114076	0.339	0.17	1	0.279822	0.403796	0.50711	0.55738
Srgap3	0.00452351	0.0893452	0.102	0.031	1	0.333634	0.115865	0.288491	0.166457
Arl8a	0.004545	0.253571	0.322	0.17	1	0.331398	0.548082	0.882501	0.617227
Lifr	0.00463517	0.133204	0.407	0.215	1	0.717939	0.611275	0.277256	0.208313
Camk1d	0.00465118	0.0956553	0.119	0.039	1	0.0918011	0.144532	0.36668	0.197106
Gmppa	0.00465454	0.237949	0.271	0.134	1	0.199041	0.4269	0.326177	0.30302
Phtf1	0.00466399	0.117844	0.271	0.128	1	0.378466	0.309968	0.174206	0.244687
Epha7	0.00468036	0.200095	0.153	0.06	1	1.09937	0.258523	0.426996	0.502628
Gm45716	0.00468036	0.191857	0.153	0.06	1	0.162347	0.247543	0.218729	0.396652
Bmyc	0.00470369	0.212145	0.407	0.227	1	0.578935	0.624784	0.846469	0.767836
Tpst1	0.00472036	0.287656	0.508	0.316	1	0.841347	1.01765	0.749952	0.824436
Flrt2	0.0047632	0.268498	0.356	0.196	1	2.30664	0.714836	1.21429	1.33669
Tubb4a	0.00477586	0.0633981	0.153	0.056	1	0.337848	0.147289	0.286484	0.326837
Dusp7	0.00482652	0.0843863	0.102	0.031	1	0.30692	0.117234	0.295691	0.222867
2310010J17Rik	0.00490018	0.137351	0.153	0.058	1	0.112949	0.203722	0.158323	0.140108
Creb3l2	0.00490148	0.223734	0.525	0.312	1	0.71796	0.882018	0.636491	0.711185
Eloa	0.00490906	0.19767	0.458	0.273	1	0.367199	0.719552	0.48521	0.480835
Tmem101	0.00491112	0.119892	0.271	0.126	1	0.539647	0.305788	0.339206	0.338911
Clcn5	0.00491354	0.0946145	0.136	0.049	1	0.149467	0.147028	0.0995227	0.14317
Fam114a2	0.00491555	0.232356	0.644	0.421	1	0.679335	1.18099	0.741102	0.974714
Camkk2	0.00495491	0.190123	0.271	0.135	1	0.555151	0.383805	0.148719	0.380712
Plod3	0.00497403	0.109473	0.475	0.254	1	0.321219	0.587003	0.465536	0.667492
Slc2a8	0.00499879	0.209591	0.22	0.101	1	0.114241	0.345022	0.134278	0.0520972

## Sheet: US(#15)
	p_val	avg_log2FC	pct.1	pct.2	p_val_adj	ave.exp(E15.5)	ave.exp(P0)	ave.exp(iSP1)	ave.exp(nd-iS1)
Ckm	1.40616e-174	2.73273	0.867	0.003	3.26623e-170	0	5.66341	0.372227	0.424283
Actc1	7.23477e-149	2.53503	0.8	0.004	1.68049e-144	5.23888	4.81385	2.10902	0.828837
Tnnt2	2.70901e-122	4.19659	1	0.014	6.29249e-118	2.51946	17.8183	1.72409	2.38315
Rbfox3	1.53348e-121	0.976804	0.6	0.002	3.56197e-117	0.0226807	0.971384	0.402706	0.520743
Acta1	8.65238e-96	3.12194	0.6	0.004	2.00977e-91	0.0273763	7.75538	8.65813	2.4939
Sh3bgr	2.20935e-94	2.2876	0.933	0.019	5.13187e-90	1.07769	4.05403	3.4509	3.88539
Casq1	1.53946e-89	1.2357	0.6	0.005	3.57585e-85	0	1.36701	0.485605	0.339544
Fbxl22	9.14771e-81	3.49406	1	0.03	2.12483e-76	7.21408	10.8497	8.25368	11.7378
Actg2	4.46502e-79	5.51463	1	0.031	1.03713e-74	13.7871	51.394	10.9649	21.7015
Hspb6	1.30001e-70	2.9834	1	0.036	3.01966e-66	2.83283	7.31049	1.16471	1.28198
Foxf1	3.3989e-68	1.76915	0.733	0.016	7.89496e-64	0.813582	2.57108	0.0530791	0.164718
Dpp6	2.32028e-60	1.25546	0.733	0.02	5.38954e-56	0.545321	1.46219	1.39933	1.38762
Slc22a3	8.77333e-58	0.769175	0.467	0.006	2.03787e-53	0.0929927	0.716955	1.15391	1.16034
Rims1	4.1495e-54	0.953975	0.4	0.004	9.63845e-50	0.0644895	0.958435	0.0242905	0
Cbr2	2.44416e-53	0.547901	0.267	0.001	5.6773e-49	0.123625	0.464102	0.0207642	0.0184982
Cpxm2	1.38475e-52	1.942	1	0.049	3.21649e-48	1.50655	3.42953	1.38829	3.28247
Tmod1	1.82249e-50	0.871051	0.467	0.008	4.23328e-46	0.219948	0.85192	0.202007	0.596389
Psd	1.01253e-48	1.33077	0.733	0.027	2.35191e-44	0.623691	1.62182	2.28843	4.15402
Asb2	1.10838e-45	0.837644	0.4	0.006	2.57454e-41	0.776233	0.802524	0.943224	1.38675
Cnn1	6.35546e-43	4.35841	1	0.073	1.47625e-38	6.98719	24.6761	10.734	14.8323
Aard	1.31834e-40	0.964307	0.533	0.016	3.06225e-36	0.388118	0.991812	0.302051	0.793211
Prune2	6.4498e-38	0.363997	0.2	0.001	1.49816e-33	0.121028	0.288525	0.423923	0.231243
Myl4	9.1777e-38	2.04013	0.6	0.024	2.1318e-33	0.570401	3.266	1.45151	0.330963
Grik3	3.88218e-34	0.302102	0.133	0	9.01752e-30	0.0454926	0.23294	0.110644	0.147037
Pilra	3.88218e-34	0.212001	0.133	0	9.01752e-30	0	0.158294	0	0
Dock3	3.88218e-34	0.218883	0.133	0	9.01752e-30	0	0.163832	0.0103773	0.0569941
Smoc1	3.88218e-34	0.338582	0.133	0	9.01752e-30	0.0792188	0.264514	0.0800859	0.0184415
Cox8b	1.88318e-33	0.341184	0.267	0.004	4.37425e-29	0.055382	0.271122	0.0554328	0.217245
Arl4d	3.85998e-33	1.08249	0.4	0.011	8.96595e-29	0.0226807	1.15271	0.413151	0.310163
Kcnma1	8.43329e-33	0.715716	0.533	0.022	1.95888e-28	0	0.682356	0.914715	0.744659
Myh11	2.07672e-32	4.44817	1	0.107	4.82382e-28	11.1342	29.617	27.3107	45.6276
Shisal1	9.31992e-32	0.4467	0.333	0.007	2.16483e-27	0.451317	0.376053	0.16718	0.618514
Pcdh7	1.18108e-31	1.42823	0.867	0.066	2.74342e-27	1.2991	2.04674	2.12586	3.28852
Hspb8	1.30068e-30	1.17761	0.733	0.048	3.02122e-26	1.2525	1.43318	0.860793	0.968929
Myo18b	2.02563e-30	0.306046	0.2	0.002	4.70513e-26	0	0.239691	0.0194385	0.0735182
Sulf1	7.17162e-30	1.49945	0.4	0.013	1.66582e-25	0.874931	1.88018	1.27298	1.59046
Lmod1	1.08676e-29	1.59181	0.867	0.069	2.52432e-25	2.048	2.49135	2.66291	3.4457
Stum	1.18915e-29	0.320845	0.267	0.004	2.76215e-25	0	0.255566	0.105601	0.057548
Rbm24	6.2991e-29	1.32053	0.533	0.025	1.46316e-24	1.04965	1.62821	3.16477	4.2237
Plcb4	8.85376e-29	1.35526	0.667	0.042	2.05655e-24	0.833262	1.71268	1.77448	1.97161
Lum	8.68501e-28	1.86305	0.933	0.087	2.01735e-23	8.07442	4.82104	3.64408	7.83759
Fgf7	1.28167e-27	0.735921	0.333	0.009	2.97705e-23	0.123424	0.695086	0.592829	0.526526
Cavin2	1.54219e-25	1.494	0.8	0.073	3.5822e-21	1.79103	2.26448	1.913	2.18413
Col9a1	2.04901e-25	0.318709	0.2	0.003	4.75944e-21	1.0667	0.252559	0	0
Mrgprf	2.19003e-25	0.252469	0.2	0.003	5.08699e-21	0.0338574	0.196421	0.139751	0.138673
Gm43715	2.50155e-25	0.296581	0.2	0.003	5.8106e-21	0.0713084	0.233739	0.0889821	0.144751
Tcea3	4.26151e-25	0.812131	0.467	0.022	9.89863e-21	0.586591	0.81839	0.506678	0.144627
Pnck	3.24321e-24	0.92001	0.533	0.031	7.53332e-20	0.113076	0.980012	0.816549	1.38838
Ramp1	3.85699e-24	1.16089	0.6	0.04	8.95901e-20	0.0644895	1.42176	0.689347	0.403354
Myocd	3.23429e-23	0.843978	0.533	0.032	7.51262e-19	1.30856	0.896124	1.16393	1.30498
Npas4	4.89441e-23	0.205582	0.133	0.001	1.13687e-18	0	0.154279	0.00661105	0.0580762
Rab3c	5.35134e-23	0.188518	0.133	0.001	1.24301e-18	0.231104	0.142521	0	0.130482
Apobec2	5.35134e-23	0.203617	0.133	0.001	1.24301e-18	0	0.153075	0.0432591	0
Il17b	5.35134e-23	0.176659	0.133	0.001	1.24301e-18	0.0742101	0.132211	0.0816693	0.0572888
Optc	2.005e-22	0.655697	0.267	0.007	4.65721e-18	0.10401	0.59749	0.781141	0.875413
Car3	3.25621e-22	0.520562	0.267	0.007	7.56352e-18	14.6978	0.469631	0.568792	0.190509
Hspb7	5.68674e-22	0.724433	0.467	0.026	1.32092e-17	0.387004	0.720999	0.315846	0.271403
Slc24a3	2.19622e-21	0.71856	0.467	0.027	5.10139e-17	0.192029	0.712129	0.583909	0.746108
Tspan2	3.426e-21	0.869422	0.733	0.069	7.95791e-17	0.823151	1.01961	1.20559	1.67824
Mical3	6.21875e-21	0.923276	0.733	0.07	1.44449e-16	0.867728	1.10519	0.763276	1.02062
Krt1	2.17315e-20	0.350258	0.267	0.008	5.04779e-16	0.0612337	0.290014	0.0362775	0
Dmpk	8.68795e-20	1.40885	0.733	0.085	2.01804e-15	1.3741	2.03896	1.57044	2.06172
Gm12892	3.44241e-19	0.281694	0.2	0.004	7.99603e-15	0.0338574	0.222047	0.00399784	0
Lin7a	3.44241e-19	0.312543	0.2	0.004	7.99603e-15	0	0.250548	0.0806371	0.0197436
Ahnak2	7.93529e-19	0.714834	0.4	0.022	1.84321e-14	0.207042	0.706966	0.609606	0.252824
Gstt1	1.17964e-17	0.542461	0.4	0.024	2.74006e-13	0.485142	0.50685	0.605475	0.602938
Gm13446	1.81138e-17	0.244339	0.133	0.002	4.20747e-13	0.0908539	0.187125	0.134477	0.304468
Mfsd4b1	2.07005e-17	0.177552	0.133	0.002	4.80831e-13	0	0.134029	0.0105271	0
Cacna2d3	2.88177e-17	0.694604	0.533	0.045	6.69376e-13	0.246681	0.741743	0.0911917	0.116196
Pdlim3	4.3938e-17	2.2177	1	0.22	1.02059e-12	2.34652	6.03829	8.36773	13.9759
Ccdc107	2.72082e-16	2.05092	1	0.262	6.31993e-12	1.27074	5.10901	2.57273	2.87306
Cpne5	6.52398e-16	0.898736	0.533	0.05	1.51539e-11	0.246758	1.001	0.402058	0.0821145
Prxl2a	8.05052e-16	1.72355	0.933	0.181	1.86997e-11	3.32286	3.51139	1.01898	0.98031
Map1b	9.06745e-16	1.65489	0.933	0.176	2.10619e-11	4.95442	3.72234	4.84504	4.02573
Prelp	1.16031e-15	0.435028	0.333	0.019	2.69517e-11	0.767695	0.396437	0.105648	0.193043
Nhsl2	1.81899e-15	0.623345	0.4	0.029	4.22516e-11	0.334698	0.609501	1.02331	1.081
Tspan18	4.48755e-15	0.72487	0.6	0.066	1.04237e-10	1.96759	0.806033	0.746883	0.992314
Pgm5	9.20443e-15	1.1701	0.733	0.112	2.138e-10	1.70477	1.64032	2.58524	3.26912
Susd2	9.34584e-15	0.651949	0.333	0.021	2.17085e-10	0.0515294	0.61811	0.0654766	0.0522224
Des	1.23144e-14	2.44656	1	0.273	2.86039e-10	0.900448	8.93711	2.60567	2.28484
Ckb	1.89007e-14	3.44725	1	0.363	4.39026e-10	5.03002	20.3249	10.502	15.9925
Filip1	2.18066e-14	0.979738	0.733	0.103	5.06523e-10	0.526649	1.36764	1.26789	1.62974
Ada	3.99353e-14	0.452998	0.333	0.022	9.27617e-10	0.0338574	0.409122	0.159806	0.100157
Tox2	4.2929e-14	0.188233	0.133	0.003	9.97154e-10	0.0547525	0.148943	0.0181172	0.0642974
Gnao1	4.4927e-14	0.651834	0.533	0.055	1.04356e-09	0.654675	0.725358	0.916186	1.35701
Lnx1	4.52762e-14	0.160221	0.133	0.003	1.05167e-09	0	0.122795	0.0181186	0
Htra1	6.89118e-14	0.938708	0.733	0.101	1.60068e-09	0.401451	1.40967	0.59643	0.477102
Tagln	3.64345e-13	3.74687	1	0.424	8.463e-09	20.3251	82.125	65.9616	84.1595
Cav1	4.05158e-13	1.83516	0.8	0.151	9.41101e-09	4.35508	4.11682	2.5096	1.67709
Nt5e	4.9093e-13	0.80042	0.667	0.087	1.14033e-08	0.397814	1.24611	0.0705543	0.166629
Macrod1	5.15455e-13	0.382344	0.333	0.023	1.1973e-08	0	0.34382	0.12616	0.162044
Phactr1	6.96273e-13	0.487835	0.4	0.034	1.6173e-08	0.211143	0.481226	0.591862	0.93219
Gata2	7.10392e-13	0.959601	0.6	0.084	1.6501e-08	1.74297	1.23957	1.72564	0.765015
Gm12454	7.21095e-13	0.316529	0.2	0.008	1.67496e-08	0.0453613	0.261682	0.123658	0.147394
Gm42640	7.45149e-13	0.274886	0.2	0.008	1.73083e-08	0.285248	0.229283	0.256984	0.60847
Glis1	1.06594e-12	0.402622	0.333	0.024	2.47596e-08	0.0547525	0.364595	0.00666982	0
Gdpd1	1.42434e-12	0.311956	0.267	0.015	3.30845e-08	0	0.274254	0.0616635	0.0197436
Chn2	2.30476e-12	0.477029	0.4	0.036	5.3535e-08	0.270115	0.464961	0.265029	0.693352
Hacd1	3.27051e-12	1.60408	1	0.376	7.59673e-08	4.00177	4.43928	2.24646	2.43753
Aqp1	4.85797e-12	0.70283	0.4	0.038	1.12841e-07	0.25039	0.805369	0.119531	0.308646
Bag2	5.62118e-12	1.34111	0.8	0.176	1.30569e-07	0.773544	2.26212	0.876258	1.25361
Pcp4	5.6428e-12	3.15924	0.533	0.075	1.31071e-07	0.33809	9.84962	7.67051	11.2845
Eid3	5.81962e-12	0.331832	0.2	0.009	1.35178e-07	0	0.275549	0.016127	0
Pcp4l1	6.69205e-12	1.35099	0.667	0.105	1.55443e-07	0.169221	2.34103	1.32817	2.21225
Ppp1r12b	1.08149e-11	0.768584	0.533	0.067	2.51208e-07	1.24941	0.893372	3.61185	3.60761
Nr4a2	1.96889e-11	1.73345	0.867	0.222	4.57335e-07	0.297047	4.92384	1.76318	0.212674
Synpo2	2.22565e-11	0.833526	0.667	0.106	5.16975e-07	0.665419	1.13363	1.86251	2.22832
Kcnk3	3.39159e-11	0.557279	0.4	0.04	7.87798e-07	1.21586	0.592252	0.754409	0.622003
Sapcd1	6.78312e-11	0.755732	0.4	0.041	1.57558e-06	0.847661	0.79296	0.779009	0.0624783
Npnt	7.68779e-11	0.597074	0.467	0.056	1.78572e-06	0.642393	0.681353	5.17543	6.03388
Nexn	7.92705e-11	1.38455	0.933	0.246	1.8413e-06	4.24117	3.44316	3.98113	4.86648
Col23a1	9.2959e-11	0.718188	0.6	0.091	2.15925e-06	1.55226	0.933645	1.07558	0.895874
Sntg2	1.15048e-10	0.461344	0.267	0.019	2.67233e-06	0.116019	0.419239	0.0262613	0.0501655
Nrg1	1.61335e-10	0.380221	0.2	0.011	3.7475e-06	0.396932	0.317884	0.281106	0.0791927
Bdkrb2	2.86375e-10	0.181621	0.133	0.004	6.65192e-06	0.0273763	0.140681	0.00296767	0.027374
Kcnq5	2.8675e-10	0.262697	0.2	0.011	6.66063e-06	0	0.219434	0.0489829	0.053099
Gm45716	2.87329e-10	0.604709	0.467	0.059	6.67408e-06	0.27995	0.661724	0.206389	0.10324
Bche	2.97426e-10	0.190202	0.133	0.004	6.9086e-06	0.0486277	0.148943	0.112023	0.132816
Ptk2b	2.97426e-10	0.215463	0.133	0.004	6.9086e-06	0	0.168918	0.0102276	0.05319
Acss1	3.08893e-10	0.209687	0.133	0.004	7.17496e-06	0	0.163832	0.0297183	0
Gm9895	3.45945e-10	0.199374	0.133	0.004	8.0356e-06	0.0226807	0.156658	0.167235	0.367805
Mansc4	3.53733e-10	0.57834	0.333	0.031	8.21652e-06	0.250939	0.57883	0.497759	0.441178
Fuom	4.03834e-10	0.570007	0.467	0.06	9.38026e-06	0.163024	0.614915	0.327519	0.471245
Atp2a2	4.47277e-10	1.29667	1	0.341	1.03894e-05	0.826689	3.11773	1.83311	2.10714
Bok	4.5612e-10	1.47287	0.933	0.296	1.05948e-05	3.81253	3.63427	1.94626	3.52645
Kif1a	4.71343e-10	0.425968	0.333	0.031	1.09484e-05	0.340727	0.410001	0.186817	0.164366
Clip4	6.25614e-10	0.454421	0.267	0.021	1.45318e-05	0.0644895	0.417613	0.19284	0.344467
Ttc7b	1.26681e-09	0.445779	0.333	0.033	2.94255e-05	0.140769	0.424424	0.178658	0.0197436
Tnnt1	1.66273e-09	1.37933	0.8	0.235	3.86219e-05	0.80502	2.86417	5.74022	4.22078
Hmgcs2	1.91596e-09	1.03953	0.467	0.066	4.4504e-05	0.0570112	1.44702	0.263086	0.104479
Cdkn1a	1.96194e-09	1.06081	0.867	0.201	4.5572e-05	0.076004	2.22078	0.628623	0.0386124
Atp8b1	2.60406e-09	0.384499	0.333	0.033	6.04871e-05	0.106282	0.373046	0.666093	0.649337
Nrtn	3.25566e-09	0.613079	0.4	0.05	7.56225e-05	0.178308	0.647164	0.117304	0.451726
Mgll	3.47667e-09	0.873771	0.667	0.137	8.07562e-05	1.68049	1.3314	3.03126	3.10895
Stac	3.70516e-09	0.607008	0.333	0.035	8.60634e-05	0.230282	0.630286	0.00658672	0.063387
Ass1	4.26481e-09	0.510739	0.333	0.036	9.9063e-05	0.0591352	0.502828	0.0313643	0.0282704
Gch1	4.27524e-09	0.312758	0.267	0.022	9.93053e-05	0	0.288075	0	0
Pnma2	4.47394e-09	0.18448	0.133	0.005	0.000103921	0.544709	0.14447	0.00690922	0
Emilin3	4.62439e-09	0.215266	0.133	0.005	0.000107415	0.719394	0.1702	0.259063	0.257631
Tmem30b	4.77975e-09	0.215137	0.133	0.005	0.000111024	0	0.170028	0.00314087	0
Ccdc85b	6.06057e-09	1.7026	0.933	0.368	0.000140775	4.07333	4.80097	4.85589	5.32183
Clybl	6.29024e-09	0.541793	0.467	0.067	0.00014611	0.180501	0.601306	0.278753	0.0461765
Akr1b10	7.85666e-09	0.61254	0.6	0.108	0.000182495	0.25513	0.798004	0.678483	0.715822
Ggnbp1	9.56168e-09	0.30735	0.2	0.013	0.000222099	0.0338574	0.259069	0.0563896	0.0609162
Hhip	1.00803e-08	0.617138	0.333	0.038	0.000234145	0.241785	0.677971	0.467158	0.108006
Fnbp1	1.52645e-08	0.804057	0.667	0.145	0.000354564	0.684368	1.1972	1.19447	2.10685
Cavin3	1.62847e-08	1.16602	1	0.339	0.000378262	4.8589	3.90196	6.43629	5.8603
Trpv2	1.93154e-08	0.323588	0.267	0.024	0.000448657	0.753372	0.299444	0.300261	0.413209
Tgm2	2.04668e-08	0.690284	0.533	0.089	0.000475402	0.390732	0.923101	0.879648	0.867718
Hrc	2.74561e-08	0.435483	0.467	0.069	0.00063775	0.0939891	0.557587	0.128339	0.196216
Tbx18	3.16616e-08	0.710166	0.267	0.026	0.000735436	3.89523	0.713928	0.247606	0.858857
Acaa2	3.24027e-08	1.42886	0.933	0.462	0.000752651	2.62462	4.95834	3.47136	3.65878
Ndufa12	3.33207e-08	0.961263	0.933	0.321	0.000773973	0.701273	2.12994	0.86595	1.363
Tenm2	3.60184e-08	0.218637	0.133	0.006	0.000836635	0.0644895	0.172567	0.118294	0.115837
Cryab	3.69972e-08	0.736318	0.733	0.164	0.00085937	1.01006	1.5964	2.07681	1.14483
Sfrp2	3.71257e-08	1.34973	0.933	0.27	0.000862357	10.2582	6.55303	7.83928	3.36622
Ccdc148	3.93365e-08	0.280062	0.133	0.006	0.000913708	0.0515294	0.231469	0.0218743	0.0386124
Rab39b	4.0507e-08	0.252465	0.133	0.006	0.000940896	0.0796919	0.203729	0.0660146	0.161323
Bves	4.29502e-08	0.198195	0.133	0.006	0.000997646	0.22433	0.156098	0.236877	0.397857
Sorbs1	4.33486e-08	0.766996	0.8	0.2	0.0010069	0.949159	1.40409	1.58607	2.20615
Tiparp	4.54128e-08	1.55593	1	0.49	0.00105485	0.224875	6.90093	0.823556	0.69806
Shpk	4.68848e-08	0.157087	0.133	0.006	0.00108904	0.0591352	0.125167	0	0.0277189
Tmem141	4.69072e-08	0.385895	0.333	0.04	0.00108956	0.0454926	0.379491	0.275649	0.230071
Eno3	5.19427e-08	0.363589	0.267	0.026	0.00120653	0.199222	0.339558	0.36533	0.14796
Nqo1	5.62862e-08	0.4776	0.333	0.041	0.00130742	0.076004	0.476439	0.232643	0.295611
Fam13c	7.76144e-08	0.517323	0.333	0.041	0.00180283	0.116019	0.531191	0.279412	0.112988
Slc16a10	8.25582e-08	0.371097	0.2	0.015	0.00191766	0.0273763	0.321155	0.161159	0.108839
Trps1	8.58323e-08	0.949644	0.667	0.158	0.00199371	3.12186	1.56468	3.19684	2.84371
Atp2b4	8.89125e-08	0.631257	0.533	0.101	0.00206526	0.713502	0.81518	1.36629	1.81458
Dpysl3	1.01407e-07	0.922893	0.933	0.279	0.00235548	0.685804	2.0345	1.37228	1.35209
1190007I07Rik	1.09687e-07	0.410872	0.333	0.042	0.00254781	0.0338574	0.405712	0.229613	0.0918595
Hspb1	1.16305e-07	1.08359	1	0.482	0.00270152	2.25589	10.4471	2.4605	4.17538
Cd44	1.26604e-07	0.420656	0.333	0.043	0.00294076	0.146621	0.428883	0.547499	0.650965
Ppp1r14a	1.34836e-07	1.05258	0.933	0.337	0.00313197	2.10469	3.01542	2.05725	3.59806
Itih5	1.3876e-07	0.782272	0.667	0.155	0.00322312	0.100245	1.2735	1.93213	3.09722
Fxyd1	1.52969e-07	1.02206	1	0.422	0.00355316	1.44297	3.20854	3.27501	3.11957
Flnc	1.53785e-07	0.875275	0.533	0.104	0.00357212	0.427573	1.13583	0.794938	0.965491
C230086J09Rik	1.68448e-07	0.296848	0.2	0.016	0.00391271	0.200756	0.255987	0.0282359	0.0177525
Dusp2	1.7901e-07	0.408979	0.467	0.076	0.00415805	0.0941203	0.521223	0.0726612	0.063387
Gstm1	1.84058e-07	0.910481	0.933	0.325	0.00427531	0.511951	2.09392	1.2577	1.12079
Il17d	1.85636e-07	0.494198	0.333	0.044	0.00431195	0.341262	0.508334	0.691798	1.2167
Lamc3	1.95151e-07	0.304298	0.2	0.016	0.00453296	0.208546	0.265209	0.120435	0.0331131
Nipal3	1.97248e-07	0.31665	0.133	0.007	0.00458169	0.507003	0.256216	0.232065	0.285921
Ethe1	2.07227e-07	0.946311	0.667	0.175	0.00481347	0.389756	1.45324	0.731133	0.860243
Aldh1b1	2.31074e-07	0.1992	0.133	0.007	0.0053674	0.19947	0.159085	0.148433	0.285185
Cobl	2.50025e-07	0.222165	0.133	0.007	0.00580758	0.317869	0.183488	0.0546913	0.0582939
Stmnd1	2.50025e-07	0.171054	0.133	0.007	0.00580758	0.0454926	0.13561	0.219616	0.343769
Ctxn1	2.52515e-07	1.34239	0.8	0.293	0.00586541	3.73995	2.85461	5.59199	5.83984
B230206L02Rik	2.63484e-07	0.166458	0.133	0.007	0.00612021	0.0486277	0.136033	0.0085711	0.0184982
Cap2	2.85083e-07	0.915151	0.533	0.111	0.00662191	0.713148	1.27974	0.552275	0.71473
Cacnb2	3.07625e-07	0.502654	0.333	0.045	0.00714552	0.353527	0.512382	1.21236	1.77906
Itga5	3.41458e-07	0.993918	0.667	0.163	0.00793139	0.397707	1.51002	0.202446	0.165601
Myom1	4.59318e-07	0.645747	0.4	0.065	0.010669	0.279809	0.769045	1.46875	1.51249
Gm13268	4.69866e-07	0.671741	0.467	0.087	0.010914	0.601105	0.853674	0.678742	1.67328
Baiap2l2	4.7305e-07	0.461668	0.333	0.046	0.010988	0	0.475945	0.0499861	0.027374
Dst	6.02184e-07	1.14875	0.667	0.192	0.0139875	1.18104	1.98625	1.69989	2.53541
Rgs2	7.35193e-07	1.25096	0.8	0.277	0.0170771	0.651118	4.91871	2.63867	1.38232
Gm39469	8.30558e-07	0.289023	0.2	0.018	0.0192922	0.055382	0.252333	0.0298489	0.055679
Lgi2	8.40875e-07	0.604904	0.4	0.067	0.0195318	0.459145	0.705987	1.27727	2.66116
Slc16a7	8.44521e-07	0.248573	0.2	0.018	0.0196165	0.267932	0.219065	0.321785	0.316892
Vwa1	8.6156e-07	0.391296	0.267	0.031	0.0200123	0.394587	0.41432	0.59847	0.293897
Slc7a7	1.01383e-06	0.256223	0.2	0.018	0.0235492	0	0.227317	0.061443	0.0662859
Gm32817	1.03594e-06	0.191716	0.133	0.008	0.0240628	0	0.156618	0.012881	0
Smim26	1.06587e-06	0.808037	0.667	0.184	0.0247581	0.347424	1.24438	0.724314	0.431395
Gem	1.1078e-06	1.14038	0.733	0.247	0.0257319	0.549124	2.66922	0.613511	0.75173
Gm37893	1.11247e-06	0.14993	0.133	0.008	0.0258405	0	0.125167	0.0272862	0.0439126
Nr1d1	1.11247e-06	0.136712	0.133	0.008	0.0258405	0	0.111625	0.115437	0
Spint2	1.1202e-06	0.667911	0.467	0.093	0.02602	0.192111	0.826491	0.341342	0.319634
Gm42482	1.13917e-06	0.139083	0.133	0.008	0.0264607	0.055382	0.115025	0.299978	0.361901
Phpt1	1.22729e-06	1.15261	0.867	0.375	0.0285075	1.99148	2.84096	1.10525	1.87743
Rassf3	1.46184e-06	0.718395	0.533	0.119	0.0339555	0.731501	0.972404	0.791337	0.922541
Gm2a	1.49277e-06	0.741598	0.6	0.16	0.034674	0.375378	1.1234	0.829909	0.579447
Atp6v0e2	1.52992e-06	0.278213	0.2	0.019	0.0355369	0	0.245462	0.23121	0.149327
Rgs7bp	1.57779e-06	0.563227	0.4	0.068	0.0366489	0.191199	0.74191	0.412565	0.521007
Col6a3	1.61098e-06	1.09653	0.867	0.379	0.0374198	2.44159	3.08909	2.72525	4.82696
1700037C18Rik	1.7938e-06	0.228138	0.2	0.019	0.0416663	0.0486277	0.201776	0.0530138	0.023952
Fzd5	1.82247e-06	0.267712	0.2	0.019	0.0423323	0	0.241389	0.0637882	0.0194237
Zdbf2	1.91524e-06	0.623826	0.4	0.074	0.0444871	0.110246	0.770459	0.243292	0.112887
Col9a2	1.96708e-06	0.463969	0.267	0.034	0.0456912	0.654834	0.463367	0.254579	0.0331018
Pbxip1	2.08183e-06	0.973049	0.8	0.269	0.0483568	0.368161	1.98082	2.0306	1.90586
Kank1	2.09711e-06	0.502937	0.333	0.052	0.0487117	0.114546	0.526263	0.298931	0.211795
Sema3c	2.09743e-06	0.785305	0.6	0.152	0.0487192	2.90068	1.31303	1.33669	0.916046
Spon1	2.34638e-06	0.345412	0.333	0.049	0.0545017	0.653346	0.377142	0.967027	0.29235
Nrbp2	2.53581e-06	0.297277	0.267	0.033	0.0589018	0.203304	0.296842	0.541739	0.46023
Arhgap20	2.63702e-06	0.501365	0.267	0.035	0.0612528	0.633865	0.490926	0.585313	0.95106
1700108F19Rik	2.73156e-06	0.404849	0.133	0.009	0.0634487	0.0273763	0.342463	0.0313023	0.0569163
Ccdc142os	2.85401e-06	0.291706	0.133	0.009	0.0662928	0.0486277	0.239994	0.0149542	0.0370352
Pcgf5	2.87784e-06	0.441128	0.4	0.071	0.0668465	0.0806108	0.54851	0.0806075	0
Car8	2.98171e-06	0.303163	0.133	0.009	0.0692591	0.127445	0.250237	0.0010149	0.0586439
Hcfc1r1	3.05342e-06	1.15281	0.933	0.479	0.0709248	1.20757	3.69905	1.50044	1.24529
Ccdc85c	3.11488e-06	0.195791	0.133	0.009	0.0723525	0.0644895	0.16081	0.0692086	0.0184982
Smtn	3.30812e-06	0.914297	0.733	0.238	0.0768411	1.34345	1.71781	1.20886	1.55978
Fbxo44	3.3254e-06	0.194898	0.133	0.009	0.0772423	0	0.161267	0.0375277	0.118665
Rap1gap	3.47325e-06	0.203888	0.133	0.009	0.0806765	0	0.167154	0.00865585	0
Satb1	3.58687e-06	0.354227	0.4	0.07	0.0833157	0.501815	0.409864	0.295244	0.445865
Itga1	3.78469e-06	1.02674	1	0.45	0.0879107	2.32836	3.79725	4.13989	5.44709
Gfra2	4.4594e-06	0.634087	0.267	0.037	0.103583	0.34903	0.635831	0.173052	0.196289
Slmap	4.54998e-06	0.984841	0.733	0.245	0.105687	0.584619	1.90902	2.3926	3.28176
Snhg10	4.66341e-06	0.346701	0.267	0.035	0.108322	0.0591352	0.34242	0.0508734	0.0222138
Adgrl1	6.52377e-06	0.61599	0.733	0.223	0.151534	0.608864	1.11362	0.812813	1.23253
Enpp2	7.07223e-06	0.708382	0.333	0.056	0.164274	0.26099	0.797775	0.626922	1.44708
Dkk3	7.40012e-06	0.664381	0.667	0.191	0.17189	1.36481	1.24858	0.552795	0.602316
Tspan13	7.60405e-06	0.505024	0.333	0.058	0.176627	0.409685	0.54181	0.595899	0.757502
Synm	7.6359e-06	0.348558	0.2	0.022	0.177367	0	0.319272	0.223311	0.165166
Tubb6	7.80662e-06	1.06907	0.933	0.467	0.181332	3.82012	4.00172	1.79407	3.61272
Mmd	8.34258e-06	0.641125	0.6	0.161	0.193781	0.513524	0.971671	0.419274	0.355745
Zmat3	8.46839e-06	0.544383	0.333	0.058	0.196704	0.135888	0.583705	0.311344	0.258149
Dnajb5	8.78142e-06	0.32345	0.267	0.037	0.203975	0	0.32328	0.0836952	0.20234
Xpa	9.12927e-06	0.619111	0.6	0.163	0.212055	0.53024	0.964295	0.442996	0.456789
Zfp940	9.31394e-06	0.211347	0.133	0.01	0.216344	0	0.17618	0.0381911	0.063387
Cyb5r4	9.41241e-06	0.569855	0.533	0.132	0.218631	0.163174	0.792878	0.207002	0.125185
Adam33	9.88979e-06	0.189585	0.133	0.01	0.22972	0.0532345	0.157267	0.0202337	0.0495985
Apoe	9.91811e-06	0.787783	0.867	0.308	0.230378	1.07583	2.46774	4.23619	1.03253
Prdm6	1.03922e-05	0.239164	0.2	0.022	0.24139	0.107641	0.224938	0.0797144	0.0803223
Gm4356	1.04996e-05	0.128089	0.133	0.01	0.243884	0.0591352	0.113444	0.0783818	0.0177525
Dmd	1.06185e-05	0.400761	0.4	0.075	0.246647	0.164735	0.50804	1.57851	1.76635
Coa5	1.06374e-05	0.362802	0.4	0.075	0.247084	0.188397	0.42778	0.177736	0.260461
Nacc2	1.41211e-05	0.346892	0.267	0.039	0.328004	0.724352	0.346178	0.797617	0.584184
Rsph9	1.49218e-05	0.308455	0.333	0.056	0.346603	0.0454926	0.354721	0.0984855	0.0888074
Gm26771	1.52244e-05	0.255519	0.2	0.022	0.353632	0.631685	0.249571	0.372482	0.18513
Gprc5a	1.76121e-05	0.647625	0.267	0.042	0.409093	0	0.662183	0	0.0343094
Ccdc106	1.82012e-05	0.303507	0.267	0.04	0.422777	0.496855	0.300399	0.415783	0.522116
Septin3	1.9451e-05	0.259348	0.133	0.011	0.451808	0.0565381	0.21318	0.152621	0.408481
Palld	2.04296e-05	0.890801	0.867	0.353	0.474538	2.96352	3.30064	6.69684	10.5378
Slc7a8	2.09984e-05	0.383535	0.267	0.04	0.487751	0.0591352	0.388087	0.680798	0.757097
Gm20712	2.52169e-05	0.133409	0.133	0.011	0.585739	0	0.113444	0.0166656	0.0513797
Sh3gl2	3.26914e-05	0.233213	0.2	0.024	0.759355	0.211921	0.215943	0.292992	0.317998
Mpp7	3.27374e-05	0.7251	0.467	0.116	0.760425	0.227432	1.07534	0.295368	0.171176
Bag3	3.60147e-05	0.709593	0.667	0.235	0.836549	0.137919	1.37487	0.331922	0.384885
Hip1r	3.70361e-05	0.178363	0.2	0.024	0.860275	0	0.17077	0.0428739	0.027374
Nol7	3.82187e-05	0.776485	0.933	0.403	0.887744	1.01924	2.1008	1.59063	1.60656
Clmp	3.82561e-05	0.629349	0.867	0.311	0.888612	2.47693	1.59261	1.33095	1.54442
Homer1	3.9438e-05	0.577436	0.6	0.177	0.916066	0.0338574	0.932085	0.355402	0.364711
Dcn	4.13651e-05	0.659635	0.867	0.385	0.960829	8.31696	7.13934	29.5807	22.199
Ptbp2	4.31172e-05	0.584407	0.667	0.205	1	0.604177	1.01347	0.668326	0.818637
Prcd	4.46757e-05	0.189739	0.133	0.012	1	0.0644895	0.156713	0.0080676	0.0193062
Gm6218	4.54553e-05	0.179861	0.133	0.012	1	0.0590138	0.150499	0.0254044	0
Ppm1l	4.6727e-05	0.297739	0.333	0.061	1	0.146251	0.362982	0.308705	0.429319
Gm14419	4.70534e-05	0.17176	0.133	0.012	1	0.111764	0.142765	0.0371379	0.0282704
Cldn10	4.76644e-05	0.506304	0.267	0.045	1	0.0338574	0.523289	0.0778452	0.499391
Nme5	4.78723e-05	0.18472	0.133	0.012	1	0	0.153691	0.0448789	0.00922076
Gata5	4.87047e-05	0.197935	0.133	0.012	1	0.477206	0.168437	0.112981	0.274274
Gm7467	4.87047e-05	0.157763	0.133	0.012	1	0	0.131007	0.00425443	0.0256898
Ndufb7	5.01844e-05	0.732712	1	0.475	1	2.6495	2.37177	2.25634	2.8208
Cavin1	5.0202e-05	0.744266	0.867	0.406	1	2.10919	2.2611	1.77385	1.30768
Ncald	5.05308e-05	0.865401	0.667	0.221	1	4.62537	1.55098	2.63445	3.8401
Gm37677	5.15037e-05	0.229209	0.2	0.025	1	0	0.218151	0.0693061	0.00922076
Eps8l2	5.30765e-05	0.115407	0.133	0.012	1	0.0532345	0.100111	0	0
Card19	5.50629e-05	0.565064	0.667	0.219	1	0.49225	1.03734	0.643332	0.496196
Ndrg2	5.9302e-05	0.609408	0.933	0.36	1	0.892065	2.0179	1.16947	0.804457
Pdlim7	7.06609e-05	1.09764	0.8	0.491	1	3.29022	3.49326	2.7235	3.33814
Aldh6a1	7.10495e-05	0.588773	0.667	0.199	1	0.137227	1.01478	0.286874	0.363015
Abhd4	7.12052e-05	0.452944	0.6	0.168	1	0.216104	0.759496	0.323305	0.288159
Hdac5	7.84854e-05	0.541627	0.667	0.211	1	0.356542	1.00376	0.208243	0.116664
Sgca	8.26858e-05	0.241022	0.133	0.013	1	0	0.202321	0.0168308	0
1200007C13Rik	9.25984e-05	0.190524	0.133	0.013	1	0	0.168132	0.0426439	0.123218
Gm43062	9.41029e-05	0.174029	0.133	0.013	1	0.0273763	0.150499	0	0
Prorp	9.89074e-05	0.507238	0.267	0.048	1	0.055382	0.521819	0.0968883	0.112958
Gnal	0.000100355	0.181763	0.133	0.013	1	0	0.154781	0.0134353	0.0535875
Ccdc88c	0.000101978	0.139406	0.133	0.013	1	0.0590138	0.122795	0.152396	0.335998
Mustn1	0.000102825	0.0889731	0.4	0.086	1	0.257109	0.557921	0.307133	0.164038
Gm10728	0.000108722	0.194721	0.133	0.013	1	0	0.175555	0.0201545	0.0856008
Pitpna	0.00011852	0.650877	0.933	0.441	1	0.471342	1.94858	1.01593	1.76388
Rusc2	0.000120942	0.243152	0.2	0.028	1	0	0.230042	0.153817	0.289801
Bzw2	0.000120956	0.877971	0.8	0.455	1	1.76132	2.70672	2.44515	2.83587
Morn2	0.000121637	0.380046	0.267	0.048	1	0.21689	0.395265	0.195305	0.16521
Msrb3	0.000133126	0.683293	0.4	0.102	1	0.663606	0.859829	1.45426	1.26986
Pard6a	0.00015265	0.351801	0.333	0.072	1	0.0909852	0.415317	0.173377	0.0865866
Nptx2	0.000156233	0.174818	0.133	0.013	1	0.609079	0.154895	0.252712	0.388512
Parvb	0.000156851	0.224706	0.2	0.029	1	0.185897	0.215243	0.0195604	0
Gm11627	0.000157545	0.622091	0.467	0.135	1	0.865494	0.935064	1.03256	1.52269
Pde5a	0.000158117	0.643829	0.467	0.127	1	1.07019	0.92699	0.913616	1.63658
Sema3e	0.000158623	0.191582	0.133	0.013	1	0.133224	0.166538	0.0498449	0.092588
Slc8a1	0.000163017	0.865699	0.6	0.208	1	1.0687	1.52596	2.21246	3.37426
Maob	0.000163506	0.194351	0.133	0.013	1	0.0547525	0.166928	0.133564	0.027374
Stc1	0.000168158	0.5298	0.4	0.097	1	0.222428	0.844139	2.10179	2.14371
Snhg4	0.000168943	0.666947	0.467	0.141	1	0.480128	0.946194	0.547774	0.611914
Ehbp1	0.000173154	0.382324	0.4	0.096	1	0.278102	0.5107	0.345547	0.400384
Gm7846	0.000173701	0.157282	0.133	0.013	1	0.112393	0.13561	0.0128355	0.0269733
9430034N14Rik	0.000173701	0.152811	0.133	0.013	1	0.104764	0.131007	0.0834887	0.152484
Rwdd3	0.000173701	0.142708	0.133	0.013	1	0.0515294	0.124559	0.126145	0
Gm6044	0.00017902	0.15743	0.133	0.013	1	0	0.134029	0.030638	0
Gm49708	0.000180369	0.687577	0.533	0.177	1	0.991224	1.16021	0.611124	0.912962
Neo1	0.000206372	0.426918	0.533	0.155	1	0.860122	0.682	0.522396	0.43211
Lrrc73	0.000211239	0.24395	0.2	0.03	1	0	0.230716	0.022613	0.0702933
Gnl3	0.000219217	0.726677	0.867	0.42	1	1.00172	2.27799	1.0157	1.47725
Svil	0.000220049	0.734179	0.667	0.263	1	1.03156	1.60683	2.80283	2.69244
Gfra4	0.000222428	0.235157	0.2	0.03	1	0.123503	0.228576	0.166169	0.307948
Akap6	0.000231776	0.223937	0.2	0.03	1	0.0547525	0.230025	0.221903	0.546681
Rom1	0.000231776	0.227149	0.2	0.03	1	0.0515294	0.231925	0.0592747	0
Cep83os	0.00024554	0.232527	0.133	0.014	1	0	0.197188	0.0476012	0.101999
Rbpms2	0.000261369	0.473581	0.6	0.194	1	0.478715	0.856551	0.294267	0.774632
2200002D01Rik	0.000263789	0.260038	0.133	0.014	1	0	0.23294	0.0147712	0.0588435
Schip1	0.000271439	0.205576	0.133	0.014	1	0.0338574	0.179302	0.11239	0.211108
Cela1	0.000271439	0.179053	0.133	0.014	1	0.180832	0.156063	0.0571071	0.0985413
Ppp1r1a	0.000272985	0.195316	0.2	0.03	1	0.190472	0.195861	0.256376	0.312215
Ryr3	0.000275341	0.190373	0.133	0.014	1	0.0612337	0.165413	0.19529	0.323652
Lamtor4	0.000275616	0.577602	0.733	0.308	1	0.820403	1.33214	1.31213	1.53698
Dab2ip	0.00027859	0.43079	0.533	0.16	1	0.706367	0.684412	0.84629	0.821689
Gm42639	0.000279296	0.196896	0.133	0.014	1	0.192029	0.174273	0.518316	1.29902
Fam229b	0.000282822	0.291899	0.267	0.05	1	0.173482	0.316431	0.12563	0.148776
Washc3	0.000285334	0.616927	0.6	0.23	1	0.811185	1.14133	0.795143	0.607555
Camk2g	0.000294745	0.742667	0.667	0.241	1	0.77767	1.45275	0.742489	0.870648
Acadm	0.000297208	0.771166	0.8	0.33	1	0.637518	1.8141	0.634577	0.562272
Emd	0.000305197	1.16864	0.8	0.419	1	1.86902	3.11021	0.917482	0.997061
Fam8a1	0.00030897	0.629568	0.467	0.142	1	0.921025	0.907734	0.80774	1.15938
Atpsckmt	0.000312265	0.292688	0.333	0.074	1	0.16927	0.348153	0.13884	0.186512
Plec	0.000316762	0.456078	0.467	0.135	1	0.679082	0.710747	0.917469	1.18763
Ift27	0.000338172	0.626633	0.6	0.21	1	0.683933	1.07258	0.601718	0.555831
Asph	0.000339257	0.560769	0.733	0.28	1	0.498587	1.21917	0.913927	0.610082
Siah2	0.000366596	0.459783	0.467	0.137	1	0.138041	0.686723	0.199219	0.0812769
Sort1	0.000375296	0.308076	0.267	0.053	1	0.132926	0.343687	0.204247	0.201003
Tle5	0.000390518	0.548683	0.933	0.436	1	2.34153	1.91763	2.24724	2.37724
Actn3	0.000394388	0.249831	0.133	0.015	1	0.166993	0.216966	0.0681764	0.12899
Ero1l	0.000405582	0.747369	0.533	0.189	1	0.106911	1.22629	0.336812	0.509454
Igf1	0.00042197	0.217112	0.267	0.051	1	1.76149	0.428595	6.65	3.89077
Sdc4	0.000428076	0.652935	0.667	0.243	1	0.0590138	1.32073	0.460883	0.495945
Vstm2b	0.000428356	0.318993	0.333	0.078	1	0.311803	0.396668	0.128778	0.245403
Pygb	0.000441333	0.497657	0.533	0.176	1	0.332092	0.826894	0.479178	0.55638
Cd164	0.000445092	0.541067	0.867	0.426	1	0.639251	1.62701	0.786689	0.804405
Tm6sf1	0.000463767	0.179134	0.133	0.015	1	0.0486277	0.157803	0.13674	0.0789883
Casz1	0.000488313	0.476103	0.2	0.034	1	0.528767	0.469249	0.820446	0.727805
Unc119	0.000493372	0.48825	0.6	0.207	1	0.516332	0.884599	0.896391	0.384388
Zfr2	0.00049554	0.349209	0.267	0.055	1	0.0591352	0.377738	0.157131	0.189135
Mapk13	0.000495907	0.14549	0.133	0.015	1	0.190026	0.132211	0.259622	0.153127
Rundc1	0.000507314	0.373596	0.267	0.056	1	0.164735	0.405408	0.0476529	0.0184982
Id4	0.000528466	0.98859	0.8	0.418	1	7.54851	3.79489	6.02244	6.19755
2310015A10Rik	0.000541997	0.26722	0.2	0.033	1	0.329127	0.261382	0.172119	0.0553155
Prkar2a	0.000561593	0.870801	0.467	0.158	1	0.818531	1.30825	0.835627	0.898315
Postn	0.000608263	0.658367	0.667	0.263	1	2.0096	2.52775	6.44952	6.64661
Cited1	0.000616548	0.233908	0.2	0.033	1	0.0806108	0.230948	0.0135865	0
Rtn2	0.000632457	0.517637	0.4	0.115	1	0.068042	0.715952	0.456325	0.202148
Ndufaf3	0.000638671	0.338843	0.467	0.131	1	0.241645	0.527857	0.272847	0.188024
Jph2	0.000647222	0.434673	0.333	0.081	1	0.4611	0.550344	0.422704	0.505246
H2bc21	0.000653216	0.187457	0.133	0.016	1	0.0515294	0.164322	0.0387681	0
Hmgn5	0.000654762	0.650974	0.533	0.193	1	0.692192	1.10114	0.223801	0.263299
Cep89	0.000688161	0.288636	0.333	0.08	1	0.232021	0.364186	0.111789	0.153307
Nubpl	0.000688731	0.380953	0.333	0.084	1	0.205371	0.45436	0.14221	0.325265
Fmc1	0.000694905	0.567551	0.667	0.274	1	0.97207	1.18784	0.83386	1.01726
Sprr1a	0.000705187	0.208623	0.133	0.016	1	0	0.186421	0	0
Micall1	0.000733277	0.25939	0.267	0.056	1	0.655121	0.299798	0.736441	0.599404
Ntrk3	0.000739711	0.211578	0.2	0.033	1	0	0.237197	0.182676	0.165842
1110019D14Rik	0.000741941	0.142346	0.133	0.016	1	0.0827583	0.129914	0.015975	0
Per1	0.000751151	0.542503	0.467	0.146	1	0.0677149	0.819791	0.099782	0.0665674
Unc13c	0.000751404	0.16354	0.133	0.016	1	0.160708	0.161267	1.67907	1.91628
Gm20300	0.000760978	0.116773	0.133	0.016	1	0.0226807	0.111625	0.121972	0.0865952
Sphk1	0.00076109	0.479469	0.333	0.087	1	0.178155	0.600537	0.294337	0.331067
Setd6	0.000768099	0.195143	0.2	0.034	1	0.0853868	0.198057	0.0782811	0.13065
Acadvl	0.000779098	0.666236	0.533	0.206	1	0.395125	1.14721	0.416154	0.370059
Adk	0.000815261	0.474593	0.8	0.343	1	1.654	1.34542	1.10243	1.63309
Akap13	0.000816342	0.620841	0.733	0.329	1	1.22579	1.6021	1.23279	1.6578
Gfm2	0.000816509	0.343628	0.2	0.035	1	0	0.345232	0.0868594	0.0830678
Atp6v1e1	0.000874407	0.669846	0.8	0.469	1	0.392363	2.16701	0.547058	0.595899
Arhgef39	0.000891428	0.192913	0.133	0.017	1	0.173154	0.174631	0.0488522	0.0839977
Acsf3	0.000891428	0.192471	0.133	0.017	1	0.216894	0.169526	0.0889197	0.0554006
1110065P20Rik	0.000928727	0.933385	0.667	0.299	1	1.50385	1.93498	1.06314	1.2484
Rcan3	0.000934719	0.36298	0.2	0.036	1	0.210717	0.357988	0.241961	0.235723
Atp1a2	0.000967314	0.474025	0.333	0.085	1	0.210014	0.678134	1.95397	1.37763
Gja1	0.00101817	0.631215	0.4	0.119	1	0.42736	0.91055	0.041346	0.0386124
Marchf2	0.00103566	0.34799	0.6	0.199	1	0.334767	0.722025	0.838095	0.812966
Gm43360	0.00104389	0.184383	0.133	0.017	1	0.0515294	0.167213	0.0606986	0.0424502
Tmed8	0.00105657	0.143225	0.133	0.017	1	0.0983469	0.131007	0.111374	0
Speg	0.00107699	0.426743	0.4	0.116	1	0.893355	0.600817	1.00507	0.619677
Gm17494	0.00112211	0.129108	0.133	0.017	1	0.055382	0.123885	0.0279483	0
Rps4l	0.00112814	0.612396	0.6	0.231	1	0.967853	1.38044	1.221	1.74835
Gng7	0.00114936	0.116796	0.133	0.017	1	0	0.113444	0.0629441	0.105202
Epb41l3	0.00115677	0.261715	0.2	0.037	1	0.195678	0.261728	0.249381	0.194232
Gsdmd	0.00115821	0.396277	0.267	0.063	1	0.0570112	0.436658	0.117502	0.278745
Epha7	0.00116921	0.451175	0.267	0.062	1	0.665554	0.502086	0.622613	0.448232
Tshz3	0.00118223	0.287766	0.4	0.111	1	0.741223	0.43672	1.15095	1.29695
Mettl26	0.00120496	0.513592	0.467	0.162	1	0.298876	0.810304	0.611756	0.564763
Adrb2	0.00122372	0.468502	0.2	0.038	1	0.0612337	0.483742	0.201367	0.266927
Cox17	0.0012505	0.524098	0.6	0.249	1	0.746724	1.08161	0.682087	0.470367
Atp9a	0.00125663	0.469764	0.267	0.062	1	0.173354	0.522961	0.121319	0.285069
Kcnip3	0.00125734	0.315147	0.2	0.037	1	0.179649	0.314189	0.287188	0.389546
Lrrn2	0.0012843	0.178847	0.133	0.018	1	0.0591352	0.155984	0.161882	0.140198
Sardh	0.00128663	0.285977	0.333	0.085	1	0.221972	0.373344	0.148086	0.167416
Ccdc163	0.00130808	0.336476	0.333	0.087	1	0.333645	0.429072	0.0895241	0.164885
Slc6a17	0.00131447	0.207636	0.133	0.018	1	0	0.185714	0.0115878	0
2310061I04Rik	0.00135194	0.222687	0.267	0.059	1	0.0273763	0.267135	0.171642	0.183367
C1qtnf12	0.00140465	0.556291	0.6	0.249	1	0.20926	1.07633	0.213266	0.431765
Glrx	0.00143995	0.419725	0.4	0.124	1	1.36056	0.611991	0.435371	0.35461
Lyrm9	0.00144178	0.178052	0.133	0.018	1	0.0515294	0.1702	0.0393391	0.029147
Suclg1	0.00146805	0.603638	0.867	0.424	1	1.26727	1.79492	1.36261	1.69331
B3galt1	0.0014887	0.263293	0.267	0.06	1	0.216617	0.324439	0.346576	0.46504
Zfp14	0.00149238	0.133328	0.133	0.018	1	0	0.129914	0.0633199	0.0504842
Ogfod1	0.00149238	0.169447	0.133	0.018	1	0.106911	0.160666	0.107036	0.155677
Cbx6	0.00149756	0.466715	0.667	0.246	1	1.34419	1.03109	1.25275	1.22049
Gm37333	0.0015624	0.12074	0.133	0.018	1	0.0454926	0.115025	0.0625353	0.116522
Slc25a23	0.00163835	0.319553	0.267	0.062	1	0.223527	0.368376	0.559618	0.537481
Prxl2b	0.00165687	0.438163	0.333	0.093	1	0.266934	0.54499	0.34654	0.473474
Hk1	0.00169743	0.368127	0.533	0.186	1	0.625824	0.703105	0.600655	0.739147
Tnfrsf19	0.00175451	0.206854	0.133	0.019	1	0.0713084	0.183951	0.285333	0.0539981
Pygl	0.00177818	0.448689	0.333	0.092	1	0.210294	0.578577	0.191239	0.316446
Mir99ahg	0.00189431	0.467944	0.4	0.125	1	1.90082	0.708951	3.30471	2.74808
Chchd7	0.00191065	0.529635	0.6	0.243	1	0.793139	1.03492	0.611698	0.713669
Ap4s1	0.00193246	0.351531	0.467	0.152	1	0.754095	0.592295	0.411306	0.369572
Hspg2	0.00198601	0.393742	0.467	0.157	1	0.366751	0.660379	0.741827	0.677113
Arhgef19	0.00200287	0.173543	0.133	0.019	1	0.125723	0.157803	0.0810916	0.0528249
Tmem80	0.00204643	0.303511	0.4	0.117	1	0.47517	0.461938	0.319821	0.290995
Gm10080	0.00204727	0.156635	0.133	0.019	1	0.0987271	0.14592	0.169756	0.295317
Foxp1	0.00210887	0.423768	0.667	0.275	1	0.997352	1.11239	1.06808	0.639468
Atp6v0a1	0.00212906	0.316035	0.333	0.092	1	0.228106	0.41339	0.209528	0.131116
0610038B21Rik	0.00219856	0.211897	0.2	0.039	1	0.108541	0.230339	0.033665	0.0262135
Dnajb14	0.00222669	0.537679	0.6	0.248	1	0.342346	1.07908	0.772531	0.648526
Jmy	0.00223116	0.452591	0.533	0.202	1	0.172801	0.839653	1.31301	1.11664
Ube2q2	0.0022908	0.44812	0.4	0.129	1	0.324093	0.637267	0.415581	0.412299
Ehbp1l1	0.00229945	0.436857	0.467	0.161	1	0.989579	0.762032	0.988628	1.01243
Carmn	0.00246468	0.547527	0.467	0.165	1	1.47823	0.962055	0.997581	2.41589
Gsr	0.00248063	0.341958	0.4	0.123	1	0.170124	0.524728	0.281019	0.298863
Bace2	0.00251681	0.293948	0.133	0.02	1	0	0.278264	0.080118	0.0905223
Gm14295	0.00259993	0.34073	0.2	0.041	1	0.169928	0.338105	0.0796927	0.047162
Psme2	0.00262325	0.682056	0.8	0.452	1	1.01363	2.04788	1.01683	0.872061
Fam117a	0.00270895	0.179049	0.133	0.02	1	0	0.167828	0.205875	0.308633
Gtf2e2	0.00273949	0.381833	0.733	0.307	1	0.558264	1.04327	0.743139	0.645519
Tmem38a	0.0027533	0.506561	0.333	0.1	1	0.234697	0.634408	0.315624	0.258035
Rsad2	0.00276626	0.152868	0.133	0.02	1	0	0.142765	0.0149337	0
Zfp954	0.00280051	0.211546	0.2	0.04	1	0.1904	0.224803	0.0466391	0.0399769
Smo	0.00280627	0.629129	0.667	0.337	1	0.902753	1.50179	0.671219	0.854449
Hdac9	0.00284262	0.199055	0.2	0.04	1	0	0.229283	0.0771594	0.0582615
Bckdha	0.00285443	0.442795	0.533	0.199	1	0.304848	0.805322	0.479741	0.394432
Slc7a1	0.00288315	0.304529	0.333	0.096	1	0.229798	0.411557	0.264135	0.141777
Txnrd2	0.00289274	0.398978	0.267	0.069	1	0.0486277	0.455384	0.115607	0.0813126
Gcat	0.00301183	0.326988	0.267	0.068	1	0.318302	0.368428	0.204946	0.241223
Bcap29	0.00305963	0.271422	0.267	0.066	1	0.366828	0.328421	0.223108	0.330486
Inpp5a	0.00306083	0.363148	0.333	0.099	1	0.3057	0.482385	0.43022	0.302925
Asl	0.00308389	0.456733	0.4	0.133	1	0.0972555	0.671631	0.164343	0.163455
Vegfd	0.00311081	0.518239	0.8	0.352	1	1.46166	2.23183	0.786279	1.99048
Flnb	0.0031206	0.279356	0.333	0.093	1	0.200061	0.389835	0.187182	0.233604
Klhl23	0.00324933	0.295753	0.533	0.194	1	0.954338	0.741407	0.75437	1.20063
Kctd12	0.0035034	0.395863	0.4	0.134	1	2.02296	0.632876	1.36728	4.11123
Ap5z1	0.00365106	0.130438	0.133	0.021	1	0.0226807	0.129914	0.0481107	0.0194237
Tle2	0.00368774	0.182123	0.133	0.021	1	0.055382	0.178686	0.0592062	0.063387
Mrps24	0.00372334	0.520734	0.933	0.499	1	1.73725	1.93854	1.79909	2.44947
Car2	0.00383786	0.111002	0.133	0.021	1	0.0590138	0.111625	0.0267653	0
Gnaz	0.00387006	0.203165	0.2	0.042	1	0.510812	0.223714	0.456146	0.322239
Gprc5b	0.00389768	0.194522	0.2	0.042	1	0.129407	0.226184	0.0525912	0.0236779
Rpl36-ps12	0.00399716	0.260275	0.267	0.067	1	0	0.323216	0.0141826	0.00922076
Aldh18a1	0.00401431	0.234355	0.333	0.094	1	0.53927	0.350356	0.242303	0.339768
Isca2	0.00406398	0.33738	0.533	0.193	1	0.265205	0.649583	0.569864	0.534794
Sord	0.00407213	0.275894	0.267	0.07	1	0.344455	0.344232	0.16114	0.30466
Ntrk2	0.00417077	0.383259	0.333	0.101	1	0.802985	0.556849	0.26862	0.428492
Klhl21	0.0041901	0.389153	0.267	0.072	1	0.0226807	0.466195	0.151946	0.023881
Ctsf	0.00422214	0.33175	0.467	0.16	1	0.0871702	0.637243	0.537369	0.628716
Entpd5	0.00427722	0.19829	0.2	0.043	1	0.10338	0.215943	0.0886338	0.0901878
9330159M07Rik	0.00428659	0.16704	0.133	0.022	1	0.0728689	0.156618	0.040592	0.0184982
Rps10-ps1	0.0043548	0.265744	0.267	0.07	1	0.425459	0.330584	0.735353	0.541358
Mt1	0.00456954	1.18211	0.667	0.36	1	0.38543	10.667	0.403372	0.272816
2900092N22Rik	0.00458577	0.175149	0.133	0.022	1	0.158873	0.174273	0.661247	1.04744
Tspan9	0.00461274	0.462132	0.667	0.303	1	1.53201	1.13428	0.881446	1.27231
Ndrg4	0.00463002	0.146719	0.133	0.022	1	0	0.145144	0.0809752	0.0805835
Adck5	0.00464104	0.22074	0.267	0.069	1	0.187768	0.282989	0.194219	0.0796417
Elovl5	0.004662	0.583367	0.6	0.267	1	0.888963	1.15994	0.72142	0.612306
Bpnt1	0.00468627	0.267515	0.333	0.099	1	0.112763	0.374889	0.163664	0.0893497
Igip	0.00471969	0.146634	0.133	0.022	1	0	0.145753	0.107138	0.188547
Nsun2	0.0047197	0.601045	0.6	0.269	1	0.850274	1.20663	0.429247	0.369561
Nit2	0.0047829	0.537242	0.6	0.279	1	0.400374	1.12794	0.731922	0.875898
Amd1	0.0047987	0.506253	0.533	0.216	1	0.800726	0.950173	0.381999	0.228802
Med20	0.00480428	0.281469	0.4	0.128	1	0.237384	0.466403	0.280248	0.422566
Tnik	0.00483064	0.278568	0.2	0.045	1	0.0500569	0.302584	0.62972	0.584637
Gm37949	0.00485713	0.117173	0.133	0.022	1	0.17679	0.124559	0.561042	0.363169
Ids	0.00488006	0.165484	0.2	0.043	1	0.100157	0.195218	0.191209	0.189614
Arhgap44	0.00494779	0.207653	0.2	0.043	1	0.124632	0.236071	0.169562	0.0806907
Zfp968	0.00499819	0.10399	0.133	0.022	1	0.100157	0.110422	0.0410733	0.0431872

## Sheet: iSP specific(#35)
	p_val	avg_log2FC	pct.1	pct.2	p_val_adj	ave.exp(E15.5)	ave.exp(P0)	ave.exp(iSP1)	ave.exp(nd-iS1)
Arx	6.88004e-84	0.623062	0.309	0.011	1.59809e-79	0.0256521	N/A	0.0983173	N/A
Ntrk3	1.42644e-80	1.33481	0.568	0.053	3.31334e-76	0.0560665	N/A	0.248132	N/A
Rspo1	1.97368e-55	1.26479	0.642	0.106	4.58445e-51	0.050768	N/A	0.220086	N/A
Dlk1	1.34956e-53	2.70018	0.938	0.303	3.13475e-49	1.93525	N/A	3.38952	N/A
Ppp1r14c	2.82108e-38	0.659652	0.333	0.037	6.5528e-34	0.00152633	N/A	0.141045	N/A
Itm2a	1.21253e-31	1.49084	0.951	0.484	2.81647e-27	0.997059	N/A	1.68175	N/A
Gm11266	2.93673e-31	0.223801	0.16	0.01	6.82143e-27	0.00524021	N/A	0.0295371	N/A
Syndig1	7.46208e-30	0.739872	0.506	0.108	1.73329e-25	0.0436492	N/A	0.226252	N/A
Myoc	1.6586e-29	0.561297	0.284	0.035	3.8526e-25	0	N/A	0.0862889	N/A
Aldh1a3	1.19351e-24	0.450878	0.37	0.069	2.77229e-20	0.0423676	N/A	0.112534	N/A
Rian	1.53331e-24	1.02562	0.877	0.428	3.56157e-20	0.862757	N/A	0.980635	N/A
Itgbl1	2.56144e-24	0.215485	0.123	0.007	5.94972e-20	0	N/A	0.0344802	N/A
Arhgap20	4.78438e-24	1.00491	0.654	0.239	1.11132e-19	0.478038	N/A	0.50924	N/A
Angptl1	3.46518e-23	0.507683	0.321	0.054	8.04891e-19	0.0137006	N/A	0.0678524	N/A
Cd34	3.09949e-22	1.06178	0.901	0.436	7.1995e-18	0.0338349	N/A	0.803541	N/A
Rspo3	8.95105e-22	1.25857	0.889	0.491	2.07915e-17	0.416291	N/A	2.09315	N/A
Plagl1	2.08697e-20	1.43277	0.716	0.341	4.84762e-16	1.52544	N/A	0.898485	N/A
Slit2	2.1843e-20	1.10749	0.704	0.281	5.07369e-16	0.4612	N/A	1.2808	N/A
Nrk	4.78155e-20	0.934732	0.617	0.218	1.11066e-15	0.414788	N/A	0.421691	N/A
Fmo2	1.11944e-18	1.21261	0.728	0.294	2.60024e-14	0.0280137	N/A	4.38475	N/A
Efna5	1.57219e-18	0.535934	0.432	0.117	3.65188e-14	0.372385	N/A	0.185357	N/A
Mirg	5.3872e-18	0.404053	0.321	0.071	1.25134e-13	0.144563	N/A	0.0876823	N/A
Insc	7.96857e-18	0.260835	0.123	0.011	1.85094e-13	0.00103825	N/A	0.0274183	N/A
Crispld1	8.18177e-18	0.950109	0.728	0.303	1.90046e-13	0.0262557	N/A	0.508851	N/A
Cpz	2.56165e-17	0.713498	0.691	0.28	5.95021e-13	0.0508422	N/A	0.401893	N/A
Clec3b	6.70145e-17	0.721134	0.827	0.368	1.55661e-12	0.00215146	N/A	1.37255	N/A
Rtl3	7.02636e-17	0.325451	0.21	0.034	1.63208e-12	0.0316385	N/A	0.0300386	N/A
Ank2	2.52245e-16	0.787863	0.679	0.308	5.85915e-12	0.140982	N/A	0.388939	N/A
Sapcd1	2.84528e-16	0.57813	0.469	0.148	6.60902e-12	0.2174	N/A	0.345411	N/A
Dpt	6.36236e-16	1.08182	0.728	0.335	1.47785e-11	0.0167939	N/A	1.42778	N/A
Tent5a	1.32791e-14	1.01982	0.63	0.285	3.08447e-10	0.0794028	N/A	0.646714	N/A
Iyd	1.89542e-14	0.635428	0.259	0.057	4.40269e-10	0.0012586	N/A	0.246937	N/A
Gabra3	2.46557e-14	0.693123	0.519	0.204	5.72704e-10	0.0323323	N/A	0.395398	N/A
Tcea3	3.02202e-14	0.518076	0.457	0.162	7.01956e-10	0.0733873	N/A	0.30336	N/A
Gm5084	3.64898e-14	0.31013	0.148	0.02	8.47586e-10	0	N/A	0.0315832	N/A
Nid2	4.24707e-14	0.652639	0.79	0.434	9.86509e-10	1.03854	N/A	0.87127	N/A
Glt8d2	1.06871e-13	0.359167	0.346	0.1	2.48239e-09	0.0639438	N/A	0.109337	N/A
Tmem215	2.69453e-13	0.201631	0.136	0.018	6.25885e-09	0.00431064	N/A	0.0506578	N/A
Dio3	3.38826e-13	0.417897	0.235	0.051	7.87026e-09	0	N/A	0.065272	N/A
Hoxa5	3.43532e-13	0.916568	0.494	0.2	7.97955e-09	0.387205	N/A	0.535587	N/A
Fgf2	5.27893e-13	0.566561	0.617	0.293	1.22619e-08	0.114731	N/A	0.351208	N/A
Gm37899	5.90846e-13	0.430505	0.444	0.156	1.37242e-08	0.204349	N/A	0.204096	N/A
Hoxc8	8.31802e-13	0.705498	0.457	0.176	1.93211e-08	0.555966	N/A	0.479421	N/A
Thbs2	8.92339e-13	0.611999	0.679	0.322	2.07273e-08	0.430725	N/A	0.859803	N/A
Pappa2	9.20771e-13	0.375992	0.247	0.057	2.13877e-08	0.00498889	N/A	0.0599681	N/A
Foxl2	1.45089e-12	0.345292	0.296	0.08	3.37013e-08	0	N/A	0.0753197	N/A
Vamp5	2.89025e-12	0.393581	0.407	0.144	6.71346e-08	0.0847681	N/A	0.279025	N/A
Loxl1	3.84589e-12	0.744447	0.753	0.457	8.93323e-08	0.483934	N/A	0.824754	N/A
Pappa	6.2684e-12	0.792346	0.58	0.268	1.45602e-07	0.521106	N/A	0.632282	N/A
Tgfb3	9.28896e-12	0.631286	0.605	0.302	2.15764e-07	0.408639	N/A	0.327002	N/A
Bhlhe22	1.18168e-11	0.513488	0.432	0.161	2.7448e-07	0.0586968	N/A	0.305128	N/A
Lpar1	5.97759e-11	0.753209	0.765	0.493	1.38847e-06	0.801664	N/A	1.10953	N/A
Gm2a	6.5682e-11	0.635234	0.667	0.386	1.52566e-06	0.25459	N/A	0.643898	N/A
Hoxb5	7.35201e-11	0.447751	0.383	0.139	1.70773e-06	0.106575	N/A	0.180128	N/A
Dio3os	8.97722e-11	0.426303	0.259	0.072	2.08523e-06	0	N/A	0.102288	N/A
H19	1.25053e-10	0.610701	0.79	0.447	2.90474e-06	12.9599	N/A	1.56746	N/A
Nckap5	1.51883e-10	0.243284	0.16	0.031	3.52793e-06	0.0201275	N/A	0.0710682	N/A
Runx1t1	1.61993e-10	0.629531	0.481	0.215	3.76277e-06	0.336007	N/A	0.390324	N/A
Mn1	1.94497e-10	0.485807	0.432	0.183	4.51778e-06	0.25413	N/A	0.240008	N/A
Gm37606	2.39975e-10	0.554908	0.691	0.399	5.57415e-06	0.289795	N/A	0.800829	N/A
Ntng1	4.8558e-10	0.281053	0.235	0.061	1.12791e-05	0.219384	N/A	0.149232	N/A
Twist2	5.07681e-10	0.464131	0.667	0.366	1.17924e-05	0.470944	N/A	0.507701	N/A
Adgrb1	6.17793e-10	0.205348	0.136	0.024	1.43501e-05	0.00222013	N/A	0.0468014	N/A
Gm37524	6.48872e-10	0.515481	0.556	0.298	1.5072e-05	0.235787	N/A	0.491718	N/A
Gng8	7.63115e-10	0.464895	0.42	0.179	1.77256e-05	0.131407	N/A	0.248805	N/A
Gm37311	8.30487e-10	0.332541	0.407	0.167	1.92906e-05	0.0162272	N/A	0.23941	N/A
8430419K02Rik	8.32143e-10	0.394353	0.321	0.109	1.9329e-05	0.0602734	N/A	0.195389	N/A
Trpm5	8.54784e-10	0.217139	0.222	0.059	1.98549e-05	0.0612123	N/A	0.063402	N/A
Gm43426	8.93626e-10	0.276223	0.296	0.092	2.07572e-05	0.0997065	N/A	0.224781	N/A
Hoxc9	1.24655e-09	0.440916	0.432	0.18	2.89549e-05	0.441585	N/A	0.38677	N/A
Airn	1.26059e-09	0.535983	0.704	0.439	2.9281e-05	0.501079	N/A	0.930061	N/A
C1ra	1.5647e-09	0.548675	0.667	0.422	3.63449e-05	0.0348173	N/A	0.805109	N/A
Cdon	1.70621e-09	0.256596	0.222	0.061	3.96319e-05	0.0838552	N/A	0.0646746	N/A
Cdh5	2.57689e-09	0.451416	0.284	0.093	5.9856e-05	0.0432223	N/A	0.196502	N/A
Prdm6	2.89793e-09	0.211225	0.173	0.039	6.7313e-05	0.0328978	N/A	0.060246	N/A
Lama1	3.00262e-09	0.157388	0.111	0.018	6.97449e-05	0.0588811	N/A	0.0207642	N/A
Gm42537	3.15193e-09	0.289649	0.185	0.045	7.32131e-05	0.0251551	N/A	0.111839	N/A
Calml4	3.24356e-09	0.582463	0.716	0.46	7.53414e-05	0.608096	N/A	0.739269	N/A
Nrsn2	3.34991e-09	0.175875	0.123	0.022	7.78117e-05	0.0464181	N/A	0.0309169	N/A
Tgfb2	3.35116e-09	0.598794	0.654	0.385	7.78408e-05	0.478402	N/A	0.633606	N/A
Ogn	3.49165e-09	1.12227	0.704	0.489	8.11039e-05	1.94653	N/A	2.48234	N/A
Plxdc2	4.67448e-09	0.675341	0.63	0.374	0.000108579	0.186347	N/A	0.588351	N/A
Cldn11	6.50576e-09	0.460871	0.679	0.351	0.000151116	3.13648	N/A	2.48017	N/A
Cspg5	6.85824e-09	0.340753	0.309	0.108	0.000159303	0.113781	N/A	0.196197	N/A
Efemp1	7.63629e-09	0.686351	0.469	0.219	0.000177376	0.022395	N/A	0.441033	N/A
Boc	7.68206e-09	0.571582	0.481	0.242	0.000178439	0.371979	N/A	0.321803	N/A
Hoxb8	9.13751e-09	0.337695	0.235	0.071	0.000212246	0.108893	N/A	0.0959142	N/A
Thbs3	9.53397e-09	0.373109	0.42	0.189	0.000221455	0.136388	N/A	0.214183	N/A
C2	9.55698e-09	0.375933	0.222	0.065	0.000221989	0.00261802	N/A	0.170386	N/A
Paqr6	1.00064e-08	0.406807	0.321	0.123	0.000232428	0.0436344	N/A	0.261323	N/A
Kcnb1	1.00493e-08	0.471079	0.556	0.313	0.000233426	0.152648	N/A	0.561733	N/A
Hoxa3	1.01298e-08	0.396607	0.42	0.188	0.000235295	0.186796	N/A	0.373413	N/A
Tnfrsf19	1.12741e-08	0.304486	0.272	0.093	0.000261876	0.0757796	N/A	0.165599	N/A
Ptgfr	1.33398e-08	0.393208	0.284	0.098	0.000309856	0.130984	N/A	0.120813	N/A
Ephx2	1.47861e-08	0.355318	0.272	0.091	0.000343451	0.0502188	N/A	0.137282	N/A
Angpt4	1.48681e-08	0.334363	0.21	0.06	0.000345357	0.0337399	N/A	0.0784579	N/A
Cnr1	1.49547e-08	0.385883	0.136	0.028	0.000347367	0.00369485	N/A	0.0746554	N/A
Cilp	2.0044e-08	0.360954	0.173	0.043	0.000465581	0.00548997	N/A	0.0563703	N/A
Rbp4	2.25636e-08	0.465041	0.63	0.341	0.000524107	0.0675405	N/A	0.971205	N/A
Htra3	2.46196e-08	0.726675	0.63	0.392	0.000571864	0.178301	N/A	0.542788	N/A
Rbbp9	3.2092e-08	0.444405	0.63	0.385	0.000745433	0.33835	N/A	0.572908	N/A
Spon2	3.48641e-08	0.694561	0.531	0.276	0.000809824	0.124054	N/A	0.512007	N/A
Fas	3.58354e-08	0.291956	0.284	0.102	0.000832385	0.0183825	N/A	0.132208	N/A
Tmtc1	3.88182e-08	0.294045	0.235	0.073	0.000901668	0.114683	N/A	0.153854	N/A
Nlgn1	4.32794e-08	0.261393	0.309	0.113	0.00100529	0.00627174	N/A	0.207853	N/A
Cd74	5.4722e-08	0.33687	0.333	0.133	0.00127108	0.0123124	N/A	0.511846	N/A
Fzd4	5.47594e-08	0.378387	0.37	0.156	0.00127195	0.142084	N/A	0.294229	N/A
Adamts12	6.16588e-08	0.387806	0.605	0.347	0.00143221	0.116348	N/A	0.47948	N/A
Cercam	6.62292e-08	0.273555	0.395	0.172	0.00153837	0.102059	N/A	0.201532	N/A
Armh4	6.8073e-08	0.48143	0.506	0.27	0.0015812	0.0696331	N/A	0.468158	N/A
Prlr	7.02653e-08	0.561273	0.407	0.174	0.00163212	0.00580293	N/A	0.556872	N/A
Klf5	7.95702e-08	0.501601	0.407	0.184	0.00184826	0.0510932	N/A	0.527775	N/A
Igdcc4	8.10599e-08	0.422274	0.654	0.409	0.00188286	0.416436	N/A	0.509922	N/A
Gata6	8.21442e-08	0.397705	0.605	0.332	0.00190804	0.684703	N/A	1.15773	N/A
Tbxa2r	8.24428e-08	0.314436	0.284	0.105	0.00191498	0.272538	N/A	0.17338	N/A
Inhba	1.1177e-07	0.49697	0.333	0.136	0.0025962	0.0347923	N/A	0.248246	N/A
Bhlhe41	1.12452e-07	0.218658	0.16	0.04	0.00261203	0.0104669	N/A	0.0459997	N/A
Clmn	1.37454e-07	0.510067	0.506	0.276	0.00319278	0.217469	N/A	0.596221	N/A
Pard3b	1.5508e-07	0.452133	0.667	0.44	0.0036022	0.335663	N/A	0.687093	N/A
Reck	1.65964e-07	0.38561	0.481	0.258	0.00385502	0.324572	N/A	0.374403	N/A
C1qtnf4	1.71499e-07	0.351219	0.481	0.25	0.00398358	0.276685	N/A	0.298367	N/A
Nkain4	1.73734e-07	0.37906	0.494	0.26	0.0040355	0.55889	N/A	0.433823	N/A
Itih5	2.58146e-07	0.708256	0.704	0.493	0.00599621	0.100701	N/A	1.44943	N/A
Hoxc6	2.87561e-07	0.422242	0.469	0.242	0.00667946	0.520905	N/A	0.535583	N/A
Egflam	2.90505e-07	0.387539	0.506	0.279	0.00674784	0.237022	N/A	0.38609	N/A
Gm49526	2.96238e-07	0.130518	0.136	0.031	0.00688102	0.0164535	N/A	0.0551895	N/A
Dab2	3.00731e-07	0.457668	0.605	0.389	0.00698537	0.74321	N/A	0.708588	N/A
Igfbp6	3.12564e-07	0.501528	0.42	0.212	0.00726024	0.80132	N/A	0.292831	N/A
Pla2g7	3.39839e-07	0.439874	0.63	0.369	0.00789379	0.348814	N/A	0.575182	N/A
Rnd3	3.70712e-07	0.588009	0.63	0.4	0.00861089	0.599652	N/A	0.821728	N/A
Lrrn3	3.71866e-07	0.217448	0.136	0.032	0.00863771	0.0564212	N/A	0.0527206	N/A
Wfikkn2	4.16154e-07	0.210404	0.16	0.043	0.00966644	0.0295555	N/A	0.0498852	N/A
Lpl	4.31644e-07	0.456732	0.679	0.432	0.0100262	0.165732	N/A	2.85296	N/A
Zim1	4.83675e-07	0.443429	0.309	0.127	0.0112348	0.142241	N/A	0.302049	N/A
Cyp7b1	4.99774e-07	0.568877	0.531	0.337	0.0116087	0.369764	N/A	0.526431	N/A
Gm37694	5.03458e-07	0.245119	0.284	0.112	0.0116943	0.0123419	N/A	0.136194	N/A
Steap3	5.15716e-07	0.376213	0.531	0.304	0.0119791	0.0198734	N/A	0.337518	N/A
Slc16a9	5.35469e-07	0.292777	0.321	0.137	0.0124379	0.0644013	N/A	0.139722	N/A
Igsf10	5.61542e-07	0.707219	0.667	0.468	0.0130435	0.131941	N/A	0.793312	N/A
8030423F21Rik	6.04983e-07	0.156241	0.148	0.038	0.0140525	0.00118553	N/A	0.050025	N/A
Bend5	6.92545e-07	0.377177	0.346	0.16	0.0160864	0.182008	N/A	0.259702	N/A
Hoxa4	6.97261e-07	0.194841	0.136	0.033	0.016196	0.0269638	N/A	0.0476613	N/A
Gm266	7.72528e-07	0.448999	0.444	0.238	0.0179443	0.35755	N/A	0.221389	N/A
Gpx3	7.76863e-07	0.269054	0.407	0.191	0.018045	0.59555	N/A	0.343694	N/A
Gm30075	7.77207e-07	0.342376	0.321	0.141	0.018053	0	N/A	0.170629	N/A
Kazald1	8.35228e-07	0.484902	0.469	0.269	0.0194007	0.00872555	N/A	0.328664	N/A
Apoc1	8.70417e-07	0.307866	0.198	0.062	0.0202181	0.0263665	N/A	0.21311	N/A
Ston2	8.93664e-07	0.209574	0.16	0.045	0.020758	0.0191267	N/A	0.0525461	N/A
Hoxc5	8.99018e-07	0.204186	0.136	0.034	0.0208824	0.0313333	N/A	0.0611338	N/A
Mkx	9.99291e-07	0.17374	0.111	0.024	0.0232115	0.02667	N/A	0.0462297	N/A
Poglut3	1.00151e-06	0.492161	0.667	0.484	0.023263	0.345348	N/A	0.711142	N/A
Gm38381	1.06385e-06	0.470377	0.543	0.351	0.024711	0.94247	N/A	0.594548	N/A
Enox1	1.07371e-06	0.328842	0.198	0.066	0.0249402	0.0171372	N/A	0.0907463	N/A
Ttc39c	1.11735e-06	0.244671	0.259	0.103	0.0259539	0.0863698	N/A	0.118998	N/A
Eln	1.13749e-06	0.498634	0.691	0.485	0.0264216	0.5476	N/A	1.20087	N/A
Gdf10	1.27523e-06	0.411204	0.519	0.302	0.0296211	0.0441955	N/A	0.693048	N/A
Nrg2	1.65526e-06	0.247976	0.284	0.118	0.0384485	0.043803	N/A	0.137028	N/A
Deptor	2.25688e-06	0.340034	0.333	0.151	0.0524228	0.0078001	N/A	0.237522	N/A
N4bp2	2.59524e-06	0.336559	0.605	0.376	0.0602823	0.439855	N/A	0.550191	N/A
C1qtnf7	2.69186e-06	0.309212	0.333	0.155	0.0625264	0.0207954	N/A	0.1484	N/A
Stc1	2.75592e-06	0.593386	0.642	0.423	0.0640145	0.189708	N/A	1.70691	N/A
Pdgfrl	2.78393e-06	0.501689	0.617	0.406	0.0646651	0.0511065	N/A	0.7438	N/A
Lag3	2.92254e-06	0.338105	0.395	0.203	0.0678848	0.0384438	N/A	0.36135	N/A
Nptxr	3.39071e-06	0.253226	0.198	0.069	0.0787594	0.0484226	N/A	0.0920042	N/A
Spp1	3.42474e-06	0.309308	0.383	0.197	0.0795498	0.0142548	N/A	0.72663	N/A
Nipal2	3.50638e-06	0.222887	0.235	0.089	0.0814462	0.0427437	N/A	0.0938351	N/A
Pi16	3.83548e-06	0.288324	0.21	0.076	0.0890905	0.00320494	N/A	0.0850544	N/A
Emp2	4.25883e-06	0.481085	0.679	0.479	0.0989241	0.234055	N/A	0.952749	N/A
Heg1	4.4193e-06	0.317431	0.531	0.321	0.102651	0.354662	N/A	0.459486	N/A
Zfp804a	4.53142e-06	0.264186	0.123	0.032	0.105256	0.0337403	N/A	0.0306642	N/A
Angpt1	4.57855e-06	0.36676	0.383	0.187	0.106351	0.307805	N/A	0.23024	N/A
Dhrs1	4.85582e-06	0.339053	0.556	0.362	0.112791	0.48584	N/A	0.503843	N/A
Plce1	5.27115e-06	0.362218	0.321	0.144	0.122438	0.136863	N/A	0.288524	N/A
Akt2	5.3602e-06	0.478025	0.593	0.417	0.124507	0.443277	N/A	0.539125	N/A
Fmo1	5.59317e-06	0.519376	0.704	0.465	0.129918	0.0287875	N/A	0.877416	N/A
Polk	6.17706e-06	0.247572	0.309	0.14	0.143481	0.0815479	N/A	0.211787	N/A
Wnt4	6.7336e-06	0.130424	0.395	0.183	0.156408	0.823784	N/A	1.56949	N/A
Mansc4	6.91125e-06	0.320732	0.37	0.188	0.160535	0.052806	N/A	0.405536	N/A
Slc7a10	7.1336e-06	0.241447	0.198	0.071	0.165699	0.0155599	N/A	0.115637	N/A
Pltp	7.23175e-06	0.435811	0.531	0.337	0.167979	0.285078	N/A	0.857169	N/A
Lpar4	7.99102e-06	0.553759	0.42	0.24	0.185615	0.351294	N/A	0.269314	N/A
Lbp	8.30927e-06	0.526886	0.309	0.144	0.193008	0.0272122	N/A	0.398641	N/A
Epha5	8.973e-06	0.725079	0.383	0.203	0.208425	0.0379112	N/A	0.568859	N/A
Sulf2	9.74815e-06	0.444114	0.469	0.279	0.22643	0.472027	N/A	0.440338	N/A
Ptch1	9.8166e-06	0.332017	0.679	0.444	0.22802	1.59826	N/A	1.67604	N/A
Npnt	1.01417e-05	0.383238	0.444	0.248	0.23557	0.0839687	N/A	1.502	N/A
Aff3	1.08347e-05	0.305636	0.432	0.242	0.251667	0.429923	N/A	0.362544	N/A
Gria3	1.13788e-05	0.180044	0.346	0.163	0.264308	0.136188	N/A	0.317376	N/A
Pld1	1.21553e-05	0.223412	0.235	0.095	0.282343	0.0494634	N/A	0.112913	N/A
Adcyap1r1	1.42138e-05	0.276254	0.259	0.114	0.330158	0.0203626	N/A	0.135468	N/A
Prcd	1.48493e-05	0.153843	0.185	0.065	0.34492	0.0383426	N/A	0.0768922	N/A
Col4a3bp	1.50224e-05	0.498131	0.519	0.338	0.348939	0.112767	N/A	0.579238	N/A
Pea15a	1.58953e-05	0.351847	0.593	0.4	0.369216	0.42017	N/A	0.521115	N/A
B830012L14Rik	1.59195e-05	0.323381	0.259	0.114	0.369779	0.0671162	N/A	0.137171	N/A
Cerox1	1.62764e-05	0.12815	0.123	0.034	0.378068	0.00827214	N/A	0.0384622	N/A
Gm10115	1.66819e-05	0.28562	0.358	0.184	0.387488	0.0554996	N/A	0.272276	N/A
C130023A14Rik	1.67372e-05	0.469546	0.494	0.301	0.388772	0.075554	N/A	0.552442	N/A
Abca1	1.70478e-05	0.323699	0.543	0.344	0.395986	0.205382	N/A	0.819312	N/A
Erlin2	1.71592e-05	0.2571	0.494	0.295	0.398575	0.255937	N/A	0.454291	N/A
Dact3	1.72697e-05	0.342686	0.654	0.441	0.40114	0.346964	N/A	0.78975	N/A
Fam171b	1.8409e-05	0.311081	0.42	0.244	0.427604	0.139162	N/A	0.243424	N/A
Icosl	1.84678e-05	0.216743	0.284	0.126	0.42897	0.0403769	N/A	0.22683	N/A
Scpep1	1.85196e-05	0.331175	0.654	0.482	0.430173	0.408478	N/A	0.778794	N/A
Naaladl2	1.85955e-05	0.352201	0.296	0.144	0.431935	0.0383259	N/A	0.271957	N/A
Zc3h6	1.99221e-05	0.310434	0.259	0.115	0.462751	0.0540183	N/A	0.207106	N/A
Zfp174	2.12436e-05	0.124874	0.111	0.029	0.493447	0.0248336	N/A	0.0439945	N/A
Pwwp3b	2.20607e-05	0.197594	0.259	0.11	0.512427	0.164686	N/A	0.0977153	N/A
Hoxc4	2.82643e-05	0.204295	0.235	0.098	0.656523	0.169595	N/A	0.155445	N/A
Arhgap28	2.99779e-05	0.4999	0.481	0.323	0.696326	0.334272	N/A	0.457567	N/A
Gm42970	3.04648e-05	0.189689	0.148	0.049	0.707637	0.0221222	N/A	0.040317	N/A
Gm36963	3.04735e-05	0.507024	0.481	0.312	0.707839	0.100278	N/A	0.496485	N/A
Gm43508	3.20026e-05	0.430258	0.481	0.31	0.743356	0.542868	N/A	0.591663	N/A
Aqp1	3.20389e-05	0.730175	0.321	0.164	0.744199	0.0445605	N/A	0.27465	N/A
Gm43633	3.24677e-05	0.135642	0.111	0.03	0.754159	0.0246496	N/A	0.0410335	N/A
Cpne5	3.33664e-05	0.243949	0.259	0.113	0.775034	0.133129	N/A	0.199654	N/A
Pcdh7	3.3755e-05	0.306557	0.481	0.277	0.784062	0.264933	N/A	0.704122	N/A
Hoxb3	3.38322e-05	0.345403	0.358	0.197	0.785855	0.149237	N/A	0.29348	N/A
Plag1	3.61653e-05	0.195076	0.173	0.062	0.840048	0.111061	N/A	0.0905214	N/A
Htra1	4.03103e-05	0.339992	0.691	0.464	0.936328	0.0297023	N/A	0.754435	N/A
AA465934	4.03183e-05	0.39208	0.494	0.345	0.936512	0.0267327	N/A	0.607035	N/A
Gm34006	4.16827e-05	0.169268	0.148	0.049	0.968207	0.0268313	N/A	0.0830271	N/A
Fam49a	4.18233e-05	0.212894	0.259	0.117	0.971472	0.071023	N/A	0.209598	N/A
Pgm5	4.37045e-05	0.487712	0.617	0.458	1	0.292551	N/A	1.08778	N/A
Lgi2	4.57996e-05	0.436811	0.63	0.455	1	0.138823	N/A	1.3006	N/A
Mapk13	4.64993e-05	0.274618	0.272	0.128	1	0.050313	N/A	0.146804	N/A
Atf7	4.66795e-05	0.38983	0.543	0.382	1	0.379993	N/A	0.665812	N/A
Tgm2	4.68549e-05	0.374972	0.543	0.351	1	0.341672	N/A	1.0584	N/A
Prxl2c	4.87171e-05	0.348303	0.63	0.46	1	0.452045	N/A	0.69955	N/A
Msx1	5.16736e-05	0.187972	0.148	0.049	1	0.00255383	N/A	0.0595185	N/A
Cep70	5.35289e-05	0.181621	0.173	0.064	1	0.0600139	N/A	0.100425	N/A
St3gal4	5.42015e-05	0.29109	0.568	0.385	1	0.176482	N/A	0.470527	N/A
Pink1	5.425e-05	0.345711	0.543	0.386	1	0.29813	N/A	0.599474	N/A
Lrrc4	5.44323e-05	0.145405	0.111	0.031	1	0.0104523	N/A	0.0461227	N/A
Ehbp1	6.09007e-05	0.310323	0.407	0.242	1	0.145921	N/A	0.318406	N/A
Plin2	6.19354e-05	0.273906	0.605	0.427	1	0.481541	N/A	0.7224	N/A
Irf2bpl	6.19419e-05	0.331983	0.605	0.431	1	0.896791	N/A	0.760862	N/A
E130102H24Rik	6.87235e-05	0.199286	0.222	0.095	1	0.0347305	N/A	0.160594	N/A
4930589O11Rik	6.91523e-05	0.136713	0.123	0.038	1	0.0155067	N/A	0.0478775	N/A
Ephb2	6.96734e-05	0.289907	0.358	0.2	1	0.166942	N/A	0.229318	N/A
Cthrc1	7.51571e-05	0.281204	0.16	0.058	1	0.464542	N/A	0.0461667	N/A
Tmem158	7.76376e-05	0.379957	0.457	0.294	1	0.187611	N/A	0.430305	N/A
Qprt	7.85508e-05	0.1958	0.173	0.065	1	0.0277428	N/A	0.085143	N/A
Ms4a4d	8.58488e-05	0.220325	0.173	0.065	1	0	N/A	0.0707917	N/A
Col4a6	8.65503e-05	0.30043	0.16	0.059	1	0.0117212	N/A	0.0753987	N/A
Astn2	9.01734e-05	0.165847	0.185	0.072	1	0.0371094	N/A	0.0981433	N/A
Fbln2	9.07557e-05	0.258961	0.321	0.167	1	0.29083	N/A	0.216732	N/A
Ager	9.68881e-05	0.118198	0.111	0.032	1	0.029652	N/A	0.0482455	N/A
Klf12	9.82706e-05	0.21433	0.296	0.15	1	0.104209	N/A	0.224543	N/A
Col9a2	0.000101011	0.228925	0.296	0.145	1	0.242361	N/A	0.256445	N/A
Hmgcs2	0.000101041	0.27054	0.494	0.294	1	0.161357	N/A	0.629876	N/A
B3gnt9	0.000108261	0.298197	0.654	0.454	1	0.30515	N/A	0.631447	N/A
Mir703	0.0001086	0.286921	0.617	0.429	1	0.159837	N/A	0.801482	N/A
Gask1a	0.00011113	0.213151	0.21	0.091	1	0.0160519	N/A	0.088403	N/A
Zcchc24	0.00011156	0.343279	0.642	0.497	1	0.331206	N/A	0.9255	N/A
Ssc5d	0.000117347	0.248608	0.222	0.103	1	0.0289105	N/A	0.152137	N/A
Foxp2	0.000119897	0.274666	0.222	0.096	1	0.412332	N/A	0.265324	N/A
Ankrd35	0.000120608	0.109613	0.111	0.033	1	0.0211884	N/A	0.041985	N/A
Sult5a1	0.000121933	0.247142	0.222	0.098	1	0.196537	N/A	0.151655	N/A
Fam13a	0.000127858	0.368943	0.346	0.194	1	0.0671974	N/A	0.322196	N/A
Rgs10	0.000133635	0.237285	0.222	0.098	1	0.144879	N/A	0.0895662	N/A
9530003O04Rik	0.000140215	0.244173	0.247	0.118	1	0.00154878	N/A	0.136587	N/A
Plxna4	0.00015196	0.319915	0.173	0.069	1	0.0116026	N/A	0.102539	N/A
F8	0.000151996	0.111666	0.111	0.033	1	0.0229761	N/A	0.0456886	N/A
Plxnb2	0.000154992	0.352653	0.481	0.323	1	0.715803	N/A	0.455996	N/A
Mindy1	0.000156181	0.217722	0.296	0.155	1	0.154806	N/A	0.232395	N/A
Nrbp2	0.000160312	0.273553	0.383	0.229	1	0.115961	N/A	0.334219	N/A
2900026A02Rik	0.000167064	0.262121	0.284	0.146	1	0.089019	N/A	0.187546	N/A
Nucb2	0.000171964	0.257228	0.568	0.395	1	0.236022	N/A	0.4229	N/A
Npr2	0.000172205	0.238064	0.321	0.179	1	0.107832	N/A	0.19388	N/A
Fam168a	0.000177057	0.247114	0.654	0.465	1	0.61427	N/A	0.834142	N/A
Traf3ip1	0.000178648	0.159558	0.222	0.1	1	0.152607	N/A	0.128597	N/A
Cflar	0.000180222	0.317982	0.605	0.482	1	0.382564	N/A	0.786875	N/A
Etfbkmt	0.000189186	0.349587	0.247	0.121	1	0.0626283	N/A	0.156098	N/A
Cldn1	0.000198792	0.153943	0.111	0.034	1	0.209596	N/A	0.0290005	N/A
Nemp1	0.000202155	0.18698	0.198	0.085	1	0.0565394	N/A	0.123794	N/A
Slc29a3	0.000213147	0.198092	0.259	0.129	1	0.0680931	N/A	0.152979	N/A
Adamts19	0.000244308	0.272739	0.519	0.346	1	0.0867293	N/A	0.596779	N/A
Art4	0.000263631	0.118603	0.16	0.06	1	0.00260929	N/A	0.119359	N/A
5031434O11Rik	0.000266305	0.0985812	0.111	0.035	1	0.0202204	N/A	0.0525265	N/A
Nuak1	0.000267082	0.169037	0.16	0.062	1	0.062222	N/A	0.0727721	N/A
Fbxo11	0.000296909	0.304465	0.617	0.459	1	0.524643	N/A	0.683023	N/A
Fmod	0.000301182	0.202067	0.136	0.048	1	0.10376	N/A	0.10164	N/A
Gm45200	0.000312911	0.13729	0.148	0.056	1	0.0182561	N/A	0.054869	N/A
Smoc2	0.000314401	0.223935	0.63	0.423	1	1.16145	N/A	3.56878	N/A
Gm4951	0.000314938	0.177583	0.148	0.055	1	0	N/A	0.150921	N/A
Hoxb4	0.000330674	0.35776	0.395	0.249	1	0.18864	N/A	0.382005	N/A
Heatr5a	0.000355634	0.182162	0.407	0.249	1	0.18078	N/A	0.280568	N/A
Vamp2	0.000356998	0.283438	0.617	0.465	1	0.430521	N/A	0.683224	N/A
Ankrd16	0.000360467	0.241855	0.333	0.194	1	0.160832	N/A	0.268329	N/A
Efcab2	0.000379545	0.133424	0.16	0.063	1	0.105457	N/A	0.0818655	N/A
Rad9b	0.000398925	0.166861	0.198	0.09	1	0.0694948	N/A	0.118871	N/A
Esrrg	0.000400416	0.133648	0.111	0.036	1	0.00543057	N/A	0.0649227	N/A
Zfpm2	0.000408712	0.20631	0.309	0.167	1	0.155597	N/A	0.363782	N/A
Nrp2	0.000427675	0.443886	0.383	0.24	1	0.248227	N/A	0.578093	N/A
Mindy4	0.000456489	0.214693	0.235	0.116	1	0.0504323	N/A	0.14513	N/A
Zfp9	0.000467391	0.253514	0.506	0.347	1	0.35825	N/A	0.392487	N/A
Ube2q1	0.000472277	0.260015	0.568	0.41	1	0.402415	N/A	0.659814	N/A
Cdc42ep2	0.00047668	0.376208	0.556	0.401	1	0.2568	N/A	0.521501	N/A
Ecm2	0.000483075	0.338422	0.333	0.203	1	0.0151462	N/A	0.283581	N/A
Ampd3	0.000488711	0.277447	0.358	0.21	1	0.0134198	N/A	0.145927	N/A
Irak3	0.00049919	0.129772	0.173	0.072	1	0.0102044	N/A	0.0948873	N/A
Col27a1	0.000503817	0.280723	0.519	0.367	1	0.456907	N/A	0.521354	N/A
Pkp4	0.000505164	0.249593	0.358	0.218	1	0.174243	N/A	0.307342	N/A
Lepr	0.000516305	0.228561	0.407	0.242	1	0.0641712	N/A	0.710801	N/A
Plscr4	0.000527131	0.27819	0.395	0.252	1	0.0627457	N/A	0.330863	N/A
Stc2	0.000542902	0.119018	0.123	0.044	1	0.011048	N/A	0.041307	N/A
Fdx1	0.000546628	0.377297	0.531	0.406	1	0.390359	N/A	0.575084	N/A
Tnxb	0.000547435	0.179267	0.346	0.199	1	0.0179151	N/A	0.348752	N/A
Tbl1xr1	0.000555346	0.274371	0.432	0.305	1	0.28263	N/A	0.453589	N/A
Ednra	0.000555645	0.274867	0.667	0.486	1	0.590085	N/A	1.27546	N/A
Klc1	0.000583568	0.222394	0.531	0.373	1	0.541201	N/A	0.44039	N/A
Zfp60	0.000597585	0.244609	0.296	0.17	1	0.169809	N/A	0.23476	N/A
Sned1	0.000607795	0.245436	0.605	0.453	1	0.334135	N/A	1.23968	N/A
Nupr1	0.000611103	0.302866	0.605	0.416	1	0.0248257	N/A	0.72567	N/A
Tug1	0.000628015	0.312567	0.617	0.491	1	0.667527	N/A	0.770155	N/A
1500011B03Rik	0.000628087	0.310569	0.605	0.473	1	0.918671	N/A	0.739151	N/A
Socs7	0.000673734	0.24224	0.259	0.138	1	0.119172	N/A	0.202928	N/A
Hpca	0.000674345	0.131095	0.173	0.073	1	0.0145111	N/A	0.0840841	N/A
Slc16a2	0.000689106	0.257809	0.654	0.48	1	0.298924	N/A	0.774771	N/A
Ksr1	0.000697624	0.173444	0.259	0.138	1	0.0701995	N/A	0.188076	N/A
H2-Ab1	0.000704366	0.177826	0.148	0.06	1	0.00741381	N/A	0.178981	N/A
Fam102b	0.000750317	0.30959	0.457	0.32	1	0.192676	N/A	0.439159	N/A
Hoxa7	0.000763273	0.196872	0.247	0.126	1	0.165295	N/A	0.241515	N/A
Flnb	0.000768706	0.217481	0.321	0.19	1	0.240096	N/A	0.219758	N/A
Fgf11	0.000774749	0.143975	0.16	0.068	1	0.0639194	N/A	0.0703724	N/A
Ophn1	0.000821639	0.241951	0.519	0.369	1	0.0852816	N/A	0.552372	N/A
Gm10134	0.000835232	0.215903	0.42	0.277	1	0.240769	N/A	0.347417	N/A
Pknox2	0.000836396	0.2422	0.247	0.131	1	0.110703	N/A	0.163587	N/A
Fndc5	0.00085309	0.357354	0.407	0.267	1	0.0938887	N/A	0.532504	N/A
Pigt	0.000868591	0.214773	0.654	0.495	1	0.485237	N/A	0.630587	N/A
Bcl2l11	0.000878745	0.230126	0.37	0.223	1	0.174993	N/A	0.422455	N/A
Man2a1	0.000884901	0.301354	0.605	0.464	1	0.466439	N/A	0.794321	N/A
Ptprg	0.000885711	0.324285	0.506	0.373	1	0.280223	N/A	0.693983	N/A
AW112010	0.000898252	0.313664	0.21	0.101	1	0	N/A	0.168321	N/A
Rasgef1a	0.000899508	0.136816	0.222	0.106	1	0.0332104	N/A	0.248453	N/A
E330034L11Rik	0.000921246	0.132845	0.173	0.075	1	0.0512985	N/A	0.0695307	N/A
Abcc5	0.000957724	0.292599	0.531	0.403	1	0.236378	N/A	0.653919	N/A
Setd7	0.000997974	0.245506	0.432	0.292	1	0.168504	N/A	0.431535	N/A
Tlcd1	0.00102472	0.266778	0.321	0.199	1	0.157437	N/A	0.215819	N/A
Amn1	0.00102906	0.285289	0.407	0.277	1	0.364116	N/A	0.447445	N/A
Ctdnep1	0.00103251	0.269248	0.58	0.445	1	0.35975	N/A	0.652695	N/A
Mcee	0.00103995	0.325126	0.531	0.4	1	0.400596	N/A	0.559816	N/A
Zfp318	0.00104361	0.303397	0.494	0.372	1	0.492607	N/A	0.650457	N/A
4933439C10Rik	0.00104916	0.161119	0.247	0.13	1	0.110755	N/A	0.153406	N/A
Pak7	0.00109244	0.159523	0.123	0.046	1	0.241663	N/A	0.0930911	N/A
Dst	0.00115387	0.222954	0.667	0.499	1	0.422181	N/A	1.30206	N/A
Clcn5	0.00115631	0.283246	0.321	0.193	1	0.174783	N/A	0.148919	N/A
Cbr4	0.00119053	0.209981	0.346	0.214	1	0.128268	N/A	0.257219	N/A
Frmd4b	0.00121824	0.183673	0.247	0.129	1	0.148177	N/A	0.20764	N/A
Zfp853	0.00124766	0.126853	0.136	0.055	1	0.0177566	N/A	0.0756341	N/A
Rassf2	0.00125066	0.193586	0.222	0.117	1	0.0520284	N/A	0.109909	N/A
Zfp329	0.0012508	0.172143	0.481	0.322	1	0.421453	N/A	0.507223	N/A
Cys1	0.00126077	0.203293	0.21	0.105	1	0.064385	N/A	0.12846	N/A
Fancc	0.00126927	0.197101	0.37	0.232	1	0.0702748	N/A	0.283153	N/A
Gm37238	0.00127617	0.209568	0.407	0.274	1	0.114805	N/A	0.40943	N/A
Fastkd5	0.00131321	0.165851	0.111	0.04	1	0.0461284	N/A	0.0572657	N/A
Nabp2	0.00139101	0.192411	0.494	0.356	1	0.486887	N/A	0.457545	N/A
Pcgf2	0.00140247	0.250422	0.37	0.235	1	0.391528	N/A	0.326583	N/A
Rftn2	0.00140826	0.205967	0.259	0.141	1	0.153164	N/A	0.193488	N/A
Odr4	0.00149187	0.262945	0.568	0.431	1	0.289829	N/A	0.636407	N/A
Vwa5a	0.00149342	0.309181	0.432	0.32	1	0.141061	N/A	0.441667	N/A
Fam126b	0.00149597	0.246267	0.407	0.274	1	0.199758	N/A	0.463624	N/A
Lix1l	0.00150745	0.184278	0.654	0.496	1	0.820009	N/A	0.782912	N/A
Gm12577	0.00152418	0.130358	0.111	0.041	1	0.0331384	N/A	0.0406537	N/A
Fgf10	0.00154699	0.401785	0.395	0.263	1	0.0214838	N/A	0.344722	N/A
Gm20033	0.00155765	0.143553	0.123	0.049	1	0.0245402	N/A	0.0678565	N/A
Hlf	0.00157914	0.273685	0.284	0.168	1	0.0090837	N/A	0.245724	N/A
Acvr1	0.00158211	0.249017	0.383	0.255	1	0.161666	N/A	0.33854	N/A
Igsf3	0.00158647	0.2405	0.568	0.426	1	0.527508	N/A	0.522169	N/A
Paqr4	0.00161627	0.267684	0.272	0.16	1	0.160923	N/A	0.223172	N/A
Omd	0.00163276	0.189864	0.123	0.049	1	0.0150268	N/A	0.079882	N/A
BC005624	0.00167442	0.327113	0.605	0.484	1	0.487404	N/A	0.74701	N/A
Zfp46	0.00167509	0.216451	0.259	0.148	1	0.16041	N/A	0.186074	N/A
Gigyf1	0.00170382	0.254532	0.457	0.325	1	0.196965	N/A	0.531219	N/A
Dhx33	0.00172947	0.143794	0.235	0.124	1	0.0898756	N/A	0.124644	N/A
Tet1	0.00174623	0.288848	0.444	0.321	1	0.315662	N/A	0.565519	N/A
Gm50078	0.00180374	0.115252	0.111	0.041	1	0.0066099	N/A	0.0607176	N/A
Grasp	0.00181797	0.28932	0.444	0.321	1	0.194441	N/A	0.41832	N/A
Tceal1	0.0018614	0.257926	0.519	0.393	1	0.301672	N/A	0.583883	N/A
Nfya	0.00188514	0.160805	0.284	0.16	1	0.23798	N/A	0.204279	N/A
Ctns	0.00188949	0.125851	0.148	0.065	1	0.0620734	N/A	0.0871602	N/A
Cyp2d22	0.00189134	0.144971	0.321	0.192	1	0.0964196	N/A	0.288776	N/A
Neo1	0.00191528	0.246854	0.506	0.382	1	0.466509	N/A	0.552365	N/A
Letm2	0.00198887	0.214891	0.358	0.226	1	0.125953	N/A	0.377449	N/A
Zfhx4	0.00203765	0.180677	0.333	0.195	1	0.0134374	N/A	0.123317	N/A
Tmbim4	0.00207825	0.207373	0.568	0.438	1	0.434804	N/A	0.573462	N/A
Tst	0.00209697	0.237735	0.42	0.293	1	0.0914864	N/A	0.451492	N/A
C1qtnf3	0.00211474	0.321464	0.173	0.08	1	0.127347	N/A	0.130517	N/A
Dhx57	0.00211479	0.179912	0.272	0.163	1	0.153075	N/A	0.187208	N/A
Sgms1	0.00219137	0.142424	0.321	0.19	1	0.353521	N/A	0.23277	N/A
Pts	0.00219216	0.246247	0.469	0.351	1	0.358167	N/A	0.529996	N/A
Siae	0.00219394	0.265769	0.247	0.142	1	0.0687122	N/A	0.194805	N/A
Gm42635	0.00221459	0.156263	0.173	0.082	1	0.00668519	N/A	0.127509	N/A
Ntrk1	0.0022487	0.311368	0.494	0.355	1	0.312991	N/A	1.04549	N/A
Zfp959	0.00228322	0.122388	0.185	0.089	1	0.0599513	N/A	0.147202	N/A
Tnk2	0.00229628	0.146155	0.247	0.133	1	0.0911172	N/A	0.19545	N/A
Sh3bp5	0.00229957	0.231351	0.593	0.458	1	0.439222	N/A	0.738558	N/A
Parp4	0.00230182	0.146768	0.21	0.109	1	0.0407154	N/A	0.152193	N/A
Ltbp3	0.00230453	0.326182	0.543	0.447	1	0.238252	N/A	0.743185	N/A
Smim1	0.00232177	0.28758	0.358	0.242	1	0.356308	N/A	0.430349	N/A
Prnp	0.00234701	0.369374	0.37	0.244	1	0.269686	N/A	0.392508	N/A
Tmem132c	0.00235788	0.145342	0.198	0.098	1	0.0151917	N/A	0.106757	N/A
Chchd7	0.00236014	0.26603	0.531	0.401	1	0.783036	N/A	0.560607	N/A
Atf7ip	0.00241282	0.263883	0.593	0.458	1	0.41251	N/A	0.822291	N/A
Mtm1	0.00243613	0.213131	0.198	0.1	1	0.049172	N/A	0.136302	N/A
Ptch2	0.00244672	0.206813	0.148	0.067	1	0.0707749	N/A	0.104613	N/A
Gm29502	0.00248945	0.140139	0.123	0.05	1	0.0180492	N/A	0.0875903	N/A
Qsox1	0.00251283	0.162005	0.519	0.366	1	0.232201	N/A	0.510376	N/A
Wfdc1	0.00254684	0.242476	0.395	0.25	1	0.00853821	N/A	0.319251	N/A
Gm37063	0.0025873	0.13449	0.222	0.117	1	0.051903	N/A	0.137029	N/A
Adamts6	0.00260947	0.146413	0.16	0.074	1	0.0896611	N/A	0.10803	N/A
Twsg1	0.00269283	0.277966	0.617	0.484	1	0.522013	N/A	0.896269	N/A
Zfp292	0.00278569	0.296264	0.58	0.49	1	0.578634	N/A	1.0208	N/A
Otud1	0.00285002	0.370781	0.309	0.188	1	0.0807665	N/A	0.396034	N/A
Etl4	0.00286182	0.302189	0.383	0.246	1	0.891328	N/A	0.664561	N/A
Rxra	0.00288851	0.194836	0.309	0.194	1	0.193834	N/A	0.239523	N/A
Tent5c	0.0029021	0.138945	0.123	0.05	1	0.00387063	N/A	0.0905628	N/A
H2-Aa	0.00294693	0.190455	0.148	0.067	1	0.00387112	N/A	0.2396	N/A
Itpr2	0.00301037	0.161134	0.259	0.147	1	0.117248	N/A	0.182786	N/A
Ikbke	0.00301101	0.122496	0.123	0.052	1	0.0350704	N/A	0.0672201	N/A
Scara3	0.00301266	0.197693	0.321	0.205	1	0.131497	N/A	0.174913	N/A
Sp1	0.00301349	0.272183	0.519	0.393	1	0.315559	N/A	0.605083	N/A
Slc43a3	0.00308352	0.278451	0.309	0.194	1	0.204729	N/A	0.262358	N/A
Ip6k1	0.00313298	0.234481	0.444	0.32	1	0.33443	N/A	0.449617	N/A
Smarcc2	0.00313815	0.205179	0.543	0.407	1	0.489676	N/A	0.588395	N/A
Carmil1	0.00315442	0.213846	0.309	0.188	1	0.161835	N/A	0.295946	N/A
Fuca2	0.00321535	0.164853	0.111	0.044	1	0.177838	N/A	0.05259	N/A
Abhd16a	0.00322746	0.257874	0.556	0.426	1	0.421854	N/A	0.534683	N/A
Tssc4	0.00323655	0.242138	0.469	0.345	1	0.541895	N/A	0.44828	N/A
Slc38a10	0.00330845	0.193028	0.407	0.279	1	0.301	N/A	0.314586	N/A
Cic	0.00334666	0.258929	0.432	0.315	1	0.30001	N/A	0.428821	N/A
Fuca1	0.00343214	0.278775	0.63	0.494	1	0.53167	N/A	0.702122	N/A
Gpam	0.00344544	0.186324	0.358	0.235	1	0.0977816	N/A	0.275802	N/A
Ncoa3	0.00349071	0.231513	0.407	0.29	1	0.186176	N/A	0.382954	N/A
Cadm3	0.0035259	0.139274	0.123	0.05	1	0.0370225	N/A	0.107303	N/A
Rom1	0.00359694	0.112229	0.148	0.066	1	0.0273561	N/A	0.098023	N/A
Exoc3l4	0.00373322	0.126167	0.198	0.102	1	0.0488522	N/A	0.167693	N/A
Azin2	0.00379713	0.18829	0.272	0.169	1	0.246367	N/A	0.210084	N/A
Crebzf	0.0038291	0.299811	0.568	0.481	1	0.25583	N/A	0.877455	N/A
Kcne1l	0.00384051	0.214523	0.185	0.094	1	0.333218	N/A	0.14957	N/A
Ezh1	0.00385127	0.168048	0.321	0.204	1	0.118532	N/A	0.277321	N/A
C9orf72	0.00386055	0.155237	0.185	0.093	1	0.0893046	N/A	0.135913	N/A
Gstt1	0.0038751	0.277533	0.42	0.305	1	0.062948	N/A	0.567353	N/A
Antxr2	0.00398456	0.190682	0.37	0.249	1	0.177461	N/A	0.238582	N/A
Brd8	0.00400097	0.255328	0.605	0.498	1	0.780878	N/A	0.820698	N/A
Bambi	0.00407032	0.192042	0.63	0.494	1	0.547956	N/A	1.76039	N/A
Wt1	0.00409645	0.166194	0.198	0.102	1	0.422004	N/A	0.143793	N/A
Col23a1	0.00420368	0.329505	0.543	0.406	1	0.721806	N/A	1.43027	N/A
Dhrs7	0.00426221	0.241133	0.407	0.293	1	0.0297233	N/A	0.464833	N/A
Gm38012	0.00427098	0.154865	0.198	0.105	1	0.0298252	N/A	0.144465	N/A
Smim41	0.00432944	0.260199	0.556	0.417	1	0.525391	N/A	0.886607	N/A
Tubb2b	0.00436323	0.31709	0.296	0.185	1	0.947939	N/A	0.254836	N/A
Pgghg	0.004381	0.20887	0.333	0.225	1	0.253416	N/A	0.282496	N/A
Asap3	0.0044118	0.126045	0.136	0.061	1	0.0398319	N/A	0.0661454	N/A
Hmgcl	0.00441239	0.213163	0.407	0.293	1	0.274432	N/A	0.323882	N/A
Gm9616	0.00450492	0.266634	0.481	0.378	1	0.26736	N/A	0.622931	N/A
Abca8a	0.00453491	0.13474	0.235	0.13	1	0	N/A	0.146362	N/A
Heca	0.00464117	0.205875	0.333	0.221	1	0.138032	N/A	0.342249	N/A
Pros1	0.00464264	0.310519	0.506	0.403	1	0.207246	N/A	0.658751	N/A
Fam168b	0.00473339	0.233099	0.506	0.39	1	0.603273	N/A	0.538089	N/A
Zfp592	0.00475557	0.217264	0.309	0.207	1	0.119281	N/A	0.258109	N/A
Pias1	0.00476001	0.196359	0.494	0.367	1	0.295446	N/A	0.585202	N/A
Ttc30b	0.0047895	0.164876	0.21	0.118	1	0.0764374	N/A	0.16832	N/A
Zfp251	0.00481315	0.204572	0.333	0.225	1	0.206751	N/A	0.319926	N/A
Spg20	0.00483778	0.190397	0.469	0.359	1	0.439467	N/A	0.415374	N/A
Clip3	0.00494435	0.211334	0.568	0.455	1	0.583324	N/A	0.728855	N/A

## Sheet: nd-iS specific(#0)
	p_val	avg_log2FC	pct.1	pct.2	p_val_adj	ave.exp(P0)	ave.exp(P0)	ave.exp(iSP1)	ave.exp(nd-iS1)
Crispld1	0	1.33	0.726	0.137	0	N/A	N/A	0.380633	2.26983
Cd34	0	1.67305	0.941	0.195	0	N/A	N/A	1.58579	3.64169
Zfhx4	0	0.913191	0.583	0.075	0	N/A	N/A	0	1.07358
Cpz	0	1.10055	0.719	0.11	0	N/A	N/A	0.824525	1.58067
Kdr	0	0.870875	0.541	0.074	0	N/A	N/A	0.443892	1.0229
Gxylt2	0	0.923909	0.685	0.146	0	N/A	N/A	0.761267	1.2277
Zfp469	0	0.717215	0.567	0.08	0	N/A	N/A	0.761267	0.798667
Clec3b	0	1.42906	0.867	0.214	0	N/A	N/A	2.09294	3.75583
Ngfr	0	1.00628	0.707	0.14	0	N/A	N/A	0	1.4058
Emb	0	1.97631	0.598	0.065	0	N/A	N/A	0	3.42002
Fgf10	0	0.862442	0.642	0.129	0	N/A	N/A	0.443892	1.18027
Qpct	0	1.09662	0.693	0.138	0	N/A	N/A	0.443892	1.55031
Osr2	6.67392e-288	1.02113	0.856	0.249	1.55022e-283	N/A	N/A	3.10833	2.41619
Pgr	4.20061e-284	0.956898	0.624	0.13	9.75719e-280	N/A	N/A	2.72769	1.51724
Ampd3	3.48733e-261	0.650176	0.534	0.106	8.10037e-257	N/A	N/A	0	0.750587
Dpt	8.94098e-251	1.26365	0.734	0.215	2.07681e-246	N/A	N/A	0	3.06225
Arsi	2.43228e-245	0.600138	0.565	0.124	5.6497e-241	N/A	N/A	0	0.705361
Me3	5.67835e-233	0.482488	0.365	0.052	1.31897e-228	N/A	N/A	1.77557	0.466696
Dcc	5.30585e-221	0.369461	0.281	0.031	1.23244e-216	N/A	N/A	0	0.333804
Spock2	2.44851e-219	0.676957	0.669	0.192	5.68741e-215	N/A	N/A	0.887784	0.979463
Gask1b	4.49484e-212	0.607228	0.526	0.122	1.04406e-207	N/A	N/A	0	0.737665
Dio2	1.08994e-208	0.534615	0.367	0.058	2.53172e-204	N/A	N/A	1.64905	0.569717
Tmem255a	4.19651e-208	0.406585	0.328	0.047	9.74765e-204	N/A	N/A	0	0.3891
Efemp1	1.06637e-205	0.657848	0.48	0.1	2.47697e-201	N/A	N/A	0.761267	0.901929
Krt83	2.76e-199	0.316872	0.146	0.007	6.41092e-195	N/A	N/A	0	0.257957
Ano4	2.36704e-197	0.765876	0.679	0.212	5.49817e-193	N/A	N/A	0	1.3025
Mab21l1	3.34129e-196	0.27509	0.236	0.024	7.76114e-192	N/A	N/A	0	0.239821
Gm43921	3.74842e-185	0.607413	0.537	0.14	8.70684e-181	N/A	N/A	0.824525	0.777902
Entpd2	3.47325e-184	0.628542	0.463	0.106	8.06765e-180	N/A	N/A	0	0.72574
Bcat1	1.58809e-182	0.225127	0.211	0.02	3.68882e-178	N/A	N/A	0	0.18863
Pycr1	3.41573e-181	0.523784	0.509	0.134	7.93406e-177	N/A	N/A	1.20516	0.614854
Scara5	8.02267e-177	0.413797	0.387	0.074	1.86351e-172	N/A	N/A	0.443892	0.463577
Kazald1	1.32498e-170	0.585116	0.546	0.154	3.07766e-166	N/A	N/A	0.443892	0.785999
Spon2	1.00514e-167	0.694454	0.538	0.153	2.33475e-163	N/A	N/A	0.887784	0.996862
Shox2	4.85111e-162	0.287644	0.172	0.014	1.12682e-157	N/A	N/A	0	0.252573
Sybu	1.18262e-157	0.265563	0.211	0.024	2.74699e-153	N/A	N/A	0	0.229096
Ctsk	4.49946e-156	0.74372	0.639	0.233	1.04513e-151	N/A	N/A	2.2838	1.22777
Nppc	1.34313e-155	0.36971	0.185	0.018	3.11982e-151	N/A	N/A	0	0.329343
Steap3	9.79468e-153	0.60048	0.632	0.219	2.27511e-148	N/A	N/A	1.77557	0.949216
Capn6	6.79419e-151	0.3805	0.318	0.06	1.57815e-146	N/A	N/A	0	0.386369
Aldh1l2	3.41221e-149	0.223322	0.198	0.022	7.92587e-145	N/A	N/A	0.380633	0.192057
Col5a3	1.05797e-144	0.561974	0.47	0.132	2.45744e-140	N/A	N/A	0.443892	0.721092
Ank2	4.34303e-140	0.681412	0.602	0.218	1.0088e-135	N/A	N/A	0	1.09258
Adm	6.80338e-139	0.807918	0.503	0.152	1.58029e-134	N/A	N/A	0.380633	1.33628
Akr1c14	2.0907e-133	0.239212	0.193	0.024	4.85627e-129	N/A	N/A	0	0.207261
Efhd1	1.94386e-132	0.213824	0.173	0.019	4.5152e-128	N/A	N/A	0	0.179809
Ptpn5	5.13143e-131	0.251761	0.156	0.015	1.19193e-126	N/A	N/A	0.761267	0.207427
Clcn5	2.09587e-130	0.501194	0.435	0.126	4.86828e-126	N/A	N/A	0.443892	0.597909
Fndc1	2.60431e-129	0.446032	0.404	0.105	6.04928e-125	N/A	N/A	0.824525	0.548875
Prlr	4.29071e-129	0.791338	0.41	0.11	9.96646e-125	N/A	N/A	2.21946	1.2256
Rbm20	4.565e-126	0.21402	0.214	0.032	1.06036e-121	N/A	N/A	0.380633	0.191117
Vav3	4.1707e-124	0.318391	0.27	0.052	9.68771e-120	N/A	N/A	0	0.3166
Fgf2	4.9391e-124	0.505988	0.565	0.21	1.14725e-119	N/A	N/A	0.443892	0.74306
Six1	3.70135e-122	0.410527	0.343	0.083	8.5975e-118	N/A	N/A	0.443892	0.453779
Nrk	5.47754e-121	0.726549	0.482	0.156	1.27232e-116	N/A	N/A	0	1.17801
Tent5a	1.63433e-119	0.712883	0.512	0.172	3.79621e-115	N/A	N/A	2.98073	1.2794
Gm38211	5.66478e-119	0.59447	0.534	0.189	1.31581e-114	N/A	N/A	0.380633	0.902826
Olfml2b	1.03557e-118	0.512154	0.471	0.148	2.40543e-114	N/A	N/A	0.443892	0.71844
Pappa2	2.72864e-115	0.288261	0.189	0.027	6.33807e-111	N/A	N/A	0	0.259615
Msc	2.84582e-115	0.304616	0.24	0.043	6.61027e-111	N/A	N/A	0.443892	0.29397
Angpt4	5.29163e-115	0.226179	0.181	0.025	1.22914e-110	N/A	N/A	0	0.201259
Zic1	1.06559e-113	0.330345	0.144	0.015	2.47516e-109	N/A	N/A	0	0.29046
Ppp2r2b	3.62143e-111	0.228267	0.199	0.031	8.41185e-107	N/A	N/A	0	0.213089
Gm16485	1.34862e-110	0.241458	0.241	0.046	3.13258e-106	N/A	N/A	0	0.238916
Clec14a	6.592e-110	0.325271	0.298	0.068	1.53119e-105	N/A	N/A	0	0.34969
Aqp1	1.11469e-108	0.463373	0.34	0.089	2.58921e-104	N/A	N/A	0	0.57318
Angptl1	1.69931e-108	0.557036	0.181	0.026	3.94716e-104	N/A	N/A	0	0.538394
Espn	6.29659e-108	0.243474	0.191	0.03	1.46257e-103	N/A	N/A	0	0.222558
Fbln2	1.44403e-107	0.430104	0.373	0.105	3.35419e-103	N/A	N/A	0	0.530707
Nog	4.06899e-103	0.406005	0.243	0.05	9.45144e-99	N/A	N/A	0	0.403504
Rab7b	1.21223e-102	0.405039	0.441	0.146	2.81577e-98	N/A	N/A	0.824525	0.526371
Bnc2	1.23461e-100	0.410237	0.487	0.173	2.86776e-96	N/A	N/A	0.887784	0.5959
Gm36963	3.37107e-99	0.461571	0.526	0.203	7.83032e-95	N/A	N/A	0	0.746111
Aldh1a1	7.98981e-99	0.178444	0.154	0.021	1.85587e-94	N/A	N/A	0	0.155332
Armh4	7.11141e-97	0.403611	0.508	0.188	1.65184e-92	N/A	N/A	0.380633	0.674397
Ahnak2	4.88196e-95	0.387452	0.365	0.11	1.13398e-90	N/A	N/A	1.1419	0.474442
Pak3	1.22491e-93	0.349193	0.231	0.049	2.84522e-89	N/A	N/A	0	0.34036
Apod	3.16441e-93	0.412117	0.28	0.069	7.35028e-89	N/A	N/A	0	0.501971
Arl4c	5.51617e-93	0.54895	0.384	0.126	1.2813e-88	N/A	N/A	0	0.681122
Gm266	3.12647e-92	0.434238	0.447	0.161	7.26216e-88	N/A	N/A	0	0.598785
Tgfb3	2.22194e-91	0.439175	0.57	0.24	5.16112e-87	N/A	N/A	0.443892	0.733033
Rbp4	7.91511e-91	0.556514	0.541	0.217	1.83852e-86	N/A	N/A	0	1.24667
Gprin3	1.535e-89	0.279079	0.23	0.049	3.56549e-85	N/A	N/A	0	0.310747
Chst11	5.11945e-89	0.241695	0.249	0.059	1.18915e-84	N/A	N/A	0.380633	0.243193
Dlk1	2.79114e-88	0.851471	0.567	0.25	6.48327e-84	N/A	N/A	0	4.59981
Csgalnact1	8.09822e-88	0.483002	0.482	0.187	1.88105e-83	N/A	N/A	0.443892	0.721267
Wfdc1	2.13093e-85	0.438371	0.408	0.14	4.94973e-81	N/A	N/A	1.1419	0.646562
Ptges	2.76942e-85	0.332357	0.409	0.143	6.43281e-81	N/A	N/A	0.761267	0.440511
Epha5	1.50962e-84	0.60499	0.364	0.117	3.50654e-80	N/A	N/A	2.21946	1.01573
Fxyd7	1.27737e-83	0.475211	0.553	0.245	2.96707e-79	N/A	N/A	0.443892	0.874394
Lyn	5.27049e-83	0.286303	0.332	0.102	1.22423e-78	N/A	N/A	0	0.351576
Dnm1	6.17628e-81	0.301535	0.397	0.137	1.43463e-76	N/A	N/A	0.380633	0.395525
Atp1b1	9.98007e-80	0.47042	0.462	0.186	2.31817e-75	N/A	N/A	0	0.744346
Gja1	3.26649e-78	0.547952	0.358	0.122	7.5874e-74	N/A	N/A	1.1419	0.739651
Gask1a	4.30859e-78	0.184554	0.212	0.048	1.0008e-73	N/A	N/A	0	0.181771
Arsj	1.17937e-77	0.2552	0.307	0.091	2.73945e-73	N/A	N/A	0	0.308074
Atp8b1	6.33239e-77	0.418813	0.534	0.238	1.47089e-72	N/A	N/A	0.824525	0.74061
Gmppb	7.12018e-77	0.352355	0.431	0.17	1.65388e-72	N/A	N/A	0.443892	0.483356
Flrt3	7.13265e-76	0.319972	0.383	0.135	1.65677e-71	N/A	N/A	0	0.455168
Cercam	1.94861e-74	0.288576	0.336	0.112	4.52622e-70	N/A	N/A	0.761267	0.355201
Ptgfr	1.14656e-72	0.252889	0.252	0.068	2.66322e-68	N/A	N/A	0	0.289525
Rtl3	2.82701e-72	0.135879	0.121	0.018	6.56657e-68	N/A	N/A	0	0.117213
Gfra1	1.51105e-71	0.167232	0.135	0.022	3.50987e-67	N/A	N/A	0	0.145126
Ighm	1.35613e-70	0.114623	0.108	0.014	3.15001e-66	N/A	N/A	0	0.101521
C130023A14Rik	2.51245e-70	0.410901	0.504	0.22	5.83592e-66	N/A	N/A	0.443892	0.712487
Peg10	2.5166e-69	0.38072	0.334	0.117	5.84555e-65	N/A	N/A	1.26842	0.502512
Fap	1.87175e-68	0.29122	0.4	0.15	4.3477e-64	N/A	N/A	0	0.467895
Gm32014	4.14228e-68	0.127022	0.109	0.015	9.62168e-64	N/A	N/A	0	0.109252
Fancc	4.59028e-68	0.328047	0.445	0.181	1.06623e-63	N/A	N/A	0	0.513155
Rspo1	1.09693e-66	0.281977	0.285	0.089	2.54795e-62	N/A	N/A	0	0.368804
Trabd2b	3.23405e-66	0.189323	0.204	0.051	7.51206e-62	N/A	N/A	0	0.202461
Fam171b	3.24371e-66	0.318104	0.445	0.187	7.53448e-62	N/A	N/A	0	0.489529
Slitrk3	3.32243e-66	0.166726	0.127	0.021	7.71735e-62	N/A	N/A	0	0.143297
Gm38071	7.64039e-66	0.338976	0.389	0.152	1.77471e-61	N/A	N/A	0.824525	0.480931
Igfbp6	9.10633e-66	0.263971	0.451	0.182	2.11522e-61	N/A	N/A	1.52253	0.964405
Fgf7	1.0339e-62	0.271033	0.369	0.138	2.40154e-58	N/A	N/A	0.380633	0.413374
Scara3	1.13116e-62	0.306376	0.388	0.156	2.62745e-58	N/A	N/A	0.380633	0.424439
Arhgap20	1.54876e-62	0.384619	0.454	0.196	3.59745e-58	N/A	N/A	0	0.689673
Ramp3	2.13862e-62	0.452266	0.405	0.17	4.96759e-58	N/A	N/A	1.90317	0.757987
Gm973	2.29669e-61	0.250695	0.336	0.12	5.33476e-57	N/A	N/A	0.380633	0.385002
Parm1	3.85768e-61	0.335389	0.292	0.099	8.96062e-57	N/A	N/A	0	0.443108
Greb1	4.79357e-61	0.245248	0.286	0.095	1.11345e-56	N/A	N/A	0.761267	0.302779
Cgref1	5.19385e-61	0.112958	0.109	0.017	1.20643e-56	N/A	N/A	1.1419	0.0957037
Dcx	3.02108e-59	0.131124	0.112	0.018	7.01737e-55	N/A	N/A	0	0.115106
Tspan11	4.99446e-59	0.246226	0.288	0.098	1.16011e-54	N/A	N/A	0	0.2991
Ube2ql1	1.07893e-57	0.141165	0.109	0.018	2.50614e-53	N/A	N/A	0	0.121187
Capn1	1.85601e-57	0.276888	0.385	0.16	4.31114e-53	N/A	N/A	0	0.397062
Mapk13	7.85989e-57	0.208101	0.232	0.071	1.82569e-52	N/A	N/A	0	0.231519
Tcea3	1.0378e-56	0.250158	0.314	0.115	2.41061e-52	N/A	N/A	0	0.33888
Sgcz	1.14693e-56	0.172267	0.136	0.028	2.66409e-52	N/A	N/A	0.443892	0.157856
Sod3	2.37127e-56	0.263839	0.355	0.138	5.50798e-52	N/A	N/A	0	0.397262
Enpp3	1.44824e-55	0.215094	0.198	0.055	3.36396e-51	N/A	N/A	0	0.226078
Alkal2	1.49255e-55	0.204923	0.141	0.03	3.46689e-51	N/A	N/A	0	0.189907
Rab30	1.15066e-54	0.224733	0.325	0.124	2.67275e-50	N/A	N/A	0.443892	0.306767
AW112010	2.02192e-54	0.194681	0.24	0.075	4.69652e-50	N/A	N/A	0.443892	0.273409
Pdpn	2.24909e-54	0.228373	0.302	0.11	5.22419e-50	N/A	N/A	0.443892	0.304808
Gm45540	1.47324e-53	0.183246	0.206	0.059	3.42204e-49	N/A	N/A	0.443892	0.223495
Tbc1d8b	1.67189e-53	0.242772	0.355	0.144	3.88347e-49	N/A	N/A	0.380633	0.346041
Eef1akmt3	1.07491e-52	0.108903	0.113	0.021	2.49679e-48	N/A	N/A	0	0.0978762
Tmem158	1.63254e-52	0.416518	0.479	0.236	3.79207e-48	N/A	N/A	0.380633	0.692082
9530003O04Rik	1.04578e-51	0.190314	0.243	0.08	2.42913e-47	N/A	N/A	0	0.236085
Gm28154	3.78683e-51	0.126453	0.117	0.023	8.79606e-47	N/A	N/A	0	0.116253
Lsamp	6.18952e-51	0.314739	0.334	0.135	1.4377e-46	N/A	N/A	0.761267	0.481339
Gm48582	2.55707e-49	0.344899	0.464	0.23	5.93956e-45	N/A	N/A	0	0.645483
Ephb2	6.80236e-49	0.23211	0.373	0.163	1.58005e-44	N/A	N/A	0.380633	0.36056
Gcat	4.23112e-48	0.220671	0.313	0.127	9.82803e-44	N/A	N/A	0	0.299819
Car12	5.53331e-48	0.120488	0.102	0.018	1.28528e-43	N/A	N/A	0	0.112329
Pgm3	6.14905e-48	0.248773	0.392	0.181	1.4283e-43	N/A	N/A	0	0.389722
Gm10115	1.31247e-47	0.247991	0.318	0.127	3.0486e-43	N/A	N/A	0	0.358302
Gm37311	1.45165e-47	0.259234	0.305	0.119	3.37189e-43	N/A	N/A	0	0.351303
Tnxb	1.59733e-47	0.300949	0.354	0.151	3.71027e-43	N/A	N/A	0	0.479382
Fam13a	1.70288e-47	0.294375	0.343	0.144	3.95545e-43	N/A	N/A	0.443892	0.453959
Tmem97	6.14588e-47	0.279395	0.388	0.179	1.42757e-42	N/A	N/A	0	0.441279
B830012L14Rik	6.91729e-47	0.251381	0.231	0.078	1.60675e-42	N/A	N/A	1.26842	0.296398
Cad	1.07345e-46	0.209842	0.325	0.137	2.49341e-42	N/A	N/A	0	0.296012
Galns	3.03148e-46	0.259434	0.413	0.197	7.04151e-42	N/A	N/A	0.443892	0.433286
Hhip	8.83357e-46	0.500344	0.183	0.055	2.05186e-41	N/A	N/A	0	0.574817
Ms4a4d	9.41839e-46	0.176759	0.166	0.046	2.1877e-41	N/A	N/A	0	0.198858
Vps13b	3.66609e-45	0.286414	0.474	0.242	8.5156e-41	N/A	N/A	1.20516	0.549961
Zfpm1	6.31543e-45	0.279156	0.338	0.147	1.46695e-40	N/A	N/A	0	0.39193
Maob	1.33426e-44	0.210612	0.235	0.082	3.09922e-40	N/A	N/A	0	0.275914
Col6a6	1.3925e-44	0.295653	0.344	0.147	3.23449e-40	N/A	N/A	0.380633	0.48463
Glt8d2	4.09556e-44	0.13992	0.214	0.07	9.51316e-40	N/A	N/A	0	0.171566
Tceal5	9.2444e-44	0.143721	0.182	0.055	2.14729e-39	N/A	N/A	0.380633	0.16004
Adcyap1r1	1.96149e-43	0.171467	0.236	0.084	4.55616e-39	N/A	N/A	0	0.226334
Pi16	2.18422e-43	0.179061	0.185	0.056	5.0735e-39	N/A	N/A	0.761267	0.212961
Mn1	9.89045e-43	0.233596	0.359	0.163	2.29735e-38	N/A	N/A	0	0.370475
Aldh18a1	4.9524e-42	0.237099	0.394	0.191	1.15034e-37	N/A	N/A	0.443892	0.38965
Serpinb1a	6.8554e-42	0.243783	0.28	0.113	1.59237e-37	N/A	N/A	0	0.360999
Syt6	7.09817e-42	0.21952	0.181	0.057	1.64876e-37	N/A	N/A	0	0.239665
Itgb3	8.65891e-42	0.115054	0.149	0.041	2.01129e-37	N/A	N/A	0.761267	0.119602
Edn3	4.10843e-41	0.237022	0.368	0.171	9.54307e-37	N/A	N/A	0	0.425813
Tsr1	4.32771e-41	0.21811	0.41	0.202	1.00524e-36	N/A	N/A	0	0.397008
Gm37063	5.04164e-41	0.165292	0.224	0.08	1.17107e-36	N/A	N/A	0	0.21306
Gm37466	6.08011e-41	0.154604	0.202	0.068	1.41229e-36	N/A	N/A	0	0.177995
Has2os	8.71099e-41	0.130439	0.144	0.039	2.02339e-36	N/A	N/A	0.443892	0.130384
Ston2	1.11751e-40	0.130071	0.124	0.031	2.59576e-36	N/A	N/A	0	0.121404
Ces2g	1.69242e-40	0.111551	0.106	0.023	3.93116e-36	N/A	N/A	0	0.10969
Six4	2.52924e-40	0.153909	0.157	0.046	5.87492e-36	N/A	N/A	0.443892	0.159703
Pvt1	3.05632e-40	0.14169	0.224	0.081	7.09922e-36	N/A	N/A	0	0.18055
Gpr153	5.82544e-40	0.282754	0.463	0.248	1.35313e-35	N/A	N/A	0.380633	0.55996
Slc16a9	1.81744e-39	0.257047	0.326	0.147	4.22156e-35	N/A	N/A	0	0.38213
Gm37899	4.07599e-39	0.26998	0.273	0.113	9.4677e-35	N/A	N/A	0.380633	0.369935
Sfxn2	4.42132e-39	0.209844	0.34	0.157	1.02698e-34	N/A	N/A	0.443892	0.335743
Pwwp3b	5.39472e-39	0.19316	0.226	0.084	1.25309e-34	N/A	N/A	0	0.243488
Emx2	1.20818e-38	0.167399	0.214	0.077	2.80637e-34	N/A	N/A	0.443892	0.222962
Gm43322	2.36365e-38	0.108956	0.119	0.029	5.49028e-34	N/A	N/A	0	0.103796
A830012C17Rik	7.29573e-38	0.223868	0.355	0.165	1.69465e-33	N/A	N/A	0.443892	0.389715
Palm3	1.639e-37	0.192395	0.257	0.104	3.80707e-33	N/A	N/A	0	0.268426
Fst	4.36298e-37	0.274446	0.207	0.074	1.01343e-32	N/A	N/A	0	0.5704
Vwc2	1.12618e-36	0.139972	0.119	0.03	2.61589e-32	N/A	N/A	0	0.13859
Gsr	3.83841e-36	0.254739	0.342	0.165	8.91587e-32	N/A	N/A	0	0.424842
Gm37694	1.09496e-35	0.176889	0.215	0.081	2.54336e-31	N/A	N/A	0	0.22085
Osbp2	1.54718e-35	0.0867906	0.112	0.028	3.59379e-31	N/A	N/A	0	0.0886145
Thbs3	1.58425e-35	0.214295	0.327	0.154	3.6799e-31	N/A	N/A	0	0.339118
Nrbp2	2.89202e-35	0.249867	0.356	0.175	6.71759e-31	N/A	N/A	1.26842	0.40302
Slc1a3	7.35573e-35	0.265775	0.376	0.191	1.70859e-30	N/A	N/A	0	0.475519
1810055G02Rik	8.16201e-35	0.202631	0.373	0.189	1.89587e-30	N/A	N/A	0	0.351759
Tst	1.03512e-34	0.24507	0.441	0.238	2.40437e-30	N/A	N/A	0	0.509636
Epb41l3	1.05e-34	0.213238	0.315	0.149	2.43894e-30	N/A	N/A	0.380633	0.33741
Comtd1	3.08897e-34	0.185946	0.321	0.152	7.17506e-30	N/A	N/A	0	0.30664
Gm16364.1	3.58397e-34	0.130326	0.165	0.055	8.32486e-30	N/A	N/A	0	0.147545
Mmp19	4.33843e-34	0.190361	0.243	0.101	1.00773e-29	N/A	N/A	0.380633	0.244707
Emilin2	8.19334e-34	0.118476	0.144	0.044	1.90315e-29	N/A	N/A	0	0.129882
Tmem100	1.2021e-33	0.205481	0.306	0.14	2.79223e-29	N/A	N/A	0	0.386875
9430092D12Rik	1.612e-33	0.154337	0.183	0.066	3.74435e-29	N/A	N/A	0	0.180736
Cd55	2.05426e-33	0.236749	0.289	0.128	4.77164e-29	N/A	N/A	0	0.395677
Gm37626	2.14169e-33	0.266016	0.322	0.153	4.97472e-29	N/A	N/A	0.443892	0.403594
9430053O09Rik	2.81706e-33	0.121574	0.103	0.025	6.54347e-29	N/A	N/A	0	0.11448
Qprt	7.5425e-33	0.110562	0.137	0.042	1.75197e-28	N/A	N/A	0	0.114126
Foxl2	1.06079e-32	0.109145	0.132	0.039	2.46401e-28	N/A	N/A	0	0.132803
S100a4	1.84761e-32	0.128909	0.156	0.051	4.29163e-28	N/A	N/A	0	0.161583
Wasf1	2.6058e-32	0.250822	0.414	0.226	6.05276e-28	N/A	N/A	1.26842	0.471389
Gm30075	3.20353e-32	0.20485	0.29	0.133	7.44116e-28	N/A	N/A	0	0.338233
Lrig1	6.42488e-32	0.128635	0.177	0.064	1.49237e-27	N/A	N/A	0	0.154656
Radil	1.35067e-31	0.0830591	0.111	0.03	3.13734e-27	N/A	N/A	0.380633	0.0867249
Tmem132c	1.38103e-31	0.164216	0.158	0.054	3.20786e-27	N/A	N/A	1.1419	0.18319
Msx1	3.58071e-31	0.181327	0.112	0.031	8.31727e-27	N/A	N/A	0	0.180756
Trim45	5.4646e-31	0.202509	0.292	0.139	1.26932e-26	N/A	N/A	0	0.311816
Fam110a	5.86321e-31	0.146953	0.228	0.095	1.36191e-26	N/A	N/A	0.443892	0.216554
Gm37644	7.9762e-31	0.121043	0.141	0.045	1.85271e-26	N/A	N/A	0	0.132849
Gm42971	9.96314e-31	0.0871159	0.102	0.027	2.31424e-26	N/A	N/A	0	0.0868278
Medag	1.22147e-30	0.110849	0.107	0.029	2.83722e-26	N/A	N/A	0	0.109414
Srxn1	2.07407e-30	0.128715	0.204	0.081	4.81764e-26	N/A	N/A	0	0.177713
Dio3	2.87827e-30	0.152341	0.12	0.035	6.68565e-26	N/A	N/A	0	0.159952
Slc35a2	3.34986e-30	0.197184	0.367	0.193	7.78105e-26	N/A	N/A	0	0.362265
2900026A02Rik	1.75838e-29	0.155418	0.244	0.108	4.08437e-25	N/A	N/A	0	0.233023
Sipa1l2	1.99141e-29	0.222282	0.35	0.183	4.62564e-25	N/A	N/A	0	0.396616
Bicd1	2.95184e-29	0.195866	0.199	0.081	6.85653e-25	N/A	N/A	0	0.244431
Mettl24	6.92789e-29	0.167795	0.28	0.131	1.60921e-24	N/A	N/A	0	0.268729
Adamtsl5	9.94929e-29	0.132011	0.177	0.067	2.31102e-24	N/A	N/A	0	0.172168
Lefty1	1.08845e-28	0.160381	0.256	0.116	2.52826e-24	N/A	N/A	0	0.234159
Col4a3	1.94262e-28	0.11381	0.129	0.041	4.51232e-24	N/A	N/A	0	0.129809
Rassf2	1.94287e-28	0.152409	0.234	0.102	4.5129e-24	N/A	N/A	0.887784	0.216343
Chadl	2.04017e-28	0.0844073	0.1	0.027	4.7389e-24	N/A	N/A	0.380633	0.0835658
Cdh5	2.8837e-28	0.157872	0.194	0.077	6.69825e-24	N/A	N/A	0	0.27081
Dock4	8.56675e-28	0.255997	0.398	0.222	1.98989e-23	N/A	N/A	0	0.519885
C1qtnf7	8.79505e-28	0.148747	0.298	0.144	2.04291e-23	N/A	N/A	0.761267	0.306755
Gm8696	1.87225e-27	0.0854255	0.119	0.037	4.34885e-23	N/A	N/A	0	0.103041
Zfp385b	2.90492e-27	0.0778553	0.104	0.03	6.74754e-23	N/A	N/A	0	0.0852302
Sgsm2	4.41322e-27	0.156884	0.228	0.101	1.0251e-22	N/A	N/A	0	0.222388
Pusl1	6.67629e-27	0.152912	0.26	0.124	1.55077e-22	N/A	N/A	0	0.224821
Jph4	7.27346e-27	0.127497	0.164	0.062	1.68948e-22	N/A	N/A	0	0.154277
Col4a4	9.70106e-27	0.208751	0.22	0.097	2.25336e-22	N/A	N/A	0.380633	0.31126
Ide	1.49758e-26	0.144848	0.288	0.144	3.47859e-22	N/A	N/A	0	0.250718
Pecr	1.94114e-26	0.189787	0.365	0.204	4.50887e-22	N/A	N/A	1.20516	0.362644
Cacna1a	1.96735e-26	0.199974	0.358	0.2	4.56975e-22	N/A	N/A	0	0.372664
Iars	1.97827e-26	0.192844	0.422	0.248	4.59513e-22	N/A	N/A	0	0.420283
Slc39a14	2.04802e-26	0.139959	0.235	0.107	4.75714e-22	N/A	N/A	0.443892	0.207773
Adamts15	2.19362e-26	0.188998	0.239	0.11	5.09535e-22	N/A	N/A	0	0.279091
Npr2	2.37548e-26	0.185774	0.302	0.156	5.51777e-22	N/A	N/A	0	0.305744
Moxd1	2.40649e-26	0.169856	0.294	0.144	5.58979e-22	N/A	N/A	0	0.445292
Phykpl	2.84925e-26	0.196315	0.326	0.173	6.61824e-22	N/A	N/A	0.443892	0.333572
Khk	3.75893e-26	0.169027	0.277	0.135	8.73125e-22	N/A	N/A	0.380633	0.278001
Mark1	5.04141e-26	0.186939	0.364	0.201	1.17102e-21	N/A	N/A	1.90317	0.396155
N4bp3	8.46755e-26	0.0878091	0.129	0.044	1.96684e-21	N/A	N/A	0	0.102337
Cacna1c	1.09362e-25	0.173084	0.261	0.127	2.54026e-21	N/A	N/A	0	0.273609
Sdc1	1.65297e-25	0.147755	0.416	0.24	3.83952e-21	N/A	N/A	0	0.464809
Tmem42	1.96653e-25	0.179635	0.371	0.209	4.56786e-21	N/A	N/A	0.824525	0.3618
P4ha2	2.62631e-25	0.277908	0.396	0.234	6.1004e-21	N/A	N/A	0	0.525797
Chpf2	2.64424e-25	0.145328	0.274	0.136	6.14203e-21	N/A	N/A	0	0.255655
Gm45200	5.30674e-25	0.0983893	0.112	0.036	1.23265e-20	N/A	N/A	0	0.104911
Lpar4	1.18801e-24	0.219773	0.397	0.232	2.75951e-20	N/A	N/A	1.90317	0.490714
Abca8a	1.24521e-24	0.1432	0.256	0.12	2.89239e-20	N/A	N/A	0	0.310137
9530013L04Rik	1.65714e-24	0.13321	0.102	0.031	3.84921e-20	N/A	N/A	0	0.133928
Slc7a1	1.69679e-24	0.148674	0.224	0.103	3.94129e-20	N/A	N/A	0	0.219204
Mcrip2	2.29577e-24	0.107719	0.215	0.097	5.33261e-20	N/A	N/A	0	0.179727
Fdxr	4.26708e-24	0.14155	0.24	0.116	9.91157e-20	N/A	N/A	0.824525	0.22239
Olfm2	6.26983e-24	0.14707	0.166	0.067	1.45636e-19	N/A	N/A	0	0.184153
Tex15	9.01405e-24	0.136185	0.212	0.096	2.09378e-19	N/A	N/A	0	0.217276
Mrgprf	2.09109e-23	0.100039	0.14	0.053	4.85719e-19	N/A	N/A	0	0.119806
Zdhhc9	2.51167e-23	0.117209	0.252	0.123	5.8341e-19	N/A	N/A	0	0.205132
Cradd	6.08912e-23	0.131194	0.26	0.13	1.41438e-18	N/A	N/A	0.443892	0.221917
Nap1l5	7.12835e-23	0.0986629	0.197	0.087	1.65577e-18	N/A	N/A	0	0.247207
Ftsj3	7.27082e-23	0.191888	0.401	0.241	1.68887e-18	N/A	N/A	0	0.417435
Phgdh	9.07631e-23	0.158262	0.38	0.217	2.10825e-18	N/A	N/A	0.380633	0.434473
Ism1	9.59835e-23	0.093938	0.103	0.033	2.2295e-18	N/A	N/A	1.1419	0.097457
Pde4dip	1.4045e-22	0.169711	0.305	0.168	3.26238e-18	N/A	N/A	0	0.296192
Rhobtb1	1.46836e-22	0.181407	0.334	0.191	3.4107e-18	N/A	N/A	0.380633	0.344991
Ggcx	1.57737e-22	0.156861	0.343	0.193	3.66392e-18	N/A	N/A	0.824525	0.323536
1700017B05Rik	3.157e-22	0.166884	0.317	0.176	7.33308e-18	N/A	N/A	0.443892	0.313412
Gm42970	3.8904e-22	0.0852006	0.108	0.036	9.03661e-18	N/A	N/A	0	0.0929737
Ldlrad4	5.70507e-22	0.127818	0.255	0.128	1.32517e-17	N/A	N/A	0.443892	0.227648
Atp8b2	7.29017e-22	0.132455	0.284	0.151	1.69336e-17	N/A	N/A	0	0.246894
Il17ra	7.64864e-22	0.118105	0.152	0.061	1.77663e-17	N/A	N/A	0	0.146895
Myorg	8.34152e-22	0.0823852	0.127	0.046	1.93757e-17	N/A	N/A	0	0.103336
Slc25a12	9.32351e-22	0.138956	0.319	0.177	2.16567e-17	N/A	N/A	0.824525	0.279265
Gm38391	9.84436e-22	0.140123	0.243	0.121	2.28665e-17	N/A	N/A	0.380633	0.234967
Hunk	1.44013e-21	0.126586	0.218	0.104	3.34514e-17	N/A	N/A	0	0.210145
Pdxk	2.56025e-21	0.117755	0.208	0.099	5.94695e-17	N/A	N/A	0.443892	0.180864
Heatr5a	3.63958e-21	0.195707	0.384	0.232	8.45401e-17	N/A	N/A	0.380633	0.425298
Sema5b	3.87996e-21	0.0743085	0.124	0.045	9.01237e-17	N/A	N/A	0	0.108218
Dio3os	5.17105e-21	0.108102	0.158	0.066	1.20113e-16	N/A	N/A	0	0.161737
Ripor2	6.54639e-21	0.125438	0.154	0.065	1.5206e-16	N/A	N/A	0	0.160446
Sorcs2	6.83101e-21	0.15607	0.282	0.152	1.58671e-16	N/A	N/A	0.443892	0.286797
Cilp	8.03159e-21	0.145944	0.124	0.047	1.86558e-16	N/A	N/A	0	0.183303
Gm36962	8.74434e-21	0.177059	0.268	0.143	2.03114e-16	N/A	N/A	0.761267	0.309885
Pdia5	1.08777e-20	0.116479	0.255	0.133	2.52666e-16	N/A	N/A	0.380633	0.224444
Cybrd1	1.19025e-20	0.0831386	0.107	0.037	2.7647e-16	N/A	N/A	0	0.0941497
Gm37589	1.36367e-20	0.0780378	0.106	0.036	3.16754e-16	N/A	N/A	0	0.090025
Zfp423	1.4281e-20	0.18269	0.348	0.203	3.31719e-16	N/A	N/A	0.380633	0.353276
Prcp	1.44714e-20	0.130765	0.282	0.152	3.36141e-16	N/A	N/A	0	0.267187
Nipal2	1.56615e-20	0.0883452	0.157	0.066	3.63786e-16	N/A	N/A	0	0.134498
Bace2	1.71124e-20	0.166129	0.245	0.123	3.97488e-16	N/A	N/A	0.443892	0.293009
Slc7a5	1.94416e-20	0.102429	0.206	0.099	4.5159e-16	N/A	N/A	0	0.168892
Fam129a	2.70309e-20	0.070369	0.179	0.079	6.27875e-16	N/A	N/A	0	0.178528
Fkbp1b	3.26767e-20	0.113869	0.162	0.071	7.59015e-16	N/A	N/A	0.824525	0.14681
Gria3	4.55517e-20	0.129174	0.272	0.143	1.05808e-15	N/A	N/A	0.443892	0.304267
Slc26a2	7.51305e-20	0.135794	0.269	0.145	1.74513e-15	N/A	N/A	0	0.250343
Gpatch4	8.12045e-20	0.171113	0.339	0.202	1.88622e-15	N/A	N/A	1.20516	0.357599
Prdm5	8.38212e-20	0.176649	0.369	0.22	1.947e-15	N/A	N/A	0	0.382597
Kcnk6	8.63767e-20	0.103418	0.12	0.045	2.00636e-15	N/A	N/A	0	0.119913
Traf3ip2	9.43931e-20	0.156877	0.323	0.185	2.19256e-15	N/A	N/A	0.380633	0.318227
Pter	1.3835e-19	0.136885	0.296	0.166	3.2136e-15	N/A	N/A	0.380633	0.266188
Art3	2.60197e-19	0.111875	0.164	0.072	6.04386e-15	N/A	N/A	0	0.210067
Evc2	3.13931e-19	0.145841	0.307	0.176	7.29199e-15	N/A	N/A	0	0.288801
Focad	3.24999e-19	0.104508	0.17	0.077	7.54908e-15	N/A	N/A	0	0.147436
Tmem238	4.62311e-19	0.102078	0.164	0.073	1.07386e-14	N/A	N/A	0	0.14467
Cdr2	4.7076e-19	0.125844	0.216	0.109	1.09348e-14	N/A	N/A	0	0.207024
Layn	6.33839e-19	0.114244	0.182	0.085	1.47228e-14	N/A	N/A	0.380633	0.170151
Rnf24	8.61506e-19	0.107682	0.177	0.083	2.00111e-14	N/A	N/A	0	0.152512
Fam98a	9.80552e-19	0.173541	0.33	0.197	2.27763e-14	N/A	N/A	0	0.337535
Mamstr	1.1716e-18	0.102723	0.145	0.062	2.7214e-14	N/A	N/A	0	0.131414
Gm21816	1.68488e-18	0.0869866	0.117	0.046	3.91363e-14	N/A	N/A	0	0.104763
Plxna3	2.32375e-18	0.102302	0.168	0.077	5.3976e-14	N/A	N/A	0.380633	0.143197
Trpm5	2.4153e-18	0.0790323	0.116	0.045	5.61026e-14	N/A	N/A	0	0.095827
Gm42993	3.78241e-18	0.20799	0.379	0.233	8.78578e-14	N/A	N/A	0.824525	0.470045
Gfpt2	3.98141e-18	0.120663	0.177	0.084	9.24802e-14	N/A	N/A	0	0.19189
Lrp3	4.06234e-18	0.178195	0.372	0.23	9.43601e-14	N/A	N/A	0.380633	0.397211
Man1a	4.85106e-18	0.294763	0.339	0.214	1.1268e-13	N/A	N/A	0	0.539299
Fam149a	4.87906e-18	0.122774	0.272	0.153	1.13331e-13	N/A	N/A	0.824525	0.244735
Fpgs	1.10747e-17	0.135952	0.27	0.151	2.57244e-13	N/A	N/A	0	0.259317
Sapcd1	1.14123e-17	0.132265	0.202	0.101	2.65086e-13	N/A	N/A	1.1419	0.235257
Lrrc4b	1.63708e-17	0.0934238	0.204	0.102	3.8026e-13	N/A	N/A	0	0.168284
Hspa2	1.65503e-17	0.122603	0.251	0.136	3.8443e-13	N/A	N/A	0	0.250461
Mogs	1.77885e-17	0.145624	0.34	0.207	4.1319e-13	N/A	N/A	0	0.329828
Gm43187	2.20001e-17	0.0993405	0.201	0.1	5.11019e-13	N/A	N/A	0	0.174518
Tram2	3.08452e-17	0.0983029	0.266	0.147	7.16472e-13	N/A	N/A	0.380633	0.214353
Crispld2	4.53497e-17	0.1355	0.377	0.229	1.05338e-12	N/A	N/A	2.2838	0.480383
Gart	5.15496e-17	0.147366	0.372	0.236	1.1974e-12	N/A	N/A	0.380633	0.372333
Clu	5.42077e-17	0.159395	0.201	0.103	1.25914e-12	N/A	N/A	0	0.240733
Acy1	6.80837e-17	0.0951286	0.201	0.102	1.58145e-12	N/A	N/A	0	0.161212
Fasn	8.20879e-17	0.144794	0.354	0.223	1.90674e-12	N/A	N/A	0	0.350735
Gm42991	9.68706e-17	0.136307	0.244	0.132	2.25011e-12	N/A	N/A	0.380633	0.243311
Xrcc6	1.32352e-16	0.118154	0.339	0.209	3.07426e-12	N/A	N/A	0	0.301578
Pccb	1.74529e-16	0.141766	0.356	0.225	4.05395e-12	N/A	N/A	0	0.348526
Thbd	1.74723e-16	0.0989841	0.219	0.114	4.05847e-12	N/A	N/A	0	0.282295
Tspan18	1.88945e-16	0.140361	0.332	0.2	4.38882e-12	N/A	N/A	0	0.356326
Wnt5b	2.00756e-16	0.160603	0.234	0.129	4.66315e-12	N/A	N/A	0	0.274255
Gm45315	2.19066e-16	0.139745	0.348	0.215	5.08846e-12	N/A	N/A	0.443892	0.327564
Vars	2.32244e-16	0.136504	0.384	0.243	5.39456e-12	N/A	N/A	0	0.384198
Mars1	2.38631e-16	0.150603	0.317	0.195	5.54293e-12	N/A	N/A	0.443892	0.310753
Fam20c	2.57169e-16	0.102134	0.202	0.105	5.97353e-12	N/A	N/A	0	0.18445
Snhg15	3.23712e-16	0.120675	0.321	0.193	7.51918e-12	N/A	N/A	0.443892	0.306448
Cdon	3.30579e-16	0.0891658	0.146	0.067	7.6787e-12	N/A	N/A	0	0.13703
C1qtnf4	3.37313e-16	0.113568	0.367	0.227	7.8351e-12	N/A	N/A	0	0.377149
Gm42515	3.49278e-16	0.0877269	0.119	0.05	8.11303e-12	N/A	N/A	0	0.114527
Nr2c2ap	3.59841e-16	0.138798	0.344	0.216	8.35839e-12	N/A	N/A	0	0.323835
Uap1l1	6.86163e-16	0.102133	0.22	0.118	1.59382e-11	N/A	N/A	0	0.189531
Sox11	8.05423e-16	0.281536	0.367	0.234	1.87084e-11	N/A	N/A	0	0.676244
C230071H17Rik	8.65307e-16	0.172574	0.296	0.179	2.00993e-11	N/A	N/A	0	0.335434
Gorasp1	1.14809e-15	0.10827	0.203	0.107	2.66678e-11	N/A	N/A	0	0.174113
Pcdh7	1.18237e-15	0.0360516	0.381	0.229	2.74641e-11	N/A	N/A	0	0.529885
Lyplal1	1.23141e-15	0.0974004	0.208	0.112	2.86033e-11	N/A	N/A	0	0.173082
Nlgn1	1.29029e-15	0.102748	0.187	0.095	2.99709e-11	N/A	N/A	0	0.199248
Sobp	1.32002e-15	0.164545	0.313	0.195	3.06615e-11	N/A	N/A	0.380633	0.351734
Cilp2	1.35753e-15	0.0860931	0.108	0.044	3.15327e-11	N/A	N/A	0.380633	0.101428
Stmnd1	2.32581e-15	0.0774083	0.111	0.046	5.4024e-11	N/A	N/A	0	0.100068
Deptor	2.41776e-15	0.137476	0.248	0.141	5.61598e-11	N/A	N/A	0.380633	0.281494
Riox2	3.00349e-15	0.0877723	0.224	0.123	6.97652e-11	N/A	N/A	0	0.179971
Nipsnap1	3.09392e-15	0.0960773	0.24	0.135	7.18657e-11	N/A	N/A	0.380633	0.20672
Foxn2	3.48802e-15	0.130172	0.301	0.183	8.10198e-11	N/A	N/A	0	0.286244
Git1	4.09193e-15	0.104634	0.313	0.191	9.50473e-11	N/A	N/A	0	0.269101
Gm19817	4.79897e-15	0.119182	0.181	0.093	1.11471e-10	N/A	N/A	0	0.204002
Ftl2-ps	5.33104e-15	0.121973	0.284	0.168	1.23829e-10	N/A	N/A	0	0.262555
6430590A07Rik	5.45232e-15	0.137993	0.227	0.127	1.26647e-10	N/A	N/A	0.443892	0.226745
Gm44417	5.60176e-15	0.0852325	0.154	0.074	1.30118e-10	N/A	N/A	0	0.136272
3110040N11Rik	6.70997e-15	0.108759	0.297	0.179	1.55859e-10	N/A	N/A	0	0.254635
Tmem107	6.77363e-15	0.128599	0.34	0.214	1.57338e-10	N/A	N/A	0.380633	0.323166
Ablim1	6.83454e-15	0.130265	0.334	0.207	1.58753e-10	N/A	N/A	1.90317	0.364314
AW551984	9.0648e-15	0.0940871	0.172	0.086	2.10557e-10	N/A	N/A	0	0.154753
Scube1	9.10693e-15	0.144502	0.215	0.119	2.11536e-10	N/A	N/A	0	0.252731
Tubb2b	9.88324e-15	0.20264	0.299	0.185	2.29568e-10	N/A	N/A	0	0.448553
Uap1	9.99829e-15	0.117962	0.377	0.244	2.3224e-10	N/A	N/A	0.443892	0.365295
Ccdc71l	1.0297e-14	0.177737	0.354	0.23	2.3918e-10	N/A	N/A	0	0.406627
Fam219b	1.26778e-14	0.121013	0.257	0.152	2.94479e-10	N/A	N/A	0	0.238588
Dph5	1.42634e-14	0.122579	0.226	0.126	3.31309e-10	N/A	N/A	0	0.22009
Acaca	1.43168e-14	0.133512	0.356	0.231	3.3255e-10	N/A	N/A	0.380633	0.355156
Tafa5	1.44781e-14	0.0961897	0.214	0.117	3.36297e-10	N/A	N/A	0.380633	0.190891
Gk5	1.51821e-14	0.107282	0.23	0.129	3.5265e-10	N/A	N/A	0.887784	0.216938
Zfp521	1.54379e-14	0.119736	0.311	0.19	3.58591e-10	N/A	N/A	0.443892	0.290344
Fbxw17	1.59226e-14	0.125121	0.252	0.148	3.6985e-10	N/A	N/A	0	0.239597
Polr1b	1.99998e-14	0.079863	0.141	0.067	4.64556e-10	N/A	N/A	0	0.120293
Fam102a	2.00438e-14	0.101294	0.187	0.099	4.65577e-10	N/A	N/A	0.443892	0.175989
Ddhd1	2.21577e-14	0.144517	0.282	0.17	5.1468e-10	N/A	N/A	1.20516	0.29669
Ehbp1	2.72229e-14	0.154626	0.364	0.239	6.32333e-10	N/A	N/A	0	0.404526
Adam15	3.85556e-14	0.114857	0.303	0.187	8.9557e-10	N/A	N/A	0	0.284915
Pcdhb14	4.32363e-14	0.124873	0.174	0.09	1.00429e-09	N/A	N/A	0	0.202579
Rxfp1	4.95587e-14	0.156276	0.135	0.062	1.15115e-09	N/A	N/A	7.23203	0.268862
Clcn3	5.32178e-14	0.116201	0.297	0.183	1.23614e-09	N/A	N/A	0	0.299159
Nop2	6.10571e-14	0.0936564	0.265	0.158	1.41823e-09	N/A	N/A	0.443892	0.221632
Mfhas1	6.21196e-14	0.12928	0.368	0.243	1.44291e-09	N/A	N/A	0.443892	0.377957
Utp20	6.3355e-14	0.155336	0.302	0.193	1.47161e-09	N/A	N/A	0	0.327365
Dhx32	6.77529e-14	0.115953	0.222	0.126	1.57376e-09	N/A	N/A	0	0.210489
Gm15417	7.12984e-14	0.0528265	0.103	0.043	1.65612e-09	N/A	N/A	0	0.0788853
Gm43018	7.40831e-14	0.0792855	0.158	0.079	1.7208e-09	N/A	N/A	0	0.132733
Gpam	7.4771e-14	0.130208	0.355	0.231	1.73678e-09	N/A	N/A	3.10724	0.352437
Pprc1	8.42816e-14	0.118507	0.251	0.149	1.95769e-09	N/A	N/A	0.887784	0.234609
Ppp1r9b	8.55707e-14	0.130537	0.368	0.242	1.98764e-09	N/A	N/A	0	0.360385
Tlcd1	8.65581e-14	0.0909777	0.301	0.185	2.01057e-09	N/A	N/A	0	0.255206
Def6	9.01369e-14	0.060414	0.112	0.049	2.0937e-09	N/A	N/A	0	0.0850297
Rpp40	9.74203e-14	0.0809963	0.195	0.106	2.26288e-09	N/A	N/A	0	0.156214
Trmt61a	1.24079e-13	0.0758019	0.17	0.089	2.88211e-09	N/A	N/A	0	0.132155
Zxdc	1.5168e-13	0.110866	0.273	0.165	3.52322e-09	N/A	N/A	0.761267	0.246651
Ndufaf7	1.6339e-13	0.106566	0.375	0.247	3.79523e-09	N/A	N/A	0.443892	0.338941
Usp36	1.79037e-13	0.130339	0.35	0.228	4.15867e-09	N/A	N/A	0	0.352235
Klhl42	1.8691e-13	0.145294	0.346	0.23	4.34155e-09	N/A	N/A	0.443892	0.357466
Gabra3	2.53505e-13	0.142463	0.328	0.21	5.88842e-09	N/A	N/A	0	0.406973
9130002K18Rik	2.59877e-13	0.0617296	0.107	0.047	6.03643e-09	N/A	N/A	0	0.0914668
Ttc39c	2.6287e-13	0.0958672	0.179	0.096	6.10594e-09	N/A	N/A	0.380633	0.157302
Eif2ak3	2.81546e-13	0.108002	0.201	0.112	6.53975e-09	N/A	N/A	0	0.184752
Tsen2	3.00461e-13	0.125674	0.315	0.204	6.97911e-09	N/A	N/A	0.887784	0.298272
Hcfc2	3.07767e-13	0.121993	0.336	0.218	7.14882e-09	N/A	N/A	0.380633	0.324287
Telo2	3.57251e-13	0.113831	0.323	0.205	8.29823e-09	N/A	N/A	0.380633	0.301011
Hacd4	3.92498e-13	0.0898227	0.194	0.106	9.11694e-09	N/A	N/A	0.380633	0.181242
Spryd3	4.63331e-13	0.0980231	0.186	0.103	1.07622e-08	N/A	N/A	0	0.164677
Gm42440	5.29321e-13	0.0846572	0.179	0.097	1.22951e-08	N/A	N/A	0	0.158022
Rab3il1	5.81865e-13	0.102607	0.314	0.197	1.35156e-08	N/A	N/A	0	0.289959
Sema6c	7.01353e-13	0.143697	0.232	0.138	1.6291e-08	N/A	N/A	0.824525	0.251614
B3galt6	7.43074e-13	0.0992673	0.29	0.181	1.72601e-08	N/A	N/A	0.443892	0.253445
Nrg2	8.96638e-13	0.095727	0.193	0.107	2.08271e-08	N/A	N/A	0	0.182067
Carm1	9.09396e-13	0.123026	0.367	0.247	2.11235e-08	N/A	N/A	0	0.351781
Mirg	9.38384e-13	0.0977726	0.136	0.067	2.17968e-08	N/A	N/A	0	0.141094
Ephx1	1.08472e-12	0.0812402	0.166	0.086	2.51958e-08	N/A	N/A	0.380633	0.149636
Kti12	1.12184e-12	0.103136	0.352	0.234	2.60581e-08	N/A	N/A	0	0.316779
Kcnq4	1.14174e-12	0.0848641	0.15	0.077	2.65204e-08	N/A	N/A	0.443892	0.127678
Ears2	1.18758e-12	0.0829006	0.174	0.094	2.75851e-08	N/A	N/A	0	0.148084
Entpd6	1.20884e-12	0.0842574	0.169	0.091	2.80789e-08	N/A	N/A	0	0.140793
Slc35c2	1.31259e-12	0.113159	0.29	0.184	3.04889e-08	N/A	N/A	0	0.265688
Syndig1	1.33709e-12	0.129449	0.178	0.097	3.10579e-08	N/A	N/A	0	0.236606
Selenoi	1.36066e-12	0.160285	0.296	0.19	3.16053e-08	N/A	N/A	0.443892	0.366117
Hpcal1	1.40353e-12	0.109059	0.305	0.194	3.26011e-08	N/A	N/A	0.443892	0.280833
Bag4	1.41684e-12	0.122778	0.346	0.231	3.29104e-08	N/A	N/A	0.761267	0.341692
Prps2	1.42514e-12	0.100365	0.22	0.13	3.31031e-08	N/A	N/A	0	0.20554
Sh3gl3	1.54786e-12	0.0861725	0.154	0.08	3.59538e-08	N/A	N/A	0	0.140123
Mnd1	1.54835e-12	0.116708	0.274	0.171	3.59652e-08	N/A	N/A	0	0.261614
Gm30648	1.55032e-12	0.0659544	0.131	0.063	3.60108e-08	N/A	N/A	0.443892	0.107084
4933439C10Rik	1.76849e-12	0.0901779	0.203	0.115	4.10786e-08	N/A	N/A	0.443892	0.17616
Rhobtb2	1.91226e-12	0.0907007	0.219	0.126	4.4418e-08	N/A	N/A	0.443892	0.194755
Col9a2	1.98053e-12	0.0829825	0.199	0.111	4.60037e-08	N/A	N/A	0	0.217233
Has2	2.26008e-12	0.0509802	0.219	0.124	5.2497e-08	N/A	N/A	0	0.245269
4930579G24Rik	2.46798e-12	0.104186	0.202	0.116	5.73263e-08	N/A	N/A	1.1419	0.187639
Tbc1d24	3.05881e-12	0.100675	0.26	0.159	7.10499e-08	N/A	N/A	0.443892	0.236641
Mgmt	3.56523e-12	0.0866174	0.26	0.16	8.28132e-08	N/A	N/A	0	0.229412
Gmds	3.87135e-12	0.0838453	0.285	0.18	8.99236e-08	N/A	N/A	0	0.253487
Pcdhb9	4.01975e-12	0.14798	0.208	0.121	9.33708e-08	N/A	N/A	0	0.318899
Grwd1	4.15041e-12	0.098035	0.251	0.154	9.64057e-08	N/A	N/A	0	0.220734
Gstt3	4.24194e-12	0.0775166	0.144	0.074	9.85319e-08	N/A	N/A	0	0.124861
Eno3	4.37995e-12	0.0551475	0.136	0.068	1.01738e-07	N/A	N/A	0	0.106587
Epb41l1	5.19051e-12	0.120999	0.325	0.216	1.20565e-07	N/A	N/A	0	0.32418
Fez1	5.19482e-12	0.0870784	0.12	0.058	1.20665e-07	N/A	N/A	0.380633	0.116711
Pheta2	5.2665e-12	0.0873361	0.182	0.101	1.2233e-07	N/A	N/A	0	0.158085
Arhgap21	5.61796e-12	0.148847	0.314	0.207	1.30494e-07	N/A	N/A	0.824525	0.335836
Dym	5.62715e-12	0.100819	0.321	0.208	1.30707e-07	N/A	N/A	0	0.28184
Hexb	7.57447e-12	0.118295	0.354	0.235	1.7594e-07	N/A	N/A	0.443892	0.355853
Rab3d	9.13047e-12	0.0697647	0.165	0.089	2.12082e-07	N/A	N/A	0	0.13926
Synm	9.52101e-12	0.0885271	0.144	0.074	2.21154e-07	N/A	N/A	0.443892	0.151722
Cthrc1	9.93829e-12	0.0916769	0.129	0.064	2.30847e-07	N/A	N/A	0	0.166452
Zmynd19	1.02654e-11	0.0928131	0.305	0.199	2.38445e-07	N/A	N/A	0.443892	0.263805
Zfp275	1.11722e-11	0.0988339	0.26	0.164	2.59508e-07	N/A	N/A	1.26842	0.231477
Zdhhc8	1.27074e-11	0.0994045	0.273	0.174	2.95167e-07	N/A	N/A	0	0.243742
Lonrf2	1.58394e-11	0.0775879	0.124	0.061	3.67917e-07	N/A	N/A	0	0.10813
Gm45640	1.63619e-11	0.068265	0.106	0.049	3.80054e-07	N/A	N/A	0	0.0943094
Dusp7	1.68178e-11	0.117956	0.289	0.189	3.90643e-07	N/A	N/A	0	0.281335
Fndc10	1.79527e-11	0.081208	0.211	0.124	4.17006e-07	N/A	N/A	0	0.180018
Ggta1	2.1507e-11	0.0688913	0.22	0.13	4.99565e-07	N/A	N/A	0.887784	0.187281
Rmnd5b	2.24533e-11	0.131186	0.319	0.216	5.21546e-07	N/A	N/A	0	0.320054
Wwox	2.34473e-11	0.0955787	0.289	0.186	5.44634e-07	N/A	N/A	0.380633	0.26575
Syde2	2.80434e-11	0.0570486	0.108	0.051	6.51393e-07	N/A	N/A	0	0.0862341
Nudcd1	3.01252e-11	0.104852	0.257	0.16	6.99748e-07	N/A	N/A	0	0.247037
Gm6937	3.51626e-11	0.0907657	0.243	0.15	8.16757e-07	N/A	N/A	0.380633	0.201693
Umps	4.30732e-11	0.0789237	0.296	0.19	1.00051e-06	N/A	N/A	0	0.255436
Zfp827	4.65132e-11	0.116446	0.274	0.176	1.08041e-06	N/A	N/A	0	0.274025
Ebp	4.69427e-11	0.109959	0.31	0.207	1.09039e-06	N/A	N/A	0.380633	0.287898
Slc27a3	4.91089e-11	0.0738219	0.173	0.096	1.1407e-06	N/A	N/A	0	0.149172
A630089N07Rik	5.20342e-11	0.0611116	0.168	0.093	1.20865e-06	N/A	N/A	0	0.136545
Sun1	5.20938e-11	0.118875	0.351	0.242	1.21003e-06	N/A	N/A	0.761267	0.350592
Mthfd1	5.7993e-11	0.0754793	0.211	0.126	1.34706e-06	N/A	N/A	0.443892	0.174976
Gm42989	6.14297e-11	0.0888748	0.141	0.075	1.42689e-06	N/A	N/A	0	0.136616
Zc3hav1l	6.48673e-11	0.0987472	0.296	0.194	1.50674e-06	N/A	N/A	0	0.272226
Gramd1c	6.63474e-11	0.0748732	0.136	0.071	1.54112e-06	N/A	N/A	0	0.123873
Trim47	6.79219e-11	0.0588109	0.169	0.093	1.57769e-06	N/A	N/A	0	0.155439
Dhodh	7.07434e-11	0.0982064	0.284	0.183	1.64323e-06	N/A	N/A	0	0.251782
Ephx2	7.2712e-11	0.0893704	0.178	0.101	1.68895e-06	N/A	N/A	0.887784	0.198001
Agtr2	7.31136e-11	0.170212	0.218	0.131	1.69828e-06	N/A	N/A	1.52253	0.438864
Kitl	7.42766e-11	0.11634	0.187	0.109	1.7253e-06	N/A	N/A	0	0.243139
Fam45a	7.82102e-11	0.111126	0.336	0.23	1.81667e-06	N/A	N/A	0	0.317242
Syt11	8.94253e-11	0.101784	0.237	0.148	2.07717e-06	N/A	N/A	0	0.242137
Pi4k2b	1.00848e-10	0.111893	0.305	0.205	2.3425e-06	N/A	N/A	0.380633	0.301429
Gm43361	1.06975e-10	0.112083	0.164	0.092	2.48482e-06	N/A	N/A	0.380633	0.200598
Izumo4	1.17413e-10	0.0840507	0.232	0.143	2.72728e-06	N/A	N/A	0.380633	0.213722
Naprt	1.27915e-10	0.0808666	0.222	0.135	2.9712e-06	N/A	N/A	0.443892	0.178017
Hacd3	1.29298e-10	0.0974994	0.285	0.189	3.00332e-06	N/A	N/A	0.443892	0.259415
Dock9	1.30339e-10	0.0934637	0.186	0.108	3.02752e-06	N/A	N/A	0	0.189971
Dtx1	1.36854e-10	0.0961279	0.153	0.085	3.17884e-06	N/A	N/A	0	0.148926
Slc45a4	1.37115e-10	0.0940081	0.157	0.088	3.18491e-06	N/A	N/A	0	0.151606
Acss3	1.40032e-10	0.106055	0.285	0.183	3.25266e-06	N/A	N/A	0.380633	0.306671
Mthfd2	1.43378e-10	0.0579678	0.216	0.131	3.33038e-06	N/A	N/A	0	0.19664
Yjefn3	1.59855e-10	0.0603161	0.139	0.073	3.71311e-06	N/A	N/A	0	0.112283
Sugp2	1.60919e-10	0.0751351	0.237	0.148	3.73783e-06	N/A	N/A	0	0.198101
9530056E24Rik	1.68562e-10	0.0960238	0.255	0.163	3.91535e-06	N/A	N/A	0.761267	0.244422
Zfp383	1.68997e-10	0.0981304	0.293	0.195	3.92546e-06	N/A	N/A	0.443892	0.276065
Plcd1	1.74162e-10	0.0777134	0.236	0.147	4.04543e-06	N/A	N/A	0.887784	0.198215
5930430L01Rik	1.80536e-10	0.102335	0.157	0.088	4.19348e-06	N/A	N/A	0.443892	0.167755
Stard10	1.81778e-10	0.147477	0.348	0.245	4.22235e-06	N/A	N/A	0.824525	0.391893
Tbx3os1	1.95166e-10	0.103916	0.315	0.208	4.53332e-06	N/A	N/A	0	0.417523
Prr5	2.04931e-10	0.0958269	0.334	0.225	4.76015e-06	N/A	N/A	0	0.319715
Pkp4	2.08304e-10	0.117624	0.306	0.208	4.83849e-06	N/A	N/A	0	0.327908
Zfp667	2.24295e-10	0.0647973	0.153	0.084	5.20992e-06	N/A	N/A	0	0.125193
B230307C23Rik	2.31885e-10	0.0817344	0.212	0.13	5.38622e-06	N/A	N/A	0	0.185972
Rpp38	2.47627e-10	0.086555	0.245	0.157	5.75188e-06	N/A	N/A	0	0.220642
Fancf	2.60853e-10	0.0728462	0.181	0.105	6.0591e-06	N/A	N/A	0	0.147274
Gm7265	2.68967e-10	0.0959941	0.191	0.114	6.24757e-06	N/A	N/A	0.443892	0.183999
Alms1	2.91517e-10	0.0953491	0.212	0.131	6.77137e-06	N/A	N/A	0.443892	0.209586
Armc6	3.22989e-10	0.108406	0.248	0.159	7.5024e-06	N/A	N/A	0	0.228634
Cpox	3.27485e-10	0.0876	0.297	0.195	7.60683e-06	N/A	N/A	0	0.270202
Gm37205	3.45444e-10	0.0728418	0.102	0.049	8.02397e-06	N/A	N/A	0	0.101607
Blzf1	3.47085e-10	0.0834387	0.321	0.216	8.0621e-06	N/A	N/A	0.824525	0.276449
Gm37258	3.52908e-10	0.0884978	0.144	0.079	8.19735e-06	N/A	N/A	0	0.14262
Nek6	3.6854e-10	0.0972111	0.303	0.204	8.56045e-06	N/A	N/A	0	0.281725
Tnfrsf19	3.99936e-10	0.0619586	0.124	0.065	9.28971e-06	N/A	N/A	0.380633	0.114045
Evc	4.28913e-10	0.0881045	0.224	0.141	9.9628e-06	N/A	N/A	0	0.203384
AI506816	4.45791e-10	0.0920048	0.294	0.198	1.03548e-05	N/A	N/A	0	0.294288
Yars	4.64675e-10	0.115212	0.326	0.224	1.07935e-05	N/A	N/A	1.71231	0.314213
Qtrt1	5.05851e-10	0.076247	0.257	0.166	1.17499e-05	N/A	N/A	0	0.223646
Pced1a	5.09122e-10	0.0990489	0.212	0.131	1.18259e-05	N/A	N/A	0	0.195112
Gm43847	5.25752e-10	0.0843705	0.251	0.159	1.22122e-05	N/A	N/A	0	0.240827
Ifrd2	5.60537e-10	0.085567	0.256	0.168	1.30201e-05	N/A	N/A	0	0.227916
AU020206	5.76845e-10	0.0799179	0.152	0.086	1.3399e-05	N/A	N/A	0	0.14194
Rpsa-ps10	6.06297e-10	0.0795131	0.21	0.129	1.40831e-05	N/A	N/A	0	0.179447
Sco2	7.19558e-10	0.0919919	0.228	0.145	1.67139e-05	N/A	N/A	0.887784	0.200674
Alg1	7.47181e-10	0.0764877	0.241	0.154	1.73555e-05	N/A	N/A	0.761267	0.204526
Zfp462	7.92744e-10	0.114469	0.335	0.234	1.84139e-05	N/A	N/A	0.443892	0.343477
Cog2	8.64031e-10	0.0797058	0.328	0.224	2.00697e-05	N/A	N/A	0	0.284391
Mettl21a	8.87167e-10	0.0989648	0.285	0.188	2.06071e-05	N/A	N/A	0.761267	0.264224
Dram1	9.72458e-10	0.0641424	0.149	0.083	2.25883e-05	N/A	N/A	0.443892	0.124164
Mrm3	1.07944e-09	0.106046	0.191	0.118	2.50732e-05	N/A	N/A	0	0.189298
Gnptab	1.08107e-09	0.0800906	0.194	0.118	2.51111e-05	N/A	N/A	0	0.171224
Gm45407	1.10723e-09	0.125283	0.256	0.164	2.57188e-05	N/A	N/A	0	0.270585
Gm27803	1.14929e-09	0.111614	0.305	0.21	2.66957e-05	N/A	N/A	0	0.305473
Wdr46	1.16552e-09	0.0899014	0.28	0.189	2.70727e-05	N/A	N/A	0.443892	0.246021
Prmt3	1.20977e-09	0.101118	0.331	0.23	2.81005e-05	N/A	N/A	0	0.31715
Mospd2	1.23215e-09	0.0774945	0.276	0.18	2.86203e-05	N/A	N/A	0.443892	0.24051
Nbas	1.29083e-09	0.105043	0.252	0.165	2.99833e-05	N/A	N/A	0	0.245473
Rps6ka5	1.3011e-09	0.118424	0.315	0.217	3.02221e-05	N/A	N/A	1.20516	0.333654
Gas7	1.57553e-09	0.0949458	0.334	0.231	3.65964e-05	N/A	N/A	0	0.336079
Katnal1	1.61554e-09	0.0902541	0.199	0.123	3.75257e-05	N/A	N/A	0.443892	0.185013
Pomgnt2	1.75862e-09	0.0428538	0.123	0.064	4.08492e-05	N/A	N/A	0	0.0878079
Galnt10	1.79527e-09	0.0882033	0.208	0.13	4.17005e-05	N/A	N/A	0	0.19694
Gm5292	1.90156e-09	0.0832585	0.29	0.195	4.41693e-05	N/A	N/A	0.761267	0.25357
Ddx56	1.90246e-09	0.0871711	0.331	0.231	4.41904e-05	N/A	N/A	0	0.298219
Asap3	1.90842e-09	0.0525125	0.12	0.063	4.43287e-05	N/A	N/A	0	0.0940761
Hykk	1.9586e-09	0.0827047	0.19	0.116	4.54944e-05	N/A	N/A	0.443892	0.17021
Extl2	2.10642e-09	0.107221	0.325	0.226	4.8928e-05	N/A	N/A	0.443892	0.312016
Pus1	2.14075e-09	0.0668841	0.224	0.144	4.97252e-05	N/A	N/A	0.443892	0.18044
Atp13a1	2.75486e-09	0.0853769	0.285	0.194	6.39899e-05	N/A	N/A	0.380633	0.255743
Nol3	2.76888e-09	0.0684085	0.251	0.161	6.43156e-05	N/A	N/A	0.380633	0.217958
Gm15261	2.77492e-09	0.0657347	0.166	0.097	6.44558e-05	N/A	N/A	0.380633	0.149398
Endog	2.82722e-09	0.0682227	0.301	0.203	6.56706e-05	N/A	N/A	0.443892	0.251181
Camkk2	3.7395e-09	0.0843341	0.302	0.207	8.68612e-05	N/A	N/A	0.380633	0.282774
Hoxb5	3.78788e-09	0.135831	0.245	0.165	8.79849e-05	N/A	N/A	0.887784	0.296891
Opcml	3.8576e-09	0.132407	0.125	0.069	8.96043e-05	N/A	N/A	0	0.182456
Gm1976	4.14067e-09	0.0544379	0.117	0.062	9.61795e-05	N/A	N/A	0.761267	0.09002
Il1r1	4.20356e-09	0.0801328	0.292	0.196	9.76403e-05	N/A	N/A	0.380633	0.293785
St6galnac4	4.34017e-09	0.0926263	0.272	0.184	0.000100813	N/A	N/A	0	0.247675
3110082I17Rik	4.47223e-09	0.0697077	0.204	0.129	0.000103881	N/A	N/A	0	0.16532
Cog3	4.51755e-09	0.0632589	0.194	0.119	0.000104934	N/A	N/A	0	0.159834
Arhgef19	5.13519e-09	0.0548616	0.1	0.051	0.00011928	N/A	N/A	0	0.084963
Cln8	5.26544e-09	0.0882968	0.317	0.219	0.000122306	N/A	N/A	0.380633	0.27678
Mavs	5.32627e-09	0.0514661	0.158	0.092	0.000123719	N/A	N/A	0	0.121122
Nat10	5.39133e-09	0.0652617	0.178	0.107	0.00012523	N/A	N/A	0	0.150232
Sfxn5	5.43943e-09	0.0802416	0.153	0.089	0.000126347	N/A	N/A	0.824525	0.143293
Gm20721	5.71745e-09	0.0630168	0.132	0.073	0.000132805	N/A	N/A	0	0.110894
Ralgds	5.8151e-09	0.0832701	0.23	0.15	0.000135073	N/A	N/A	0	0.207565
Zfp930	5.82554e-09	0.0865689	0.212	0.136	0.000135316	N/A	N/A	0.380633	0.188558
Gm12216	7.42775e-09	0.0892606	0.278	0.187	0.000172532	N/A	N/A	0.443892	0.354803
4732440D04Rik	7.43028e-09	0.0872635	0.154	0.09	0.000172591	N/A	N/A	0	0.156912
Nle1	8.11634e-09	0.0580968	0.218	0.14	0.000188526	N/A	N/A	0	0.172504
Dis3	8.25602e-09	0.0957884	0.338	0.24	0.000191771	N/A	N/A	0	0.333195
Fibin	8.30188e-09	0.0712486	0.301	0.205	0.000192836	N/A	N/A	0.443892	0.445041
Adam22	8.6055e-09	0.0589751	0.123	0.067	0.000199888	N/A	N/A	0.443892	0.107781
Gm43011	9.13417e-09	0.0573982	0.107	0.055	0.000212169	N/A	N/A	0	0.0979951
Tnpo2	9.66228e-09	0.0884186	0.325	0.23	0.000224435	N/A	N/A	0.443892	0.304631
Nudt18	1.00378e-08	0.0583877	0.142	0.082	0.000233158	N/A	N/A	0	0.115205
Pex12	1.02758e-08	0.0685845	0.175	0.106	0.000238686	N/A	N/A	0	0.147926
Fastkd1	1.08473e-08	0.0622376	0.113	0.061	0.00025196	N/A	N/A	0	0.102382
Creb5	1.15221e-08	0.096839	0.264	0.177	0.000267635	N/A	N/A	0	0.367979
Kcnn3	1.23092e-08	0.125211	0.234	0.154	0.000285918	N/A	N/A	1.33168	0.290336
Fzd4	1.24068e-08	0.0990396	0.239	0.155	0.000288186	N/A	N/A	0	0.291167
Gm45221	1.45956e-08	0.0535323	0.175	0.106	0.000339027	N/A	N/A	0	0.150342
Gm37452	1.52903e-08	0.130835	0.309	0.217	0.000355164	N/A	N/A	0.380633	0.356935
Ttll12	1.563e-08	0.0838185	0.201	0.129	0.000363053	N/A	N/A	0	0.1805
Dbt	1.56654e-08	0.0496445	0.311	0.213	0.000363877	N/A	N/A	0.443892	0.269434
Glis2	1.67963e-08	0.0866566	0.314	0.219	0.000390145	N/A	N/A	0	0.293444
Ksr1	1.81211e-08	0.0793669	0.204	0.13	0.000420917	N/A	N/A	0	0.188145
Rnf144a	1.82269e-08	0.0700647	0.311	0.218	0.000423375	N/A	N/A	0	0.327524
Gas2	1.86108e-08	0.0626075	0.186	0.116	0.000432293	N/A	N/A	0.443892	0.168542
Impdh1	1.86348e-08	0.0540039	0.198	0.124	0.000432849	N/A	N/A	0	0.152254
Gm13349	1.87222e-08	0.0553163	0.112	0.06	0.000434878	N/A	N/A	0.443892	0.0934201
Iqsec2	1.88411e-08	0.0552819	0.157	0.093	0.000437641	N/A	N/A	0	0.120985
Gm38012	1.93196e-08	0.0598216	0.16	0.095	0.000448757	N/A	N/A	0	0.134887
Arl10	2.24725e-08	0.0438426	0.106	0.055	0.000521992	N/A	N/A	0	0.0813523
Pomt1	2.2778e-08	0.0639605	0.157	0.094	0.000529087	N/A	N/A	0	0.134478
Fbxw8	2.49521e-08	0.0730961	0.28	0.191	0.000579587	N/A	N/A	0	0.233697
Eef1aknmt	2.65371e-08	0.0935047	0.162	0.099	0.000616404	N/A	N/A	0.380633	0.156917
Inpp1	2.6663e-08	0.076042	0.186	0.117	0.000619328	N/A	N/A	0.443892	0.162084
Thg1l	2.6988e-08	0.0634206	0.28	0.19	0.000626878	N/A	N/A	0	0.228195
E230020A03Rik	2.75559e-08	0.117081	0.276	0.189	0.000640068	N/A	N/A	0	0.308469
Rab15	2.78752e-08	0.0526042	0.125	0.07	0.000647486	N/A	N/A	0.380633	0.0983123
Rap2c	2.89035e-08	0.0808939	0.342	0.244	0.000671372	N/A	N/A	0	0.321433
Csf1	2.94122e-08	0.059998	0.272	0.183	0.000683186	N/A	N/A	0	0.25924
Bdh2	3.18447e-08	0.10371	0.294	0.206	0.000739689	N/A	N/A	0	0.306661
Anks6	3.21945e-08	0.0519052	0.127	0.071	0.000747814	N/A	N/A	0	0.100214
Rplp0-ps1	3.5701e-08	0.0517914	0.137	0.079	0.000829264	N/A	N/A	0	0.104204
Gemin5	3.82443e-08	0.066658	0.223	0.146	0.000888339	N/A	N/A	0	0.189504
Igip	3.8309e-08	0.0529407	0.189	0.118	0.000889842	N/A	N/A	0	0.15231
Mecr	3.98505e-08	0.0629864	0.198	0.127	0.000925648	N/A	N/A	0	0.162739
Naglu	4.1105e-08	0.0606481	0.169	0.103	0.000954787	N/A	N/A	0	0.140268
Gm43462	4.2656e-08	0.0901475	0.223	0.146	0.000990814	N/A	N/A	0.380633	0.224176
Gm19514	4.31281e-08	0.076424	0.111	0.06	0.00100178	N/A	N/A	0	0.11303
Zfp593	4.99999e-08	0.0687449	0.239	0.159	0.0011614	N/A	N/A	0	0.201191
E430024I08Rik	5.14251e-08	0.0887232	0.347	0.249	0.0011945	N/A	N/A	1.58579	0.341641
Ttll5	5.59111e-08	0.0597207	0.156	0.094	0.0012987	N/A	N/A	0	0.130432
Gm45220	5.82443e-08	0.0389501	0.108	0.058	0.0013529	N/A	N/A	0	0.0894934
Npc1	6.11988e-08	0.0897464	0.309	0.219	0.00142153	N/A	N/A	0	0.314889
Rsad1	6.1998e-08	0.0574549	0.116	0.065	0.00144009	N/A	N/A	0	0.0982907
Slc38a4	6.25915e-08	0.108187	0.336	0.247	0.00145387	N/A	N/A	0.380633	0.368732
Entpd5	6.30602e-08	0.047976	0.158	0.095	0.00146476	N/A	N/A	0	0.121619
Anpep	6.8044e-08	0.101069	0.241	0.163	0.00158053	N/A	N/A	0.380633	0.248271
Slc7a10	6.95869e-08	0.0650754	0.1	0.053	0.00161637	N/A	N/A	0	0.100953
Dnm3	7.46156e-08	0.0554216	0.102	0.054	0.00173317	N/A	N/A	0	0.0926852
A130014A01Rik	7.6665e-08	0.0873427	0.131	0.076	0.00178077	N/A	N/A	0	0.139709
Slc8b1	8.28132e-08	0.0462694	0.152	0.091	0.00192359	N/A	N/A	0	0.126214
E530011L22Rik	8.39619e-08	0.0596221	0.121	0.069	0.00195027	N/A	N/A	0	0.107017
1500004A13Rik	8.64499e-08	0.0649734	0.102	0.055	0.00200806	N/A	N/A	0	0.0964091
Nacc2	8.664e-08	0.0805696	0.317	0.225	0.00201247	N/A	N/A	0	0.311712
Gm38020	8.77103e-08	0.0527224	0.144	0.085	0.00203733	N/A	N/A	0	0.122163
Il17rc	8.81938e-08	0.0592192	0.216	0.141	0.00204857	N/A	N/A	0.380633	0.181452
Magi2	9.02e-08	0.0817214	0.255	0.176	0.00209516	N/A	N/A	0	0.24653
Ints1	9.06569e-08	0.0611021	0.194	0.125	0.00210578	N/A	N/A	0	0.161409
Nol8	9.12523e-08	0.11066	0.281	0.199	0.00211961	N/A	N/A	0	0.309327
Slc30a7	9.4365e-08	0.0727868	0.302	0.213	0.00219191	N/A	N/A	0.443892	0.274378
Rnf219	9.58441e-08	0.0941839	0.307	0.221	0.00222627	N/A	N/A	0.824525	0.29501
Pcdhb7	9.70445e-08	0.087326	0.157	0.097	0.00225415	N/A	N/A	0.443892	0.205504
Srsf12	9.94129e-08	0.0401975	0.107	0.058	0.00230916	N/A	N/A	0	0.0795644
Pcdhb21	1.00972e-07	0.062203	0.125	0.072	0.00234537	N/A	N/A	0	0.123022
E330037G11Rik	1.05082e-07	0.0877977	0.121	0.07	0.00244084	N/A	N/A	0	0.129445
Sec23b	1.14447e-07	0.0685955	0.284	0.2	0.00265838	N/A	N/A	0	0.251218
Pla2g15	1.14996e-07	0.0711164	0.181	0.114	0.00267112	N/A	N/A	0	0.163159
Nudt6	1.1724e-07	0.0513391	0.104	0.057	0.00272325	N/A	N/A	0	0.0852006
Map3k10	1.36368e-07	0.0627744	0.301	0.212	0.00316756	N/A	N/A	0	0.248846
Phldb1	1.36484e-07	0.076135	0.261	0.183	0.00317025	N/A	N/A	0.380633	0.239669
Cars	1.3815e-07	0.080939	0.311	0.226	0.00320896	N/A	N/A	0.380633	0.295458
Smox	1.41258e-07	0.0644541	0.203	0.134	0.00328114	N/A	N/A	0.443892	0.176727
Nomo1	1.47648e-07	0.0624203	0.198	0.129	0.00342956	N/A	N/A	0	0.164163
Gphn	1.61682e-07	0.0784381	0.319	0.228	0.00375555	N/A	N/A	0	0.298358
Tnfrsf10b	1.65616e-07	0.0606404	0.129	0.076	0.00384693	N/A	N/A	0	0.114403
Gm20300	1.71174e-07	0.0469777	0.152	0.092	0.00397604	N/A	N/A	0	0.116435
Togaram1	1.72126e-07	0.0816798	0.318	0.229	0.00399813	N/A	N/A	0	0.301774
Fbxl8	1.80827e-07	0.0571777	0.197	0.128	0.00420026	N/A	N/A	0	0.161196
Frmd4a	1.80854e-07	0.0682365	0.343	0.247	0.00420088	N/A	N/A	0	0.370663
Ftx	1.87586e-07	0.0970757	0.281	0.196	0.00435725	N/A	N/A	0	0.284795
Alyref2	2.07483e-07	0.0957603	0.299	0.218	0.00481942	N/A	N/A	0.887784	0.291952
Cys1	2.16025e-07	0.0563155	0.16	0.1	0.00501784	N/A	N/A	0	0.139492
Gm45413	2.26997e-07	0.0652978	0.125	0.073	0.00527269	N/A	N/A	0	0.122014
Dctd	2.3839e-07	0.0603607	0.253	0.175	0.00553732	N/A	N/A	0.443892	0.224259
Slc9a1	2.3921e-07	0.0718873	0.191	0.125	0.00555636	N/A	N/A	0	0.169636
Ugcg	2.40185e-07	0.078404	0.335	0.245	0.00557902	N/A	N/A	0.443892	0.327071
Klhdc4	2.42901e-07	0.0729881	0.27	0.19	0.0056421	N/A	N/A	0	0.238621
Ddx55	2.46967e-07	0.0682417	0.261	0.181	0.00573656	N/A	N/A	0	0.237673
Pacs2	2.47158e-07	0.0871176	0.241	0.17	0.00574098	N/A	N/A	0.761267	0.231786
Ccdc30	2.58952e-07	0.0576512	0.137	0.082	0.00601493	N/A	N/A	0	0.116026
Gm15712	2.77582e-07	0.067148	0.142	0.086	0.00644768	N/A	N/A	0	0.12576
Six5	2.85065e-07	0.0915572	0.299	0.213	0.00662149	N/A	N/A	0	0.280899
Setd6	2.85556e-07	0.057023	0.135	0.081	0.0066329	N/A	N/A	0	0.10963
Angpt1	2.87713e-07	0.0941552	0.313	0.227	0.00668299	N/A	N/A	0.443892	0.394762
Gcdh	2.91454e-07	0.0668908	0.288	0.206	0.00676989	N/A	N/A	0	0.251868
Scml4	2.98521e-07	0.0861974	0.203	0.134	0.00693404	N/A	N/A	0.761267	0.224001
Cdc14a	3.03595e-07	0.0876889	0.284	0.202	0.0070519	N/A	N/A	0.887784	0.300099
Lrba	3.19676e-07	0.0400112	0.142	0.086	0.00742543	N/A	N/A	0	0.113291
Myo5a	3.38022e-07	0.0722686	0.299	0.214	0.00785159	N/A	N/A	0	0.291255
Rxra	3.56246e-07	0.0671299	0.286	0.203	0.00827488	N/A	N/A	0.443892	0.249401
Ddx28	3.69046e-07	0.0530303	0.227	0.151	0.00857221	N/A	N/A	0	0.179465
Slc25a22	3.71386e-07	0.0408681	0.146	0.09	0.00862655	N/A	N/A	0	0.110869
Ak1	3.85829e-07	0.0657851	0.168	0.108	0.00896203	N/A	N/A	0	0.150501
Bysl	3.95247e-07	0.073784	0.239	0.166	0.00918079	N/A	N/A	0	0.210749
Atp23	4.02305e-07	0.0681241	0.253	0.177	0.00934473	N/A	N/A	0	0.218109
Utp25	4.12998e-07	0.0633173	0.187	0.123	0.00959313	N/A	N/A	0.443892	0.161284
Sft2d3	4.48561e-07	0.0963399	0.272	0.196	0.0104192	N/A	N/A	0	0.274666
Slc41a3	4.64481e-07	0.0619791	0.204	0.136	0.010789	N/A	N/A	0	0.177606
Gm14636	5.06155e-07	0.0543653	0.104	0.059	0.011757	N/A	N/A	0.380633	0.105862
Magee1	5.5599e-07	0.0526401	0.22	0.149	0.0129145	N/A	N/A	0	0.178351
Nptxr	5.60609e-07	0.0626898	0.115	0.067	0.0130218	N/A	N/A	0.824525	0.101001
Gm45292	5.64579e-07	0.0636485	0.141	0.087	0.013114	N/A	N/A	0.443892	0.12457
Gm48838	5.71764e-07	0.0509509	0.107	0.061	0.0132809	N/A	N/A	0	0.0952916
R74862	5.86142e-07	0.0542962	0.24	0.165	0.0136149	N/A	N/A	0	0.207025
Entpd7	6.08921e-07	0.0714052	0.215	0.148	0.014144	N/A	N/A	0	0.198875
Gm44416	6.29428e-07	0.0642156	0.102	0.057	0.0146204	N/A	N/A	0	0.0993989
Zfp507	6.4368e-07	0.0753815	0.328	0.242	0.0149514	N/A	N/A	0.443892	0.308667
Pno1	6.55568e-07	0.0557008	0.28	0.2	0.0152275	N/A	N/A	0.443892	0.241097
Amacr	6.60251e-07	0.0708108	0.296	0.212	0.0153363	N/A	N/A	1.20516	0.267336
Etfdh	6.82952e-07	0.0636493	0.317	0.231	0.0158636	N/A	N/A	0	0.288632
Gm48225	7.00269e-07	0.0379395	0.109	0.062	0.0162658	N/A	N/A	0	0.0841045
2900076A07Rik	7.19625e-07	0.0593067	0.232	0.162	0.0167154	N/A	N/A	0.380633	0.199056
Gm50094	7.46005e-07	0.0538969	0.103	0.058	0.0173282	N/A	N/A	0.380633	0.0925169
Chst14	7.52227e-07	0.064348	0.319	0.235	0.0174727	N/A	N/A	0	0.285856
Ggct	7.62688e-07	0.0598977	0.112	0.065	0.0177157	N/A	N/A	0.380633	0.102086
Tecpr2	7.8492e-07	0.041895	0.111	0.064	0.0182321	N/A	N/A	0.761267	0.0835886
Pcdhb19	7.8977e-07	0.0611467	0.132	0.08	0.0183448	N/A	N/A	0	0.131572
Armcx6	8.5973e-07	0.0761818	0.335	0.249	0.0199698	N/A	N/A	0	0.343948
A930029G22Rik	8.64652e-07	0.0422396	0.103	0.058	0.0200841	N/A	N/A	1.71231	0.0795965
Tmem150a	9.33561e-07	0.0705527	0.318	0.234	0.0216848	N/A	N/A	0	0.299702
Fam228b	9.65661e-07	0.0539011	0.119	0.07	0.0224304	N/A	N/A	0	0.104483
Flnb	1.00587e-06	0.0889655	0.29	0.212	0.0233644	N/A	N/A	0.380633	0.289112
Lipt2	1.06074e-06	0.0694459	0.168	0.11	0.0246388	N/A	N/A	0	0.144928
Yipf6	1.07328e-06	0.0620722	0.303	0.218	0.0249302	N/A	N/A	0	0.271652
Arl15	1.09085e-06	0.0875327	0.256	0.183	0.0253382	N/A	N/A	0	0.254874
Cc2d1a	1.09646e-06	0.0702269	0.231	0.158	0.0254685	N/A	N/A	0	0.202112
Sgpp1	1.10254e-06	0.0563495	0.235	0.162	0.0256097	N/A	N/A	0	0.20893
Npy1r	1.16374e-06	0.12477	0.132	0.082	0.0270314	N/A	N/A	0	0.241744
Ebf4	1.192e-06	0.0568056	0.131	0.08	0.0276877	N/A	N/A	0	0.113066
Slc37a3	1.19921e-06	0.064601	0.302	0.22	0.0278552	N/A	N/A	0.887784	0.278336
Klhl20	1.20833e-06	0.0684532	0.268	0.192	0.0280671	N/A	N/A	0	0.247152
Pnpt1	1.21386e-06	0.0563615	0.241	0.168	0.0281955	N/A	N/A	0	0.206902
Ampd2	1.46098e-06	0.0766466	0.227	0.158	0.0339356	N/A	N/A	0	0.209617
Qtrt2	1.53151e-06	0.0716077	0.206	0.143	0.0355739	N/A	N/A	0	0.188049
Scd1	1.60141e-06	0.0468219	0.124	0.075	0.0371974	N/A	N/A	0	0.111678
Gm36936	1.62045e-06	0.060118	0.211	0.145	0.0376399	N/A	N/A	0	0.192402
Cerk	1.62279e-06	0.0670212	0.216	0.149	0.0376941	N/A	N/A	0	0.197471
Polr3e	1.69971e-06	0.0580776	0.165	0.107	0.0394809	N/A	N/A	0.443892	0.138886
Spin4	1.70325e-06	0.0559159	0.19	0.128	0.0395632	N/A	N/A	0	0.164369
Gm10275	1.74224e-06	0.0489476	0.263	0.186	0.0404688	N/A	N/A	0	0.226409
Ints5	1.85764e-06	0.0506643	0.197	0.133	0.0431492	N/A	N/A	0	0.156531
Cacng7	1.87411e-06	0.0573927	0.232	0.162	0.0435318	N/A	N/A	0	0.204502
Mdn1	1.94386e-06	0.0580518	0.296	0.212	0.045152	N/A	N/A	0.380633	0.268696
Gne	1.94403e-06	0.0381043	0.131	0.08	0.0451559	N/A	N/A	0	0.0991583
2610011E03Rik	2.00345e-06	0.0724034	0.208	0.143	0.0465362	N/A	N/A	0	0.193871
Dolk	2.05905e-06	0.0702248	0.244	0.173	0.0478277	N/A	N/A	0	0.21406
Gm10130	2.07465e-06	0.0481172	0.149	0.095	0.0481899	N/A	N/A	0.887784	0.116406
Dapk2	2.19496e-06	0.0344662	0.234	0.159	0.0509844	N/A	N/A	0.443892	0.228962
Wipf1	2.27332e-06	0.092594	0.273	0.199	0.0528048	N/A	N/A	0.380633	0.272563
Stn1	2.31336e-06	0.079014	0.314	0.234	0.0537347	N/A	N/A	0.380633	0.298447
Mtmr1	2.3161e-06	0.0580757	0.139	0.087	0.0537984	N/A	N/A	0	0.12423
Dhx33	2.4937e-06	0.0552653	0.182	0.122	0.0579237	N/A	N/A	0	0.160683
Polr1e	2.6686e-06	0.0436509	0.139	0.087	0.0619862	N/A	N/A	0	0.104609
Arl5c	2.73983e-06	0.0423182	0.119	0.071	0.0636408	N/A	N/A	0	0.0958629
Srebf2	2.75147e-06	0.0705894	0.307	0.228	0.063911	N/A	N/A	0	0.328175
Bcorl1	2.75466e-06	0.0639478	0.326	0.24	0.0639852	N/A	N/A	0.443892	0.315036
Gm34455	2.94214e-06	0.0634353	0.135	0.084	0.0683401	N/A	N/A	0	0.143845
Rai1	2.95324e-06	0.0756457	0.273	0.201	0.0685978	N/A	N/A	0	0.266253
Pdcd2	2.96693e-06	0.073225	0.326	0.242	0.0689157	N/A	N/A	0	0.296598
Kat2b	3.02656e-06	0.0539637	0.207	0.142	0.0703009	N/A	N/A	0	0.186994
Gstz1	3.03583e-06	0.0576496	0.334	0.248	0.0705164	N/A	N/A	0.380633	0.301805
Nol9	3.11304e-06	0.0702268	0.237	0.169	0.0723098	N/A	N/A	0	0.206151
Ormdl2	3.1163e-06	0.0401019	0.153	0.099	0.0723855	N/A	N/A	0	0.122012
5730414N17Rik	3.29367e-06	0.0565438	0.145	0.093	0.0765053	N/A	N/A	0.443892	0.126935
Tada2b	3.345e-06	0.051824	0.17	0.114	0.0776976	N/A	N/A	0	0.140016
Morc4	3.3888e-06	0.0626353	0.189	0.129	0.078715	N/A	N/A	0	0.181037
Wdfy2	3.39051e-06	0.0555897	0.185	0.125	0.0787549	N/A	N/A	0.443892	0.162712
Mipol1	3.51393e-06	0.0663775	0.179	0.121	0.0816217	N/A	N/A	0.887784	0.162959
3110009E18Rik	3.81414e-06	0.0627616	0.166	0.111	0.0885949	N/A	N/A	0	0.14649
Slc35e1	3.95968e-06	0.0743784	0.194	0.134	0.0919755	N/A	N/A	0	0.17396
Dusp16	4.01178e-06	0.0697281	0.237	0.17	0.0931856	N/A	N/A	0.887784	0.223172
Slc25a32	4.56781e-06	0.0399006	0.185	0.124	0.106101	N/A	N/A	0.443892	0.145573
Rwdd3	4.58459e-06	0.0607759	0.186	0.126	0.106491	N/A	N/A	0	0.159388
Abcb8	4.67552e-06	0.0682417	0.235	0.169	0.108603	N/A	N/A	0	0.215152
Shmt2	4.70423e-06	0.0622965	0.264	0.192	0.10927	N/A	N/A	0	0.240971
Pradc1	4.84454e-06	0.0579021	0.202	0.14	0.112529	N/A	N/A	0	0.174163
Grik5	4.8668e-06	0.0587397	0.202	0.14	0.113046	N/A	N/A	0	0.178299
Spred3	4.93183e-06	0.0516006	0.106	0.062	0.114557	N/A	N/A	0	0.0946721
Gorab	4.99612e-06	0.0600054	0.311	0.232	0.11605	N/A	N/A	0	0.284756
Tmem167b	5.14059e-06	0.0587061	0.309	0.229	0.119406	N/A	N/A	0.380633	0.276147
Osbp	5.29289e-06	0.0590904	0.326	0.245	0.122943	N/A	N/A	0.443892	0.29463
Tbc1d10b	5.50309e-06	0.0583005	0.285	0.209	0.127826	N/A	N/A	0.380633	0.243775
Tmem53	5.5107e-06	0.0485344	0.135	0.085	0.128003	N/A	N/A	0	0.115052
Fam171a1	5.74795e-06	0.0742471	0.284	0.208	0.133513	N/A	N/A	0	0.268538
Rnf121	5.90329e-06	0.0265326	0.319	0.239	0.137122	N/A	N/A	0	0.289618
Pde4a	6.28747e-06	0.02841	0.135	0.084	0.146045	N/A	N/A	0	0.107561
AU041133	6.39792e-06	0.0580734	0.245	0.175	0.148611	N/A	N/A	0.824525	0.226658
Ubqln4	6.6152e-06	0.0744081	0.226	0.163	0.153658	N/A	N/A	0	0.214528
Tmcc2	6.89859e-06	0.0429261	0.123	0.076	0.16024	N/A	N/A	0	0.0980759
Slc10a7	6.90326e-06	0.0452893	0.263	0.189	0.160349	N/A	N/A	0	0.223209
Gga3	6.92105e-06	0.0506805	0.142	0.093	0.160762	N/A	N/A	0.443892	0.118218
Naa25	7.1208e-06	0.0826485	0.292	0.218	0.165402	N/A	N/A	0	0.290733
Mto1	7.18187e-06	0.0503293	0.183	0.125	0.16682	N/A	N/A	0	0.149461
C1galt1c1	7.21457e-06	0.0470355	0.248	0.178	0.16758	N/A	N/A	0	0.220231
Tmem184b	7.28146e-06	0.0576711	0.244	0.176	0.169134	N/A	N/A	0	0.220208
Polr1a	7.3204e-06	0.0768894	0.286	0.215	0.170038	N/A	N/A	0.380633	0.282387
Psen2	7.33038e-06	0.056043	0.285	0.209	0.17027	N/A	N/A	0	0.273917
Aven	7.40915e-06	0.0488546	0.326	0.242	0.1721	N/A	N/A	0.443892	0.275903
Acbd4	7.51223e-06	0.0652193	0.26	0.191	0.174494	N/A	N/A	0.443892	0.234664
Tbl2	7.55499e-06	0.0520397	0.187	0.128	0.175487	N/A	N/A	0.380633	0.151586
Riox1	7.56064e-06	0.0498309	0.179	0.123	0.175619	N/A	N/A	0	0.148677
Brat1	7.61619e-06	0.0637065	0.152	0.1	0.176909	N/A	N/A	0	0.138464
Cc2d1b	7.80726e-06	0.0471264	0.174	0.117	0.181347	N/A	N/A	0	0.139243
Ctu2	8.01335e-06	0.0578852	0.268	0.197	0.186134	N/A	N/A	0.443892	0.233374
Edem3	8.45734e-06	0.054449	0.215	0.152	0.196447	N/A	N/A	0	0.190091
Adck2	8.49303e-06	0.0515238	0.141	0.092	0.197276	N/A	N/A	0	0.1204
Tmem38a	8.67629e-06	0.0758889	0.305	0.226	0.201533	N/A	N/A	0.443892	0.285822
Echdc1	8.74847e-06	0.0565364	0.156	0.104	0.203209	N/A	N/A	0	0.133921
Rangrf	8.93847e-06	0.0396572	0.311	0.229	0.207623	N/A	N/A	0.443892	0.268024
Adcy5	9.64757e-06	0.0302636	0.149	0.097	0.224094	N/A	N/A	0	0.11914
Slc43a1	9.75505e-06	0.0686021	0.165	0.111	0.22659	N/A	N/A	0	0.156776
Macrod2	9.94567e-06	0.0429713	0.187	0.129	0.231018	N/A	N/A	0	0.168617
Napb	1.00321e-05	0.0529144	0.12	0.075	0.233026	N/A	N/A	0	0.108347
Irs1	1.00633e-05	0.0554625	0.274	0.203	0.23375	N/A	N/A	0	0.255649
Zfp592	1.00765e-05	0.0631078	0.288	0.215	0.234057	N/A	N/A	0	0.26896
Tbc1d10a	1.02149e-05	0.0477094	0.223	0.158	0.237271	N/A	N/A	0	0.180968
Hspa12b	1.0282e-05	0.0414258	0.227	0.159	0.238831	N/A	N/A	0.380633	0.186109
Etfbkmt	1.03499e-05	0.0527629	0.19	0.132	0.240407	N/A	N/A	0	0.170402
Saysd1	1.11127e-05	0.0797472	0.325	0.25	0.258127	N/A	N/A	0	0.317576
Eps8	1.13919e-05	0.0380101	0.173	0.116	0.264612	N/A	N/A	0	0.158381
Zfp286	1.16673e-05	0.05771	0.256	0.187	0.271007	N/A	N/A	0	0.227716
Pcyt1a	1.17182e-05	0.0622352	0.306	0.233	0.272191	N/A	N/A	0.443892	0.285015
Ticam1	1.17311e-05	0.0285299	0.108	0.065	0.27249	N/A	N/A	0	0.080127
Tmem260	1.22116e-05	0.0616873	0.294	0.223	0.283652	N/A	N/A	0.824525	0.286582
Psmf1	1.25949e-05	0.0447817	0.293	0.217	0.292555	N/A	N/A	0	0.243498
Smyd5	1.29035e-05	0.0648804	0.19	0.133	0.299723	N/A	N/A	0	0.171308
Wfs1	1.29997e-05	0.0446213	0.131	0.084	0.301958	N/A	N/A	0	0.106493
Gm527	1.32493e-05	0.0408403	0.107	0.065	0.307756	N/A	N/A	0	0.0894504
Zfp142	1.34033e-05	0.0587966	0.22	0.158	0.311333	N/A	N/A	0	0.195066
Sord	1.35085e-05	0.046378	0.181	0.125	0.313774	N/A	N/A	0.443892	0.151344
Fitm2	1.36041e-05	0.0468224	0.102	0.062	0.315995	N/A	N/A	0	0.0876712
Jpt2	1.39744e-05	0.0353754	0.152	0.1	0.324597	N/A	N/A	0	0.116529
Ankrd39	1.40027e-05	0.0731919	0.296	0.223	0.325255	N/A	N/A	0	0.281782
Pld2	1.50818e-05	0.050624	0.102	0.061	0.35032	N/A	N/A	0	0.0939583
Cbx8	1.53385e-05	0.0453843	0.19	0.131	0.356283	N/A	N/A	0	0.156713
Mthfd1l	1.56357e-05	0.0695807	0.169	0.116	0.363187	N/A	N/A	0	0.16247
Ankrd9	1.61442e-05	0.052742	0.12	0.076	0.374997	N/A	N/A	0	0.105366
Prickle2	1.66789e-05	0.0774845	0.282	0.214	0.387417	N/A	N/A	0.443892	0.288097
Sergef	1.68367e-05	0.0258414	0.125	0.079	0.391082	N/A	N/A	0.380633	0.0901516
Fads2	1.75718e-05	0.0353909	0.276	0.201	0.408158	N/A	N/A	0	0.236689
Ppp1r3c	1.81867e-05	0.0657395	0.158	0.107	0.42244	N/A	N/A	0	0.171327
Trappc12	1.82129e-05	0.0632339	0.269	0.199	0.423049	N/A	N/A	0.761267	0.23962
Rab23	1.91106e-05	0.0638852	0.318	0.242	0.443901	N/A	N/A	0.443892	0.289818
Dpagt1	2.03341e-05	0.0495323	0.19	0.133	0.47232	N/A	N/A	0	0.154818
Gm43788	2.0631e-05	0.0470829	0.214	0.15	0.479216	N/A	N/A	0.824525	0.197079
Ypel4	2.07469e-05	0.0403997	0.108	0.067	0.481908	N/A	N/A	0	0.0888954
Hpca	2.07864e-05	0.0833366	0.124	0.08	0.482826	N/A	N/A	0	0.149114
Msmo1	2.15625e-05	0.0990371	0.26	0.195	0.500853	N/A	N/A	0	0.363633
Zfp933	2.24436e-05	0.0397173	0.145	0.096	0.521319	N/A	N/A	0.443892	0.115618
Slc35e3	2.31264e-05	0.0375243	0.133	0.086	0.53718	N/A	N/A	0.443892	0.102289
Gm37206	2.37191e-05	0.0319	0.113	0.071	0.550948	N/A	N/A	0	0.0869142
Noa1	2.37764e-05	0.0686437	0.245	0.182	0.552279	N/A	N/A	0	0.22955
Wdr37	2.50125e-05	0.0479402	0.24	0.175	0.580991	N/A	N/A	0	0.207196
Ocel1	2.64675e-05	0.0564236	0.226	0.163	0.614787	N/A	N/A	0	0.198061
Gm12346	2.67487e-05	0.0442589	0.117	0.074	0.62132	N/A	N/A	0	0.102234
Ptges2	2.77499e-05	0.049829	0.219	0.158	0.644575	N/A	N/A	0	0.181744
Recql	2.8665e-05	0.0592937	0.137	0.092	0.66583	N/A	N/A	0.443892	0.127958
Porcn	2.89793e-05	0.0488089	0.142	0.095	0.673132	N/A	N/A	0	0.121126
Dus2	2.90474e-05	0.0696962	0.212	0.153	0.674713	N/A	N/A	0	0.192074
Ankrd52	2.91405e-05	0.0429791	0.173	0.119	0.676877	N/A	N/A	0	0.145976
AW209491	2.98223e-05	0.0459519	0.165	0.113	0.692713	N/A	N/A	0	0.135909
Mitf	3.09886e-05	0.0373885	0.161	0.109	0.719804	N/A	N/A	0	0.136692
Rita1	3.1148e-05	0.0333143	0.178	0.123	0.723505	N/A	N/A	0	0.138908
Hlf	3.27262e-05	0.0594117	0.22	0.16	0.760165	N/A	N/A	0	0.237594
Zfp746	3.27337e-05	0.0443686	0.294	0.219	0.760338	N/A	N/A	0.443892	0.247609
Pcdhb11	3.27479e-05	0.0493593	0.142	0.095	0.760669	N/A	N/A	0	0.146956
4933431E20Rik	3.33127e-05	0.0446767	0.1	0.062	0.773787	N/A	N/A	0	0.0908898
Cluh	3.38172e-05	0.0660466	0.154	0.106	0.785505	N/A	N/A	0.887784	0.139544
Elovl6	3.45054e-05	0.0502374	0.202	0.145	0.801491	N/A	N/A	0	0.198533
Ndufaf6	3.48465e-05	0.0351276	0.174	0.121	0.809414	N/A	N/A	0	0.135596
Iqgap2	3.54088e-05	0.0298252	0.146	0.097	0.822475	N/A	N/A	0	0.148155
Shank1	3.5578e-05	0.0347938	0.183	0.127	0.826405	N/A	N/A	0.443892	0.147524
Slc25a23	3.57217e-05	0.0546081	0.257	0.192	0.829744	N/A	N/A	0	0.246277
1700096K18Rik	3.72518e-05	0.0338777	0.168	0.114	0.865284	N/A	N/A	0	0.133022
Nnt	3.8076e-05	0.0619659	0.146	0.1	0.884428	N/A	N/A	0	0.142884
Lpcat1	3.8634e-05	0.0427211	0.305	0.229	0.89739	N/A	N/A	0	0.262965
Arhgef10	3.89091e-05	0.0465563	0.323	0.249	0.90378	N/A	N/A	1.26842	0.301744
Gm42995	3.92464e-05	0.0299799	0.106	0.066	0.911615	N/A	N/A	0.443892	0.082564
Taf5l	4.03255e-05	0.0570399	0.266	0.199	0.936681	N/A	N/A	0.380633	0.237953
9930017N22Rik	4.18491e-05	0.0461139	0.234	0.17	0.972071	N/A	N/A	0	0.216542
Gm38380	4.29222e-05	0.0436792	0.157	0.106	0.996997	N/A	N/A	0.443892	0.137068
Ranbp6	4.37998e-05	0.0677319	0.193	0.138	1	N/A	N/A	0.824525	0.180073
Rbm12b2	4.53193e-05	0.0359032	0.183	0.128	1	N/A	N/A	0	0.149295
Fbxo4	4.58567e-05	0.0242414	0.235	0.168	1	N/A	N/A	0	0.182436
Zfr2	4.8694e-05	0.0672183	0.169	0.118	1	N/A	N/A	0	0.163742
Hgf	4.92536e-05	0.0324267	0.218	0.156	1	N/A	N/A	0	0.238125
Dhrs13	4.96814e-05	0.043289	0.107	0.068	1	N/A	N/A	0	0.0877277
Nkiras1	5.08093e-05	0.0503952	0.232	0.171	1	N/A	N/A	0	0.202738
Rnf25	5.1238e-05	0.0375499	0.22	0.159	1	N/A	N/A	0.380633	0.174185
Tom1l1	5.42559e-05	0.0435771	0.124	0.081	1	N/A	N/A	0	0.104392
Mansc4	5.45985e-05	0.069175	0.215	0.158	1	N/A	N/A	0	0.247215
C230096K16Rik	5.50915e-05	0.0709692	0.146	0.099	1	N/A	N/A	0	0.169508
Ccdc93	5.62518e-05	0.0441722	0.195	0.138	1	N/A	N/A	0	0.16513
Cul9	5.93637e-05	0.0256023	0.125	0.081	1	N/A	N/A	0	0.095891
Vkorc1l1	6.05272e-05	0.0512585	0.264	0.2	1	N/A	N/A	0.380633	0.229445
Gm37333	6.38725e-05	0.0476233	0.107	0.068	1	N/A	N/A	0	0.098264
Usp38	6.45155e-05	0.0513881	0.284	0.213	1	N/A	N/A	0.443892	0.246913
Nubp2	6.46746e-05	0.0385665	0.227	0.167	1	N/A	N/A	0	0.182272
Prrg3	6.98542e-05	0.038478	0.174	0.123	1	N/A	N/A	0	0.141229
D030056L22Rik	6.98641e-05	0.0516212	0.319	0.244	1	N/A	N/A	0	0.286232
Crtc1	7.08885e-05	0.048608	0.226	0.166	1	N/A	N/A	0.443892	0.187803
Tmem250-ps	7.28282e-05	0.041088	0.297	0.227	1	N/A	N/A	0	0.258393
Sowahc	7.62063e-05	0.0506628	0.241	0.179	1	N/A	N/A	0	0.305197
Spryd4	7.82184e-05	0.0229218	0.165	0.114	1	N/A	N/A	0	0.114822
Rnaseh1	7.82359e-05	0.0558024	0.236	0.175	1	N/A	N/A	0	0.202529
Fntb	7.93204e-05	0.0478549	0.169	0.12	1	N/A	N/A	0	0.141661
Acsl3	7.95115e-05	0.0506248	0.288	0.22	1	N/A	N/A	0.443892	0.293074
Cluap1	8.04359e-05	0.0591902	0.29	0.223	1	N/A	N/A	0	0.259745
Htt	8.11015e-05	0.0752403	0.302	0.234	1	N/A	N/A	0.380633	0.307439
Nhsl2	8.11994e-05	0.0293008	0.252	0.187	1	N/A	N/A	0	0.253816
Gm43509	8.3635e-05	0.0334739	0.153	0.104	1	N/A	N/A	0	0.132823
Eefsec	8.91178e-05	0.0430633	0.263	0.199	1	N/A	N/A	0.443892	0.229334
Dpp3	9.00112e-05	0.0526998	0.305	0.237	1	N/A	N/A	0	0.278367
Magi3	9.12953e-05	0.0620247	0.294	0.225	1	N/A	N/A	0.887784	0.29713
Rpl28-ps1	9.47278e-05	0.0266903	0.116	0.075	1	N/A	N/A	0.761267	0.0816215
Elp1	9.761e-05	0.0483257	0.302	0.237	1	N/A	N/A	0.380633	0.273573
Slc23a2	9.98647e-05	0.0530123	0.166	0.117	1	N/A	N/A	0	0.149892
Slc30a4	0.000100199	0.0383097	0.244	0.183	1	N/A	N/A	0	0.215721
1700012D14Rik	0.000101578	0.0378407	0.136	0.092	1	N/A	N/A	0	0.117795
Slc39a9	0.000106382	0.0468221	0.218	0.16	1	N/A	N/A	0	0.192963
Tada2a	0.000107576	0.0631573	0.293	0.227	1	N/A	N/A	0	0.276564
Zbtb10	0.000107943	0.0619225	0.269	0.205	1	N/A	N/A	0	0.257137
Rev1	0.000108418	0.062731	0.301	0.237	1	N/A	N/A	0	0.292933
Igsf8	0.000109679	0.0666112	0.307	0.243	1	N/A	N/A	1.1419	0.294279
Ints2	0.000109743	0.035243	0.23	0.17	1	N/A	N/A	0	0.202358
Prep	0.000110698	0.0456558	0.211	0.156	1	N/A	N/A	0	0.172262
Armcx4	0.000111655	0.0637988	0.248	0.189	1	N/A	N/A	0	0.23591
Gm10557	0.000112341	0.0701639	0.274	0.211	1	N/A	N/A	0	0.262044
Zmiz2	0.000112927	0.0508415	0.211	0.155	1	N/A	N/A	0.443892	0.178809
Kcne4	0.000121423	0.0767007	0.228	0.171	1	N/A	N/A	0	0.328405
Prrg1	0.000122427	0.0666042	0.241	0.181	1	N/A	N/A	0	0.241161
Gstp-ps	0.000123866	0.0368138	0.175	0.126	1	N/A	N/A	0	0.13833
Zfp566	0.000126269	0.0422604	0.135	0.092	1	N/A	N/A	0	0.114312
Fam174c	0.000129519	0.0302568	0.116	0.076	1	N/A	N/A	0	0.0911736
Snhg20	0.000132516	0.0611247	0.193	0.141	1	N/A	N/A	0.380633	0.18868
Nphp3	0.000136801	0.0314469	0.158	0.111	1	N/A	N/A	0	0.128764
Rufy3	0.00013861	0.0840555	0.292	0.232	1	N/A	N/A	0	0.313962
Prr7	0.000139343	0.0219058	0.141	0.097	1	N/A	N/A	0.443892	0.10931
Ephb3	0.000140431	0.047989	0.166	0.119	1	N/A	N/A	0.380633	0.152566
Pcdhb16	0.00014052	0.0493246	0.156	0.109	1	N/A	N/A	0.380633	0.150209
Gm42639	0.000141413	0.0443024	0.127	0.085	1	N/A	N/A	0	0.132613
Zdhhc7	0.000144648	0.0491544	0.224	0.169	1	N/A	N/A	0.443892	0.192008
Jdp2	0.000146156	0.0510133	0.319	0.248	1	N/A	N/A	0.761267	0.312142
Slc38a6	0.000152942	0.0340514	0.211	0.155	1	N/A	N/A	0	0.183837
BC002059	0.000157344	0.0273333	0.128	0.086	1	N/A	N/A	0.443892	0.100656
Pgghg	0.000158115	0.0526078	0.318	0.248	1	N/A	N/A	0	0.298404
Bcap29	0.000159787	0.0375952	0.208	0.154	1	N/A	N/A	0	0.180952
Syvn1	0.000161739	0.0443001	0.199	0.146	1	N/A	N/A	0	0.167435
Dnph1	0.000163808	0.0405349	0.12	0.081	1	N/A	N/A	0	0.099282
Pi4ka	0.000166677	0.055819	0.256	0.196	1	N/A	N/A	0	0.232738
Uspl1	0.000175951	0.0772189	0.294	0.232	1	N/A	N/A	0.443892	0.30488
Yod1	0.000176532	0.0565034	0.237	0.181	1	N/A	N/A	0.380633	0.234476
Plekho2	0.000179398	0.0612051	0.289	0.225	1	N/A	N/A	0	0.280844
Heatr1	0.000183269	0.0443163	0.133	0.092	1	N/A	N/A	0	0.117652
Ahi1	0.000185315	0.0546291	0.248	0.188	1	N/A	N/A	0	0.243642
1600012H06Rik	0.00018606	0.0511936	0.294	0.229	1	N/A	N/A	0	0.268024
Zfp316	0.000187008	0.0291962	0.149	0.104	1	N/A	N/A	0	0.116249
Esyt1	0.000193741	0.0236038	0.301	0.23	1	N/A	N/A	0	0.282514
Larp6	0.000194476	0.038979	0.191	0.138	1	N/A	N/A	0	0.163904
Megf8	0.000195619	0.0496118	0.154	0.109	1	N/A	N/A	0.443892	0.139824
2300009A05Rik	0.000196764	0.0496985	0.268	0.204	1	N/A	N/A	0	0.242167
Slc4a3	0.000203904	0.0661802	0.215	0.161	1	N/A	N/A	0	0.211289
Nup35	0.000204695	0.0620491	0.251	0.197	1	N/A	N/A	0	0.233075
Gm42443	0.000210641	0.0627538	0.164	0.118	1	N/A	N/A	0	0.162468
Plekhg3	0.000217129	0.0261538	0.189	0.138	1	N/A	N/A	0.824525	0.163239
Marchf9	0.000217244	0.0394938	0.166	0.119	1	N/A	N/A	0.887784	0.136925
Dgka	0.000225807	0.0281211	0.115	0.076	1	N/A	N/A	0	0.0854625
Gm43571	0.000226326	0.0362508	0.129	0.088	1	N/A	N/A	0	0.113102
Ulk4	0.000228963	0.0390506	0.156	0.109	1	N/A	N/A	0	0.135177
Gm47445	0.00022929	0.047173	0.158	0.112	1	N/A	N/A	0	0.163779
Hyal1	0.000229376	0.0299065	0.131	0.089	1	N/A	N/A	0	0.108529
Plekha1	0.000230806	0.0502404	0.301	0.234	1	N/A	N/A	0	0.295496
Mrm2	0.000231479	0.0410616	0.165	0.118	1	N/A	N/A	0	0.129776
Pla2g12a	0.000237595	0.0433672	0.216	0.162	1	N/A	N/A	0	0.194462
Gpd2	0.000239284	0.0378993	0.14	0.097	1	N/A	N/A	0	0.116713
Rpl21-ps8	0.000240951	0.0377837	0.214	0.157	1	N/A	N/A	0.443892	0.175655
Plpp7	0.000242099	0.0499066	0.111	0.074	1	N/A	N/A	0	0.103598
Tti2	0.000244869	0.038765	0.182	0.132	1	N/A	N/A	0	0.1512
Ecm2	0.000246919	0.0504906	0.321	0.246	1	N/A	N/A	0.380633	0.345226
Zhx3	0.000248683	0.0551417	0.299	0.232	1	N/A	N/A	0.380633	0.285085
Ttc17	0.000250928	0.02103	0.194	0.141	1	N/A	N/A	0	0.153787
Ccdc157	0.000252305	0.0381708	0.132	0.091	1	N/A	N/A	0	0.109779
Gpatch2l	0.000252548	0.0366819	0.191	0.14	1	N/A	N/A	0	0.149661
Zfp53	0.000253632	0.0395268	0.164	0.117	1	N/A	N/A	0	0.130951
Nup205	0.000257138	0.0367536	0.175	0.127	1	N/A	N/A	0.380633	0.145524
Ptgr2	0.000262682	0.0316232	0.228	0.172	1	N/A	N/A	0	0.186942
Hspb8	0.000264026	0.000438919	0.224	0.165	1	N/A	N/A	0	0.195942
Insyn1	0.000265724	0.0440318	0.125	0.086	1	N/A	N/A	0.380633	0.104292
Arhgef26	0.000268041	0.0460369	0.244	0.186	1	N/A	N/A	0.887784	0.246759
Elac1	0.000272842	0.0385981	0.112	0.075	1	N/A	N/A	0	0.0965914
Mov10	0.000275554	0.0373923	0.174	0.126	1	N/A	N/A	0	0.140476
Pop1	0.000276818	0.0320531	0.135	0.093	1	N/A	N/A	0	0.108851
Zfp961	0.000277608	0.0411265	0.15	0.107	1	N/A	N/A	0.443892	0.127413
Dennd4a	0.000282451	0.0327913	0.156	0.111	1	N/A	N/A	0.380633	0.13353
Apaf1	0.000283583	0.0611347	0.223	0.169	1	N/A	N/A	0.443892	0.212177
[truncated: 615 more rows]

## Sheet: nd-iS specific(#9)
	p_val	avg_log2FC	pct.1	pct.2	p_val_adj	ave.exp(E15.5)	ave.exp(P0)	ave.exp(iSP1)	ave.exp(nd-iS1)
[truncated: 1,161 more rows]
