# Supplementary material for: Generation of the organotypic kidney structure by integrating pluripotent stem cell-derived renal stroma
Source: Nat Commun. 2022 Feb 1;13:611. doi: 10.1038/s41467-022-28226-7 (PMC8807595; doi:10.1038/s41467-022-28226-7)
Supplement: Supplementary file 5 — Supplementary Dataset 2 [file 41467_2022_28226_MOESM5_ESM.xlsx]

## Sheet: Fig 6d
gene	E15.5	P0	iSP1	ndis1
Col3a1	18.8304	17.1395	31.1032	78.779
Col1a1	17.5771	14.6999	25.5326	73.2296
Mgp	3.28968	13.2432	31.0841	27.6455
Penk	7.45836	13.4686	5.38948	6.22879
Rgs5	0.844705	4.09228	0.216035	0.231519
Col1a2	16.7865	12.4528	28.6149	78.6483
Cfh	3.46962	8.8675	14.4977	3.93009
Ndufa4l2	0.686264	3.04675	0.267039	0.160866
Bgn	3.98299	6.69388	5.3478	4.53286
Meg3	13.1395	8.32298	4.52914	9.89933
Ebf1	2.30662	3.21021	3.69499	2.529
Dcn	6.15423	5.92456	40.4968	71.8585
Gucy1a1	4.78635	4.87734	3.94423	1.03408
Gm13889	0.263493	1.0102	0.909608	0.15371
Lhfp	2.91336	4.93212	2.27249	1.08536
Ifitm1	1.28537	5.27452	4.74282	3.53018
Mfap4	4.26603	5.08083	7.0178	4.05386
Col6a1	1.57679	4.88103	7.23691	11.1494
Col6a2	1.40068	3.89588	6.54859	10.1188
Ecm1	1.63256	3.24861	4.67306	0.839626
Tcf21	6.09445	7.45277	16.1726	7.20379
Serping1	1.05216	2.87708	6.85035	4.63442
Fbln5	1.67676	4.74862	6.92018	1.68535
Lbh	3.76509	3.41862	3.9723	1.14866
Emilin1	2.79318	4.03334	3.65221	2.12052
Rasgrp2	1.357	2.16152	0.738172	0.23233
Aspn	0.486937	2.32101	0.830977	0.852405
Rarres2	2.11473	2.94356	4.09475	3.03985
Pdgfrb	1.15461	1.35744	0.724823	0.636278
Cygb	0.687913	2.10156	5.9061	4.04079
Ptp4a3	0.259936	0.17855	0.149894	0.279934
Olfml3	2.22232	3.06827	7.65841	5.69193
Dkk2	0.614445	0.310141	1.86894	0.906716
Kcnj8	0.285372	1.66617	0.265223	0.195184
Cox4i2	0.208348	0.761577	0.133231	0.115929
Itga8	0.631426	1.37662	1.0512	0.325609
Pdlim2	2.21839	2.49528	2.2058	0.781194
Hopx	0.315711	0.176346	0.5087	0.353821
Eln	0.534571	1.90114	1.44849	1.43128
Col14a1	1.85578	2.4188	1.70081	2.92142
G0s2	0.656555	2.62444	1.78438	0.648558
Sparcl1	1.27848	2.39641	4.54481	7.66676
Pcolce	2.29309	3.44361	3.09374	3.0462
Mef2c	0.793587	0.723932	0.504174	0.428108
Ace2	1.45881	2.51847	0.502401	0.0968283
Serpini1	0.0132614	0.0525056	0.0522123	0.115952
Nfia	2.11676	2.14355	4.56207	3.50994
Glipr2	1.52353	1.58806	0.534877	0.360476
Vegfd	1.08263	1.70068	1.25227	0.441736
Abcc9	0.118474	1.05735	0.24059	0.330227
Postn	1.19144	1.17904	3.35886	2.93082
Meis1	1.93035	1.66466	2.3073	1.85622
Gucy1b1	0.474922	1.03481	1.00662	0.277396
Tgfb1i1	1.43934	1.51618	2.46014	2.36456
Tril	2.03471	1.90481	2.2903	0.817162
P3h3	1.44507	1.47688	1.46096	1.76942
Fxyd1	0.869167	0.961273	2.14066	1.89216
Pla2g4a	0.567412	1.6983	2.03061	0.855302
Ogn	1.67258	1.55344	2.20115	2.15404
Lox	1.37512	1.8963	0.867559	1.19493
Col12a1	0.768964	1.01173	0.349134	0.497239
Tmem45a	0.521797	1.64979	0.597447	0.642687
Vstm4	1.19449	1.44196	1.61828	0.861329
Agtr1a	0.119078	0.620078	1.04167	0.387118
Hic1	1.27061	1.35064	0.980412	0.94319
Pdgfra	1.61746	1.30508	7.14232	3.83401
Serpine1	0.0816307	0.629292	0.19309	0.346907
Col5a2	1.56207	1.06713	2.29401	5.12207
Cd248	1.01414	0.385854	1.09058	1.43737
Col6a3	1.06454	1.18543	3.42535	5.26822
Mmp2	1.21495	1.73539	5.92994	5.41667
Ppp1r14a	0.868138	1.17588	1.35827	0.926238
Pde3a	0.561068	0.89181	1.43482	0.531981
Lrrc17	0.617469	0.989338	1.08351	1.03462
Axl	0.733632	1.07007	0.816898	0.554372
Pid1	1.49427	1.164	2.01596	1.8309
Des	0.830289	0.354381	0.41781	0.701302
Ldb2	1.57175	2.24175	2.08603	1.38812
Itga9	1.1638	0.960238	0.668619	0.215455
S1pr3	0.800833	0.708342	0.612506	0.1746
Islr	0.885463	1.10635	2.94563	3.33101
Fbn1	0.938384	1.08646	2.47165	1.99255
Stbd1	0.341721	0.86362	0.496139	0.510819
Ptgis	0.746616	0.982207	0.470283	0.407222
Fblim1	1.25972	1.5518	1.31288	0.584256
Cpm	0.0970642	0.687994	0.413203	0.0991536
1500009L16Rik	0.75922	0.771055	0.598295	0.484929
Dact1	0.799596	0.956461	0.74941	0.563079
Scarf2	0.572668	0.755776	0.897876	0.777115
Gpm6b	0.954913	0.841912	1.36051	1.99124
Ltbp4	0.576568	1.00519	2.97823	5.22932
Sgce	0.50678	1.01268	1.80989	1.7327
Snai2	1.8245	1.03049	3.29458	1.36233
Nexn	1.06877	0.898697	0.822971	0.569781
Gata6	0.841542	0.860465	1.39597	0.457663
Arhgef25	0.678885	0.803773	1.35363	1.48569
Lix1l	0.798632	0.898975	0.919678	0.599902
Trpc1	0.18777	0.443078	0.194291	0.153021
Gnb4	0.761389	0.835769	1.15215	0.775089
Matn2	0.770906	0.829212	3.62084	4.836
Ednra	0.797483	0.669969	1.22963	0.961192
Atp1b2	0.166628	0.21419	0.367091	0.290075
Heyl	0.463896	0.542125	0.194763	0.0851
6330403K07Rik	2.61542	1.11542	0.855288	0.980723
Loxl2	0.885802	1.22021	0.777767	0.854678
Lrp1	1.1556	0.94139	2.03069	2.14891
Arap1	0.780486	0.88013	1.88043	1.42324
Ano1	0.527756	0.511583	0.856498	0.387231
Fign	0.684759	0.820085	1.99751	0.481134
Adgrl3	0.597277	0.481215	1.54641	0.927466
Rhoj	0.624115	0.992813	1.08411	2.26114
Col5a1	1.31922	0.687373	2.29598	4.08566
Tfpi	0.636297	0.868784	0.917096	0.898174
Piezo2	0.47056	0.337987	0.170912	0.23182
Cnrip1	0.70208	0.798662	0.985917	0.813766
Adamts5	0.199082	0.317323	0.947011	1.4674
Pcdh18	0.667457	0.65858	0.797045	0.763626
C1qtnf6	0.422237	0.458344	0.683273	0.695929
Rcsd1	0.455573	0.727814	0.304951	0.148739
Mcam	0.179049	0.234192	0.0428518	0.0732885
Ifi27	0.518995	0.641556	1.71055	1.64334
Smarca1	0.566619	0.811201	0.908785	0.990752
Frem1	0.943063	1.17395	1.79914	0.65704
Ddr2	0.577837	0.492804	1.46297	1.26028
Pdlim1	0.248583	0.552656	0.13898	0.0761549
Cd83	0.41336	0.763237	0.528199	0.17991
Afap1l2	0.306199	0.49799	0.36622	0.240515
Tgfb2	0.393768	0.318715	0.231945	0.862949
Lpar1	0.623897	0.781456	0.824504	1.10401
Nfix	0.487601	0.806661	7.08155	7.27113
Gulp1	0.800082	0.776954	0.668372	0.693486
Kdelr3	0.811439	0.769953	1.77722	2.45978
Eif4e3	0.478689	0.611073	0.361376	0.308789
Rem1	0.830693	0.792957	1.02859	0.545524
Tpst1	0.723267	0.874453	0.976755	1.52983
Gm17501	0.317614	0.56009	0.0851593	0.0377387
Il11ra1	0.474121	0.73405	1.99171	2.00838
Dpysl3	0.210927	0.707935	1.12204	1.23496
BC028528	0.469039	0.961654	0.532316	0.341987
Klhdc8b	0.36847	0.583663	0.644311	0.417664
Tbx3	0.772803	0.55134	0.849185	1.15057
Dse	0.609272	0.582111	0.387667	0.34561
Sh3kbp1	0.468839	0.64877	0.664671	0.552686
Pros1	0.267718	0.668183	0.871872	0.513769
Poglut3	0.289617	0.612286	0.816562	0.73461
Ehd2	0.407454	0.426227	0.455974	0.55851
Tbx2	0.595171	0.490731	0.97564	0.364202
Nr2f1	0.980461	0.362325	1.79969	1.51725
Acyp2	0.645936	0.49285	0.726371	0.449153
Chpf	0.378534	0.61256	0.55373	0.999458
Lgalsl	0.305632	0.45037	0.370452	0.307674
Podxl2	0.805803	0.688027	1.1248	0.881459
Gm11713	0.146752	0.437467	0.0211229	0.0214624
Dennd2a	0.363308	0.481387	0.332863	0.294082
Cacna2d1	0.402833	0.551832	0.543886	0.586984
Loxl1	0.353549	0.733766	1.25802	1.06514
Clmp	1.36471	1.06998	1.81427	1.40236
Plekhh3	0.197931	0.255587	0.281529	0.258721
Tenm3	0.658546	0.599784	1.10088	0.882347
Epas1	0.20021	0.409392	0.205553	0.0755889
Pakap.2	0.206181	0.6659	0.17886	0.0957325
Fjx1	0.16708	0.542761	0.0823203	0.103062
Kank2	0.465284	0.526543	0.570341	0.505021
Setbp1	0.437845	0.53238	0.904924	0.81627
Frmd6	0.340086	0.400697	0.36173	0.354105
Mtus1	0.108418	0.338948	0.439123	0.295355
Efhd2	0.392859	0.604181	0.19762	0.123668
Fer	0.319481	0.513562	0.562918	0.431539
Lgals9	0.188047	0.682635	0.870168	0.647085
Pde10a	0.0805153	0.284515	0.211526	0.20054
Rgl1	0.328904	0.522783	0.449106	0.277834
P3h1	0.422711	0.614741	0.484345	0.780099
Pdlim4	0.440753	0.672736	1.37643	0.97354
Tgfb1	0.272308	0.481508	0.461171	0.128838
Igfbp3	0.726712	4.8766	3.08611	10.2398
Emcn	0.451142	0.61353	1.02556	1.22924
